# Supplementary material for: Temporal changes in transcriptome profile provide insights of White Spot Syndrome Virus infection in Litopenaeus vannamei
Source: Sci Rep. 2019 Sep 18;9:13509. doi: 10.1038/s41598-019-49836-0 (PMC6751192; doi:10.1038/s41598-019-49836-0)
Supplement: Supplementary file 2 — Suppl Tab 1 [file 41598_2019_49836_MOESM2_ESM.xlsx]

## Sheet: full_table_busco.all18.results
# BUSCO version is: 3.0.2
# The lineage dataset is: arthropoda_odb9 (Creation date: 2017-02-07, number of species: 60, number of BUSCOs: 1066)
#
# Busco id	Status	Sequence	Score	Length
EOG090X0007	Complete	TRINITY_DN588206_c4_g3_i1	4081.7	2882
EOG090X002Z	Complete	TRINITY_DN588433_c0_g1_i1	1436.8	980
EOG090X005G	Duplicated	TRINITY_DN585541_c4_g2_i2	2770	1892
EOG090X005G	Duplicated	TRINITY_DN585541_c4_g2_i4	2701.5	1839
EOG090X005Q	Complete	TRINITY_DN593546_c2_g1_i1	1376.1	1174
EOG090X0064	Duplicated	TRINITY_DN585042_c2_g3_i10	3125.8	1509
EOG090X0064	Duplicated	TRINITY_DN585042_c2_g3_i9	3125.6	1509
EOG090X00BV	Complete	TRINITY_DN583399_c0_g1_i2	833.6	798
EOG090X00BY	Duplicated	TRINITY_DN592771_c3_g3_i4	2623.9	1646
EOG090X00BY	Duplicated	TRINITY_DN592771_c3_g3_i5	2625.4	1642
EOG090X00DN	Duplicated	TRINITY_DN584133_c1_g2_i2	1562.3	1039
EOG090X00DN	Duplicated	TRINITY_DN584133_c1_g2_i4	1476.5	971
EOG090X00E0	Complete	TRINITY_DN591921_c0_g2_i1	571.3	845
EOG090X00FC	Complete	TRINITY_DN593292_c1_g1_i4	1051.4	780
EOG090X00GC	Complete	TRINITY_DN590722_c1_g2_i6	1918.1	862
EOG090X00GO	Complete	TRINITY_DN582063_c0_g1_i1	2100.3	1030
EOG090X00HD	Complete	TRINITY_DN585627_c0_g2_i1	1469.7	955
EOG090X00HY	Complete	TRINITY_DN580226_c3_g2_i1	1817.2	1083
EOG090X00I4	Complete	TRINITY_DN589692_c0_g1_i4	858.5	696
EOG090X00J5	Complete	TRINITY_DN580609_c0_g1_i2	1571.5	917
EOG090X00JH	Complete	TRINITY_DN589946_c3_g5_i5	569.5	322
EOG090X00LI	Duplicated	TRINITY_DN581426_c1_g1_i13	1758.9	940
EOG090X00LI	Duplicated	TRINITY_DN581426_c1_g1_i14	1669.1	893
EOG090X00M6	Complete	TRINITY_DN557589_c1_g1_i1	1410.9	900
EOG090X00MP	Complete	TRINITY_DN557693_c0_g4_i8	893.2	536
EOG090X00NX	Duplicated	TRINITY_DN592875_c0_g2_i3	1397.4	864
EOG090X00NX	Duplicated	TRINITY_DN592875_c0_g2_i5	1393.9	864
EOG090X00PD	Complete	TRINITY_DN593548_c0_g1_i1	356.4	586
EOG090X00QE	Complete	TRINITY_DN574108_c2_g2_i1	1211.9	711
EOG090X00QS	Complete	TRINITY_DN592276_c0_g1_i5	656.2	608
EOG090X00RF	Duplicated	TRINITY_DN593215_c2_g1_i1	1058.8	1013
EOG090X00RF	Duplicated	TRINITY_DN593215_c2_g1_i12	1159.9	1213
EOG090X00RF	Duplicated	TRINITY_DN593215_c2_g1_i4	1108	1089
EOG090X00RJ	Complete	TRINITY_DN571388_c0_g1_i1	1643.4	876
EOG090X00SQ	Complete	TRINITY_DN591215_c0_g1_i3	955.8	749
EOG090X00ST	Duplicated	TRINITY_DN590551_c0_g3_i1	1214.4	712
EOG090X00ST	Duplicated	TRINITY_DN590551_c0_g3_i2	1209.1	701
EOG090X00TB	Fragmented	TRINITY_DN121731_c0_g1_i1	196.7	92
EOG090X00U2	Complete	TRINITY_DN528406_c0_g1_i1	725.1	581
EOG090X00U8	Complete	TRINITY_DN591946_c4_g1_i1	1652.8	984
EOG090X00V6	Duplicated	TRINITY_DN592171_c2_g5_i4	1533.1	753
EOG090X00V6	Duplicated	TRINITY_DN592171_c2_g5_i5	1511.7	753
EOG090X00VK	Duplicated	TRINITY_DN544277_c0_g1_i1	720.8	740
EOG090X00VK	Duplicated	TRINITY_DN544277_c0_g1_i2	694.7	742
EOG090X00WU	Complete	TRINITY_DN591675_c7_g1_i1	1258.8	728
EOG090X00X3	Duplicated	TRINITY_DN588035_c1_g1_i5	1172.8	753
EOG090X00X3	Duplicated	TRINITY_DN588035_c1_g1_i7	1163.9	836
EOG090X0109	Complete	TRINITY_DN591212_c2_g1_i3	1457.5	751
EOG090X010S	Duplicated	TRINITY_DN580121_c5_g2_i11	1368.4	1214
EOG090X010S	Duplicated	TRINITY_DN580121_c5_g2_i14	1368.5	1215
EOG090X0131	Complete	TRINITY_DN590679_c0_g1_i1	590.5	650
EOG090X013U	Complete	TRINITY_DN585055_c6_g1_i1	386.4	537
EOG090X0141	Complete	TRINITY_DN574515_c0_g1_i2	500.2	269
EOG090X0143	Complete	TRINITY_DN581320_c0_g1_i2	1171.9	871
EOG090X014A	Complete	TRINITY_DN584361_c1_g1_i3	1246.5	739
EOG090X014D	Complete	TRINITY_DN571354_c0_g1_i3	1053.8	744
EOG090X014G	Duplicated	TRINITY_DN590035_c1_g2_i2	1362.2	821
EOG090X014G	Duplicated	TRINITY_DN592113_c0_g1_i1	1381.2	818
EOG090X0154	Complete	TRINITY_DN589093_c0_g2_i1	1036.7	886
EOG090X015P	Complete	TRINITY_DN570610_c0_g1_i1	913	629
EOG090X017M	Complete	TRINITY_DN591216_c2_g1_i2	653.8	540
EOG090X017N	Complete	TRINITY_DN592729_c0_g2_i1	234.9	459
EOG090X017X	Complete	TRINITY_DN583486_c2_g2_i2	1366.3	807
EOG090X0181	Complete	TRINITY_DN571198_c6_g4_i6	937.8	669
EOG090X018J	Complete	TRINITY_DN589385_c0_g4_i5	690.2	482
EOG090X019S	Duplicated	TRINITY_DN576703_c2_g2_i1	252.7	288
EOG090X019S	Duplicated	TRINITY_DN591740_c0_g4_i1	225.2	421
EOG090X01A3	Duplicated	TRINITY_DN592220_c2_g1_i2	894	562
EOG090X01A3	Duplicated	TRINITY_DN592220_c2_g1_i3	961	611
EOG090X01AN	Complete	TRINITY_DN592663_c1_g1_i2	572.1	456
EOG090X01B4	Complete	TRINITY_DN584752_c0_g1_i1	1141.9	664
EOG090X01BP	Complete	TRINITY_DN585964_c2_g1_i2	250.9	252
EOG090X01BU	Complete	TRINITY_DN590440_c0_g1_i1	739.5	656
EOG090X01EL	Complete	TRINITY_DN585648_c0_g2_i1	996.9	650
EOG090X01EZ	Duplicated	TRINITY_DN587858_c0_g1_i1	1031.9	644
EOG090X01EZ	Duplicated	TRINITY_DN587858_c0_g1_i2	1029.5	652
EOG090X01F7	Complete	TRINITY_DN511566_c0_g1_i2	866.3	664
EOG090X01FD	Complete	TRINITY_DN592719_c0_g3_i5	549	710
EOG090X01FO	Duplicated	TRINITY_DN576911_c0_g1_i4	1400	739
EOG090X01FO	Duplicated	TRINITY_DN576911_c0_g1_i5	1400.9	739
EOG090X01G2	Complete	TRINITY_DN578517_c1_g1_i1	1003.1	608
EOG090X01H4	Complete	TRINITY_DN583245_c0_g1_i1	494.3	486
EOG090X01HT	Duplicated	TRINITY_DN582456_c0_g1_i1	1125	638
EOG090X01HT	Duplicated	TRINITY_DN582456_c0_g1_i2	1124.9	640
EOG090X01LO	Complete	TRINITY_DN570791_c1_g2_i1	490.1	276
EOG090X01LQ	Duplicated	TRINITY_DN14838_c0_g1_i1	265.2	202
EOG090X01LQ	Duplicated	TRINITY_DN589644_c0_g1_i6	292.6	207
EOG090X01LU	Complete	TRINITY_DN577569_c0_g1_i1	1122.2	613
EOG090X01LY	Complete	TRINITY_DN590269_c0_g1_i1	693.8	460
EOG090X01MR	Duplicated	TRINITY_DN594317_c0_g6_i2	424.4	495
EOG090X01MR	Duplicated	TRINITY_DN594317_c0_g6_i5	386.4	449
EOG090X01NK	Complete	TRINITY_DN589020_c0_g1_i1	1021.4	671
EOG090X01NX	Complete	TRINITY_DN543077_c0_g3_i1	1139.1	674
EOG090X01OH	Duplicated	TRINITY_DN592096_c2_g1_i3	416.2	232
EOG090X01OH	Duplicated	TRINITY_DN592096_c2_g1_i4	416.1	232
EOG090X01OH	Duplicated	TRINITY_DN592096_c2_g1_i5	415.8	232
EOG090X01OT	Complete	TRINITY_DN591333_c0_g1_i6	462.2	314
EOG090X01QS	Complete	TRINITY_DN583627_c9_g1_i1	564.3	339
EOG090X01QX	Duplicated	TRINITY_DN591159_c0_g2_i2	188.3	185
EOG090X01QX	Duplicated	TRINITY_DN591159_c0_g2_i3	175	110
EOG090X01R0	Duplicated	TRINITY_DN589923_c0_g1_i11	782.2	744
EOG090X01R0	Duplicated	TRINITY_DN589923_c0_g1_i3	783.6	746
EOG090X01R1	Complete	TRINITY_DN582656_c0_g1_i1	959.5	581
EOG090X01SN	Duplicated	TRINITY_DN584496_c4_g1_i1	846.5	512
EOG090X01SN	Duplicated	TRINITY_DN584496_c4_g1_i2	847	513
EOG090X01U4	Duplicated	TRINITY_DN578052_c1_g2_i8	463.9	588
EOG090X01U4	Duplicated	TRINITY_DN586636_c1_g1_i1	545.3	614
EOG090X01U4	Duplicated	TRINITY_DN593688_c2_g1_i5	514	576
EOG090X01UE	Duplicated	TRINITY_DN589119_c0_g2_i2	871.8	456
EOG090X01UE	Duplicated	TRINITY_DN589119_c0_g2_i7	871.9	456
EOG090X01UE	Duplicated	TRINITY_DN589119_c0_g2_i8	871.8	456
EOG090X01UY	Complete	TRINITY_DN582705_c0_g2_i1	914.9	593
EOG090X01V1	Complete	TRINITY_DN593611_c0_g1_i2	1006.7	596
EOG090X01W2	Complete	TRINITY_DN585752_c1_g3_i1	649.7	422
EOG090X01XB	Duplicated	TRINITY_DN592129_c0_g1_i1	287.8	256
EOG090X01XB	Duplicated	TRINITY_DN592129_c0_g1_i2	286.7	256
EOG090X01YQ	Complete	TRINITY_DN587997_c2_g1_i9	889.4	574
EOG090X0205	Duplicated	TRINITY_DN581074_c1_g1_i1	639.2	410
EOG090X0205	Duplicated	TRINITY_DN581074_c1_g1_i3	639.7	410
EOG090X020Y	Duplicated	TRINITY_DN572818_c1_g1_i2	270.3	154
EOG090X020Y	Duplicated	TRINITY_DN572818_c1_g1_i3	270.3	154
EOG090X020Z	Duplicated	TRINITY_DN582838_c0_g2_i1	275.1	222
EOG090X020Z	Duplicated	TRINITY_DN582838_c0_g2_i2	251.1	182
EOG090X021B	Complete	TRINITY_DN578709_c0_g2_i1	310.9	307
EOG090X023B	Duplicated	TRINITY_DN592761_c0_g1_i1	611.7	502
EOG090X023B	Duplicated	TRINITY_DN592761_c0_g1_i7	612.1	502
EOG090X024P	Complete	TRINITY_DN586202_c1_g1_i1	681.3	636
EOG090X0266	Complete	TRINITY_DN586759_c2_g1_i1	652.9	638
EOG090X0267	Duplicated	TRINITY_DN586198_c0_g2_i3	587.4	572
EOG090X0267	Duplicated	TRINITY_DN586198_c0_g2_i5	614.9	593
EOG090X026K	Complete	TRINITY_DN581957_c0_g1_i2	941.3	572
EOG090X026V	Complete	TRINITY_DN593657_c5_g1_i2	410.3	375
EOG090X0272	Complete	TRINITY_DN586114_c1_g1_i4	560.5	427
EOG090X0279	Complete	TRINITY_DN592168_c0_g1_i3	961.7	527
EOG090X027A	Complete	TRINITY_DN576345_c0_g1_i1	775.8	567
EOG090X027R	Complete	TRINITY_DN588296_c0_g5_i3	928.1	555
EOG090X027U	Duplicated	TRINITY_DN556701_c0_g1_i2	319.6	327
EOG090X027U	Duplicated	TRINITY_DN556701_c0_g1_i4	362.3	369
EOG090X0289	Duplicated	TRINITY_DN584115_c0_g3_i2	349.7	622
EOG090X0289	Duplicated	TRINITY_DN584115_c0_g3_i3	388.5	650
EOG090X028A	Duplicated	TRINITY_DN585641_c3_g1_i2	628.9	467
EOG090X028A	Duplicated	TRINITY_DN585641_c3_g1_i3	628.8	467
EOG090X028B	Complete	TRINITY_DN586001_c1_g2_i1	327.3	372
EOG090X028J	Duplicated	TRINITY_DN587704_c3_g2_i11	439.3	361
EOG090X028J	Duplicated	TRINITY_DN587704_c3_g2_i2	440.1	361
EOG090X028J	Duplicated	TRINITY_DN587704_c3_g2_i4	440.3	361
EOG090X0294	Complete	TRINITY_DN570762_c0_g3_i8	1125.7	632
EOG090X0296	Duplicated	TRINITY_DN589176_c4_g3_i4	901.6	528
EOG090X0296	Duplicated	TRINITY_DN589176_c4_g3_i5	891.4	528
EOG090X0296	Duplicated	TRINITY_DN589176_c4_g3_i7	891.6	567
EOG090X02BU	Complete	TRINITY_DN578821_c0_g1_i3	835.2	562
EOG090X02BW	Complete	TRINITY_DN588401_c1_g1_i1	666.4	563
EOG090X02C6	Duplicated	TRINITY_DN580101_c4_g2_i1	681.8	495
EOG090X02C6	Duplicated	TRINITY_DN580101_c4_g2_i2	626	463
EOG090X02CC	Complete	TRINITY_DN582016_c2_g1_i1	965.2	617
EOG090X02D0	Complete	TRINITY_DN505250_c1_g1_i1	132.6	97
EOG090X02DA	Duplicated	TRINITY_DN575566_c0_g1_i2	784.5	516
EOG090X02DA	Duplicated	TRINITY_DN575566_c0_g1_i4	781.5	638
EOG090X02DF	Complete	TRINITY_DN571520_c0_g1_i1	1025.2	491
EOG090X02DX	Complete	TRINITY_DN585264_c5_g1_i3	587.1	354
EOG090X02DZ	Complete	TRINITY_DN586919_c0_g1_i2	791.2	561
EOG090X02EM	Complete	TRINITY_DN590444_c0_g1_i1	652.3	559
EOG090X02EP	Complete	TRINITY_DN592898_c0_g2_i1	889.3	497
EOG090X02FO	Duplicated	TRINITY_DN587946_c5_g10_i15	760.9	456
EOG090X02FO	Duplicated	TRINITY_DN587946_c5_g10_i2	760.1	458
EOG090X02FO	Duplicated	TRINITY_DN587946_c5_g10_i3	750.1	458
EOG090X02G1	Complete	TRINITY_DN589870_c0_g8_i1	947.2	663
EOG090X02H3	Duplicated	TRINITY_DN569046_c0_g1_i1	199.7	241
EOG090X02H3	Duplicated	TRINITY_DN569046_c0_g1_i5	201.1	265
EOG090X02H9	Complete	TRINITY_DN592596_c0_g1_i1	922.2	717
EOG090X02HV	Duplicated	TRINITY_DN590264_c1_g11_i1	487.7	638
EOG090X02HV	Duplicated	TRINITY_DN590264_c1_g11_i4	481.2	612
EOG090X02I4	Duplicated	TRINITY_DN569273_c2_g1_i1	749.5	463
EOG090X02I4	Duplicated	TRINITY_DN569273_c2_g1_i4	749.3	463
EOG090X02IK	Duplicated	TRINITY_DN583163_c0_g7_i14	405.4	302
EOG090X02IK	Duplicated	TRINITY_DN583163_c0_g7_i2	405.6	303
EOG090X02IW	Complete	TRINITY_DN591899_c2_g1_i5	296.7	217
EOG090X02IY	Complete	TRINITY_DN592549_c0_g1_i1	466.9	418
EOG090X02J8	Duplicated	TRINITY_DN574242_c1_g1_i1	215.8	355
EOG090X02J8	Duplicated	TRINITY_DN574242_c1_g1_i2	215.8	422
EOG090X02LG	Missing
EOG090X02LQ	Complete	TRINITY_DN593575_c1_g5_i1	610.9	417
EOG090X02LT	Complete	TRINITY_DN593354_c0_g1_i1	516.5	377
EOG090X02MG	Complete	TRINITY_DN588006_c1_g2_i2	498.2	413
EOG090X02MW	Duplicated	TRINITY_DN495288_c1_g2_i1	432	430
EOG090X02MW	Duplicated	TRINITY_DN495288_c1_g3_i1	374.8	368
EOG090X02NT	Duplicated	TRINITY_DN593900_c4_g9_i10	694	372
EOG090X02NT	Duplicated	TRINITY_DN593900_c4_g9_i13	705.5	404
EOG090X02PU	Complete	TRINITY_DN591949_c2_g4_i3	864.1	523
EOG090X02QS	Duplicated	TRINITY_DN588361_c3_g3_i1	506.1	332
EOG090X02QS	Duplicated	TRINITY_DN588361_c3_g3_i4	511.5	336
EOG090X02QX	Complete	TRINITY_DN585336_c0_g1_i1	757.5	533
EOG090X02RM	Complete	TRINITY_DN550546_c0_g2_i1	495.7	303
EOG090X02RQ	Complete	TRINITY_DN589984_c1_g4_i3	838.2	456
EOG090X02S0	Duplicated	TRINITY_DN560564_c0_g1_i1	711.3	422
EOG090X02S0	Duplicated	TRINITY_DN560564_c0_g1_i2	791	531
EOG090X02S0	Duplicated	TRINITY_DN560564_c0_g1_i4	784.6	524
EOG090X02SD	Duplicated	TRINITY_DN579306_c0_g1_i1	652	531
EOG090X02SD	Duplicated	TRINITY_DN579306_c0_g1_i3	632.5	539
EOG090X02SJ	Duplicated	TRINITY_DN583309_c2_g1_i3	629.8	628
EOG090X02SJ	Duplicated	TRINITY_DN583309_c2_g1_i5	628.5	590
EOG090X02T5	Complete	TRINITY_DN576413_c0_g1_i1	812.5	432
EOG090X02VY	Duplicated	TRINITY_DN552681_c3_g2_i2	730.5	616
EOG090X02VY	Duplicated	TRINITY_DN552681_c3_g2_i3	657.2	552
EOG090X02WG	Complete	TRINITY_DN575130_c0_g3_i7	735.6	713
EOG090X02Z1	Complete	TRINITY_DN589733_c5_g1_i1	820.5	614
EOG090X02ZJ	Fragmented	TRINITY_DN366094_c0_g3_i1	57	60
EOG090X0302	Complete	TRINITY_DN546761_c0_g1_i1	1009.8	581
EOG090X030C	Complete	TRINITY_DN564400_c3_g1_i2	648.9	540
EOG090X030S	Duplicated	TRINITY_DN593404_c0_g1_i1	836.1	508
EOG090X030S	Duplicated	TRINITY_DN593404_c0_g1_i2	845.5	500
EOG090X0318	Duplicated	TRINITY_DN590630_c4_g2_i1	226	337
EOG090X0318	Duplicated	TRINITY_DN591106_c0_g2_i1	221.6	338
EOG090X0318	Duplicated	TRINITY_DN593119_c0_g1_i6	239.1	305
EOG090X031T	Complete	TRINITY_DN593719_c0_g2_i1	534.5	371
EOG090X0324	Complete	TRINITY_DN528615_c0_g2_i1	529.9	459
EOG090X032C	Complete	TRINITY_DN584499_c1_g1_i2	687.6	448
EOG090X032R	Complete	TRINITY_DN589489_c2_g2_i3	666.4	439
EOG090X033I	Complete	TRINITY_DN588466_c0_g2_i2	887.4	488
EOG090X033O	Complete	TRINITY_DN583642_c1_g4_i7	591	361
EOG090X0363	Complete	TRINITY_DN579987_c0_g1_i1	853.7	491
EOG090X0364	Complete	TRINITY_DN572693_c0_g1_i1	568.5	390
EOG090X036X	Duplicated	TRINITY_DN589398_c3_g3_i2	520.3	437
EOG090X036X	Duplicated	TRINITY_DN589398_c3_g3_i3	513.7	452
EOG090X037B	Complete	TRINITY_DN581499_c0_g3_i1	294.4	304
EOG090X037N	Complete	TRINITY_DN591597_c8_g3_i9	337.2	251
EOG090X0398	Duplicated	TRINITY_DN590167_c3_g1_i4	268.6	174
EOG090X0398	Duplicated	TRINITY_DN590167_c3_g1_i5	268.6	174
EOG090X03A4	Duplicated	TRINITY_DN592588_c4_g2_i1	556.2	377
EOG090X03A4	Duplicated	TRINITY_DN592588_c4_g2_i3	555.2	374
EOG090X03AJ	Duplicated	TRINITY_DN562421_c0_g2_i1	609.8	442
EOG090X03AJ	Duplicated	TRINITY_DN562421_c0_g2_i2	609.5	442
EOG090X03AK	Complete	TRINITY_DN586037_c2_g3_i4	795	481
EOG090X03B0	Duplicated	TRINITY_DN590720_c3_g4_i2	780.4	418
EOG090X03B0	Duplicated	TRINITY_DN590720_c3_g4_i5	777.6	419
EOG090X03B7	Complete	TRINITY_DN570574_c0_g1_i1	814.6	526
EOG090X03CE	Complete	TRINITY_DN592516_c0_g2_i2	670.9	458
EOG090X03DA	Duplicated	TRINITY_DN568364_c0_g1_i1	811.5	439
EOG090X03DA	Duplicated	TRINITY_DN592881_c0_g3_i1	937	443
EOG090X03DA	Duplicated	TRINITY_DN592881_c0_g3_i5	937.1	443
EOG090X03DI	Complete	TRINITY_DN590991_c0_g1_i1	891.6	669
EOG090X03EV	Complete	TRINITY_DN579538_c0_g2_i4	433	356
EOG090X03FQ	Complete	TRINITY_DN593597_c7_g3_i1	436.2	465
EOG090X03G1	Duplicated	TRINITY_DN583842_c3_g3_i1	352.1	270
EOG090X03G1	Duplicated	TRINITY_DN583842_c3_g3_i2	381.6	293
EOG090X03G5	Duplicated	TRINITY_DN586772_c2_g1_i1	308.4	303
EOG090X03G5	Duplicated	TRINITY_DN586772_c2_g1_i2	308.4	303
EOG090X03GO	Complete	TRINITY_DN593113_c0_g5_i2	817.6	648
EOG090X03H5	Duplicated	TRINITY_DN548418_c0_g1_i1	475.5	341
EOG090X03H5	Duplicated	TRINITY_DN548418_c0_g1_i2	475.1	341
EOG090X03I5	Complete	TRINITY_DN576499_c0_g1_i1	603.1	407
EOG090X03JL	Complete	TRINITY_DN584414_c0_g1_i1	764.7	445
EOG090X03K5	Duplicated	TRINITY_DN578485_c0_g9_i1	517.4	343
EOG090X03K5	Duplicated	TRINITY_DN578485_c0_g9_i16	500.7	346
EOG090X03K5	Duplicated	TRINITY_DN578485_c0_g9_i4	519.4	343
EOG090X03KG	Duplicated	TRINITY_DN594117_c3_g2_i1	341.2	395
EOG090X03KG	Duplicated	TRINITY_DN594117_c3_g2_i2	321.9	381
EOG090X03KK	Complete	TRINITY_DN589490_c6_g5_i5	522.4	374
EOG090X03KZ	Complete	TRINITY_DN593661_c0_g1_i2	377	425
EOG090X03LH	Complete	TRINITY_DN593083_c0_g1_i4	505.1	303
EOG090X03M6	Complete	TRINITY_DN580061_c1_g2_i1	828.5	459
EOG090X03NS	Duplicated	TRINITY_DN587774_c0_g1_i5	669.1	422
EOG090X03NS	Duplicated	TRINITY_DN587774_c0_g1_i6	669.2	422
EOG090X03O4	Duplicated	TRINITY_DN588465_c7_g2_i3	815.5	421
EOG090X03O4	Duplicated	TRINITY_DN588465_c7_g2_i4	816.9	421
EOG090X03P9	Fragmented	TRINITY_DN136415_c0_g1_i1	340.4	191
EOG090X03QA	Complete	TRINITY_DN587165_c0_g2_i1	642.5	468
EOG090X03QF	Fragmented	TRINITY_DN594164_c1_g17_i2	265.6	173
EOG090X03QT	Complete	TRINITY_DN577080_c0_g1_i1	636.5	510
EOG090X03QW	Duplicated	TRINITY_DN587586_c9_g2_i1	618.9	380
EOG090X03QW	Duplicated	TRINITY_DN587586_c9_g2_i2	623.3	380
EOG090X03R5	Complete	TRINITY_DN584613_c6_g3_i4	798.6	461
EOG090X03RD	Complete	TRINITY_DN552068_c0_g2_i4	636.2	397
EOG090X03RJ	Complete	TRINITY_DN588276_c1_g1_i2	663.7	407
EOG090X03RP	Complete	TRINITY_DN569607_c0_g1_i1	666.5	317
EOG090X03S1	Complete	TRINITY_DN590302_c2_g1_i1	814.3	434
EOG090X03SL	Duplicated	TRINITY_DN592582_c3_g3_i3	695.8	468
EOG090X03SL	Duplicated	TRINITY_DN592582_c3_g3_i5	649.6	406
EOG090X03ST	Complete	TRINITY_DN581435_c1_g3_i1	594.5	405
EOG090X03SX	Duplicated	TRINITY_DN583634_c0_g2_i3	559	552
EOG090X03SX	Duplicated	TRINITY_DN583634_c0_g2_i6	561.5	516
EOG090X03T7	Complete	TRINITY_DN589009_c3_g11_i2	550.8	401
EOG090X03TK	Complete	TRINITY_DN585514_c7_g2_i1	617	382
EOG090X03TW	Complete	TRINITY_DN580099_c0_g3_i5	483.9	350
EOG090X03TX	Complete	TRINITY_DN554831_c0_g1_i3	564.3	492
EOG090X03U0	Complete	TRINITY_DN587168_c1_g1_i2	869.7	508
EOG090X03UT	Duplicated	TRINITY_DN590046_c1_g3_i2	704.4	394
EOG090X03UT	Duplicated	TRINITY_DN590046_c1_g3_i4	656.4	350
EOG090X03UT	Duplicated	TRINITY_DN590046_c1_g3_i7	704.5	394
EOG090X03V0	Complete	TRINITY_DN585591_c0_g1_i2	605.5	295
EOG090X03VW	Complete	TRINITY_DN578178_c0_g1_i1	891.2	461
EOG090X03WO	Complete	TRINITY_DN588848_c0_g4_i1	394.1	272
EOG090X03YC	Complete	TRINITY_DN487972_c0_g2_i1	130.5	162
EOG090X03YJ	Complete	TRINITY_DN592556_c0_g1_i1	366.3	342
EOG090X03YR	Complete	TRINITY_DN588359_c0_g2_i1	427.4	342
EOG090X03ZI	Duplicated	TRINITY_DN589635_c0_g3_i6	703.9	434
EOG090X03ZI	Duplicated	TRINITY_DN589635_c0_g3_i8	703.9	434
EOG090X0424	Complete	TRINITY_DN562046_c0_g2_i6	468	347
EOG090X0431	Complete	TRINITY_DN591715_c5_g2_i3	301.4	221
EOG090X0438	Complete	TRINITY_DN571968_c0_g4_i2	572.8	387
EOG090X0439	Duplicated	TRINITY_DN593395_c0_g3_i1	294.7	290
EOG090X0439	Duplicated	TRINITY_DN593395_c0_g3_i4	294.4	290
EOG090X043F	Complete	TRINITY_DN570835_c5_g1_i1	470.2	387
EOG090X043H	Duplicated	TRINITY_DN558735_c1_g1_i2	612.4	396
EOG090X043H	Duplicated	TRINITY_DN558735_c1_g1_i3	611.7	390
EOG090X043H	Duplicated	TRINITY_DN558735_c1_g1_i4	612.4	395
EOG090X044C	Complete	TRINITY_DN587603_c3_g1_i3	614.5	377
EOG090X0464	Complete	TRINITY_DN567421_c0_g3_i1	197.6	149
EOG090X047B	Duplicated	TRINITY_DN592613_c1_g1_i1	570.5	364
EOG090X047B	Duplicated	TRINITY_DN592613_c1_g1_i4	576.5	388
EOG090X047D	Duplicated	TRINITY_DN580719_c4_g4_i4	608.4	510
EOG090X047D	Duplicated	TRINITY_DN580719_c4_g4_i7	606.2	509
EOG090X0484	Duplicated	TRINITY_DN586277_c5_g3_i17	143.7	199
EOG090X0484	Duplicated	TRINITY_DN586277_c5_g3_i6	140.1	199
EOG090X0484	Duplicated	TRINITY_DN586277_c5_g3_i8	139	199
EOG090X0489	Complete	TRINITY_DN583246_c4_g2_i1	787.3	443
EOG090X048D	Complete	TRINITY_DN589725_c0_g1_i2	500.5	358
EOG090X0491	Duplicated	TRINITY_DN542045_c0_g1_i1	542.5	285
EOG090X0491	Duplicated	TRINITY_DN572765_c1_g3_i1	605.8	376
EOG090X0491	Duplicated	TRINITY_DN572765_c1_g3_i4	605.2	376
EOG090X049L	Complete	TRINITY_DN591995_c0_g1_i5	691.9	624
EOG090X049M	Complete	TRINITY_DN582242_c0_g1_i1	937	641
EOG090X04A7	Duplicated	TRINITY_DN589192_c0_g3_i1	620.3	403
EOG090X04A7	Duplicated	TRINITY_DN589192_c0_g3_i10	621	408
EOG090X04A7	Duplicated	TRINITY_DN589192_c0_g3_i6	620.6	408
EOG090X04AR	Complete	TRINITY_DN577970_c9_g3_i3	542	303
EOG090X04CK	Duplicated	TRINITY_DN590917_c2_g4_i4	526.1	413
EOG090X04CK	Duplicated	TRINITY_DN590917_c2_g4_i5	490.8	368
EOG090X04D9	Complete	TRINITY_DN590649_c0_g1_i1	415.8	502
EOG090X04DJ	Complete	TRINITY_DN586994_c0_g1_i1	436.6	251
EOG090X04DO	Complete	TRINITY_DN582492_c0_g1_i1	751	380
EOG090X04EN	Complete	TRINITY_DN569874_c0_g1_i1	353.3	311
EOG090X04F1	Complete	TRINITY_DN583111_c0_g1_i2	464.9	590
EOG090X04G3	Duplicated	TRINITY_DN580428_c0_g4_i4	219.6	207
EOG090X04G3	Duplicated	TRINITY_DN580428_c0_g4_i5	220.1	207
EOG090X04G3	Duplicated	TRINITY_DN580428_c0_g4_i6	220.8	207
EOG090X04G6	Complete	TRINITY_DN588688_c1_g1_i1	705.3	400
EOG090X04G7	Complete	TRINITY_DN591090_c0_g1_i1	494	435
EOG090X04G9	Duplicated	TRINITY_DN577036_c0_g1_i1	104.7	136
EOG090X04G9	Duplicated	TRINITY_DN592831_c5_g1_i1	109.2	147
EOG090X04HR	Missing
EOG090X04HX	Complete	TRINITY_DN583339_c2_g1_i1	812.4	483
EOG090X04IO	Complete	TRINITY_DN588727_c0_g3_i1	313.8	499
EOG090X04JL	Complete	TRINITY_DN581624_c0_g1_i2	237	238
EOG090X04K8	Complete	TRINITY_DN591425_c2_g1_i2	550.2	396
EOG090X04KD	Complete	TRINITY_DN582010_c0_g1_i3	505.8	391
EOG090X04KW	Duplicated	TRINITY_DN587764_c3_g1_i1	288.2	306
EOG090X04KW	Duplicated	TRINITY_DN587764_c3_g1_i2	288.8	306
EOG090X04L0	Complete	TRINITY_DN531398_c0_g1_i2	108	178
EOG090X04L5	Complete	TRINITY_DN592179_c0_g1_i1	412.4	328
EOG090X04LA	Complete	TRINITY_DN587446_c0_g1_i1	704	426
EOG090X04LH	Duplicated	TRINITY_DN582935_c0_g1_i6	279.1	345
EOG090X04LH	Duplicated	TRINITY_DN582935_c0_g1_i7	283.2	320
EOG090X04MD	Complete	TRINITY_DN568969_c0_g1_i1	506.9	400
EOG090X04NF	Complete	TRINITY_DN566609_c0_g1_i1	415.6	437
EOG090X04NQ	Fragmented	TRINITY_DN89651_c0_g1_i1	201.6	140
EOG090X04O4	Duplicated	TRINITY_DN588084_c1_g3_i1	688.6	492
EOG090X04O4	Duplicated	TRINITY_DN588084_c1_g3_i4	666.7	461
EOG090X04OZ	Complete	TRINITY_DN570580_c0_g1_i2	715.3	366
EOG090X04PU	Duplicated	TRINITY_DN586948_c3_g2_i1	738.9	374
EOG090X04PU	Duplicated	TRINITY_DN586948_c3_g2_i3	738.6	374
EOG090X04TT	Complete	TRINITY_DN137863_c0_g1_i1	537.2	324
EOG090X04TU	Complete	TRINITY_DN587383_c0_g1_i3	532.2	380
EOG090X04U5	Duplicated	TRINITY_DN582359_c0_g1_i1	659.4	441
EOG090X04U5	Duplicated	TRINITY_DN582359_c0_g1_i2	639.7	444
EOG090X04UC	Duplicated	TRINITY_DN593275_c1_g6_i3	198.5	117
EOG090X04UC	Duplicated	TRINITY_DN593275_c1_g6_i4	200.4	117
EOG090X04UV	Complete	TRINITY_DN566207_c0_g1_i2	545.9	373
EOG090X04VI	Missing
EOG090X04W0	Complete	TRINITY_DN594020_c1_g6_i1	219.1	228
EOG090X04WQ	Duplicated	TRINITY_DN578746_c0_g1_i1	577.5	522
EOG090X04WQ	Duplicated	TRINITY_DN578746_c0_g1_i2	577.1	522
EOG090X04WU	Complete	TRINITY_DN589717_c6_g1_i2	479.6	395
EOG090X04X8	Duplicated	TRINITY_DN570114_c0_g1_i1	264.8	420
EOG090X04X8	Duplicated	TRINITY_DN591045_c1_g1_i10	250.2	374
EOG090X04X8	Duplicated	TRINITY_DN591045_c1_g1_i9	250.2	374
EOG090X04XE	Complete	TRINITY_DN570700_c0_g1_i3	524.9	359
EOG090X04Y3	Complete	TRINITY_DN593847_c0_g1_i2	617.3	352
EOG090X04YD	Complete	TRINITY_DN569509_c0_g4_i3	416.9	358
EOG090X04Z1	Complete	TRINITY_DN587579_c3_g1_i4	409.5	247
EOG090X04Z9	Complete	TRINITY_DN591492_c0_g1_i2	493.3	401
EOG090X04ZD	Duplicated	TRINITY_DN559463_c0_g3_i1	340.7	322
EOG090X04ZD	Duplicated	TRINITY_DN559463_c0_g3_i3	337.1	323
EOG090X0508	Complete	TRINITY_DN583960_c0_g1_i1	260	355
EOG090X050I	Duplicated	TRINITY_DN586592_c1_g1_i10	347.9	200
EOG090X050I	Duplicated	TRINITY_DN586592_c1_g1_i12	345.7	199
EOG090X050I	Duplicated	TRINITY_DN586592_c1_g1_i5	318.9	185
EOG090X0511	Fragmented	TRINITY_DN588593_c0_g5_i1	78.7	59
EOG090X0515	Duplicated	TRINITY_DN569450_c0_g1_i3	431.7	322
EOG090X0515	Duplicated	TRINITY_DN569450_c0_g1_i4	377.7	269
EOG090X051L	Complete	TRINITY_DN590944_c0_g1_i1	671.8	460
EOG090X051P	Complete	TRINITY_DN588044_c1_g1_i3	393.2	266
EOG090X054E	Complete	TRINITY_DN587635_c4_g4_i2	302.1	237
EOG090X055U	Complete	TRINITY_DN549174_c1_g1_i1	590.1	344
EOG090X057R	Complete	TRINITY_DN544291_c0_g1_i1	354.6	293
EOG090X058A	Duplicated	TRINITY_DN573233_c0_g2_i14	228.1	205
EOG090X058A	Duplicated	TRINITY_DN573233_c0_g2_i5	224	205
EOG090X058A	Duplicated	TRINITY_DN573233_c0_g2_i9	224	205
EOG090X058P	Duplicated	TRINITY_DN590642_c0_g1_i4	382.7	224
EOG090X058P	Duplicated	TRINITY_DN590642_c0_g1_i7	393	236
EOG090X059J	Duplicated	TRINITY_DN566132_c0_g1_i1	656.4	568
EOG090X059J	Duplicated	TRINITY_DN566132_c0_g1_i2	657.1	542
EOG090X05AC	Complete	TRINITY_DN592545_c0_g1_i1	471.9	350
EOG090X05AE	Duplicated	TRINITY_DN567269_c0_g2_i5	521.3	403
EOG090X05AE	Duplicated	TRINITY_DN567269_c0_g2_i6	521.9	403
EOG090X05CB	Duplicated	TRINITY_DN587195_c1_g3_i4	597.3	327
EOG090X05CB	Duplicated	TRINITY_DN587195_c1_g3_i5	597	327
EOG090X05CU	Complete	TRINITY_DN586817_c0_g1_i4	426.1	317
EOG090X05CZ	Duplicated	TRINITY_DN589984_c0_g1_i2	396.7	276
EOG090X05CZ	Duplicated	TRINITY_DN589984_c0_g1_i5	396.2	276
EOG090X05E1	Complete	TRINITY_DN582000_c1_g1_i1	508.4	346
EOG090X05E6	Complete	TRINITY_DN591379_c0_g1_i2	492.8	491
EOG090X05EE	Complete	TRINITY_DN497079_c0_g2_i2	542.2	366
EOG090X05GA	Complete	TRINITY_DN584819_c4_g4_i1	584.9	347
EOG090X05H4	Complete	TRINITY_DN591944_c3_g1_i1	496.7	266
EOG090X05H5	Complete	TRINITY_DN577456_c1_g1_i3	217	136
EOG090X05J1	Complete	TRINITY_DN582266_c4_g11_i5	494.7	264
EOG090X05JJ	Complete	TRINITY_DN589448_c0_g1_i1	355.9	363
EOG090X05JX	Complete	TRINITY_DN543095_c0_g1_i1	495.6	363
EOG090X05KU	Complete	TRINITY_DN590524_c0_g1_i1	552.4	300
EOG090X05LM	Duplicated	TRINITY_DN536556_c0_g1_i1	643.3	320
EOG090X05LM	Duplicated	TRINITY_DN536556_c0_g2_i1	644.1	320
EOG090X05LM	Duplicated	TRINITY_DN536556_c0_g3_i1	644.1	320
EOG090X05NC	Complete	TRINITY_DN485301_c0_g1_i2	572.6	342
EOG090X05NI	Complete	TRINITY_DN579976_c0_g3_i1	293.3	220
EOG090X05NZ	Complete	TRINITY_DN583645_c0_g1_i2	376.4	276
EOG090X05OW	Complete	TRINITY_DN584309_c1_g3_i1	285.2	355
EOG090X05Q1	Complete	TRINITY_DN585433_c1_g1_i2	222.7	274
EOG090X05QS	Complete	TRINITY_DN581160_c5_g1_i2	405.6	294
EOG090X05QT	Complete	TRINITY_DN569453_c0_g1_i3	480.5	352
EOG090X05RK	Complete	TRINITY_DN587311_c1_g1_i2	426.7	285
EOG090X05RM	Complete	TRINITY_DN589103_c3_g2_i2	600.1	593
EOG090X05RX	Duplicated	TRINITY_DN586976_c0_g2_i3	582	307
EOG090X05RX	Duplicated	TRINITY_DN586976_c0_g2_i8	582.2	307
EOG090X05S8	Complete	TRINITY_DN587199_c0_g4_i4	180.2	137
EOG090X05SW	Complete	TRINITY_DN545034_c0_g1_i1	411	371
EOG090X05T8	Complete	TRINITY_DN587586_c7_g1_i3	620.2	383
EOG090X05UC	Complete	TRINITY_DN590405_c0_g1_i1	473.8	316
EOG090X05V1	Complete	TRINITY_DN589073_c0_g1_i2	252.6	215
EOG090X05V9	Complete	TRINITY_DN572482_c0_g1_i1	395	322
EOG090X05VA	Complete	TRINITY_DN593266_c4_g3_i3	395.4	374
EOG090X05VD	Complete	TRINITY_DN589775_c0_g1_i1	520.6	387
EOG090X05X4	Complete	TRINITY_DN484826_c0_g2_i1	362.6	315
EOG090X05X9	Complete	TRINITY_DN570453_c0_g1_i1	490.6	366
EOG090X05XL	Duplicated	TRINITY_DN588289_c4_g2_i2	227.4	468
EOG090X05XL	Duplicated	TRINITY_DN588289_c4_g2_i3	226.4	467
EOG090X05Z0	Duplicated	TRINITY_DN590783_c0_g1_i10	533.1	333
EOG090X05Z0	Duplicated	TRINITY_DN590783_c0_g1_i9	533	333
EOG090X05ZS	Complete	TRINITY_DN458606_c0_g1_i1	558.6	365
EOG090X060Z	Duplicated	TRINITY_DN581406_c2_g2_i1	636	297
EOG090X060Z	Duplicated	TRINITY_DN581406_c2_g2_i3	635.2	297
EOG090X0615	Duplicated	TRINITY_DN591399_c1_g1_i1	444.9	446
EOG090X0615	Duplicated	TRINITY_DN591399_c1_g1_i3	446.5	409
EOG090X064W	Complete	TRINITY_DN591543_c3_g3_i3	779.8	508
EOG090X0662	Complete	TRINITY_DN585483_c2_g1_i1	571.6	307
EOG090X0665	Duplicated	TRINITY_DN576162_c0_g2_i1	593.8	396
EOG090X0665	Duplicated	TRINITY_DN576162_c0_g2_i2	588.3	397
EOG090X067V	Complete	TRINITY_DN563596_c0_g1_i1	464.3	284
EOG090X0687	Complete	TRINITY_DN587702_c1_g1_i6	340.8	255
EOG090X0689	Complete	TRINITY_DN584042_c0_g1_i1	453.5	288
EOG090X069C	Complete	TRINITY_DN587993_c0_g7_i1	172.7	193
EOG090X069M	Complete	TRINITY_DN589169_c0_g1_i1	424	366
EOG090X06A5	Complete	TRINITY_DN588457_c0_g3_i1	420.6	295
EOG090X06AF	Complete	TRINITY_DN555214_c0_g1_i3	347.5	279
EOG090X06BA	Complete	TRINITY_DN505168_c0_g1_i1	272.7	249
EOG090X06CC	Complete	TRINITY_DN592438_c0_g1_i1	349.2	228
EOG090X06E3	Complete	TRINITY_DN579955_c3_g1_i2	302	293
EOG090X06E6	Fragmented	TRINITY_DN681567_c0_g1_i1	112	71
EOG090X06EY	Complete	TRINITY_DN564245_c0_g1_i1	635	418
EOG090X06GA	Duplicated	TRINITY_DN592902_c0_g2_i2	535.3	302
EOG090X06GA	Duplicated	TRINITY_DN592902_c0_g2_i7	535.9	302
EOG090X06GX	Complete	TRINITY_DN593607_c1_g2_i1	420.9	330
EOG090X06H8	Complete	TRINITY_DN548377_c0_g1_i2	262.8	257
EOG090X06HD	Complete	TRINITY_DN564120_c1_g8_i1	306.3	325
EOG090X06IH	Complete	TRINITY_DN425537_c0_g1_i1	486.5	296
EOG090X06IP	Complete	TRINITY_DN585667_c1_g4_i1	176	204
EOG090X06J2	Fragmented	TRINITY_DN557489_c0_g5_i1	348.1	204
EOG090X06JG	Complete	TRINITY_DN491482_c0_g2_i1	594	306
EOG090X06K5	Complete	TRINITY_DN580092_c5_g5_i4	481.6	290
EOG090X06K9	Duplicated	TRINITY_DN579653_c0_g5_i1	544.4	336
EOG090X06K9	Duplicated	TRINITY_DN579653_c0_g5_i5	544.4	336
EOG090X06KU	Duplicated	TRINITY_DN582308_c0_g1_i1	279.1	191
EOG090X06KU	Duplicated	TRINITY_DN582308_c0_g1_i2	279.4	191
EOG090X06MA	Complete	TRINITY_DN585583_c0_g2_i1	281.8	264
EOG090X06NC	Complete	TRINITY_DN569306_c6_g1_i1	389.6	324
EOG090X06NK	Complete	TRINITY_DN564655_c0_g1_i3	288.1	254
EOG090X06OK	Complete	TRINITY_DN558290_c0_g1_i6	432.3	328
EOG090X06Q2	Complete	TRINITY_DN564647_c0_g2_i2	330.3	185
EOG090X06Q3	Complete	TRINITY_DN548762_c0_g1_i1	359.7	296
EOG090X06RJ	Complete	TRINITY_DN558275_c0_g1_i2	308.4	176
EOG090X06RW	Complete	TRINITY_DN583143_c0_g1_i8	467.8	341
EOG090X06SF	Complete	TRINITY_DN585873_c2_g1_i2	152.3	540
EOG090X06SH	Complete	TRINITY_DN584536_c0_g1_i5	463.2	292
EOG090X06SP	Complete	TRINITY_DN484104_c0_g2_i1	385.1	361
EOG090X06T3	Complete	TRINITY_DN569128_c1_g4_i1	214	183
EOG090X06TI	Complete	TRINITY_DN589359_c0_g1_i2	163.4	194
EOG090X06TJ	Duplicated	TRINITY_DN591743_c1_g4_i1	488.6	269
EOG090X06TJ	Duplicated	TRINITY_DN591743_c1_g4_i3	488	269
EOG090X06TJ	Duplicated	TRINITY_DN591743_c1_g4_i4	488.2	269
EOG090X06TU	Complete	TRINITY_DN590785_c4_g1_i2	344.2	286
EOG090X06UY	Duplicated	TRINITY_DN578707_c1_g1_i1	539.1	323
EOG090X06UY	Duplicated	TRINITY_DN578707_c1_g1_i3	539.4	323
EOG090X06V5	Complete	TRINITY_DN574282_c1_g3_i1	197.1	119
EOG090X06VP	Complete	TRINITY_DN580130_c1_g1_i2	329.8	269
EOG090X06W8	Duplicated	TRINITY_DN570127_c1_g1_i2	462.3	278
EOG090X06W8	Duplicated	TRINITY_DN570127_c1_g1_i3	462.3	278
EOG090X06W9	Complete	TRINITY_DN592746_c0_g1_i1	213.6	255
EOG090X06XN	Complete	TRINITY_DN588905_c0_g2_i2	635	399
EOG090X06XP	Complete	TRINITY_DN560894_c0_g2_i1	434.5	293
EOG090X06XW	Complete	TRINITY_DN578374_c0_g5_i2	421.9	241
EOG090X06Y8	Complete	TRINITY_DN582115_c0_g3_i1	566.9	325
EOG090X06YP	Complete	TRINITY_DN586031_c1_g2_i2	485.6	387
EOG090X0702	Complete	TRINITY_DN583984_c1_g1_i1	249.7	261
EOG090X0719	Duplicated	TRINITY_DN583567_c1_g1_i1	240.7	191
EOG090X0719	Duplicated	TRINITY_DN583567_c1_g1_i6	241	191
EOG090X071P	Complete	TRINITY_DN588303_c0_g1_i3	237.2	271
EOG090X072H	Complete	TRINITY_DN583059_c0_g1_i1	391.2	261
EOG090X072S	Complete	TRINITY_DN541136_c0_g1_i1	288.4	345
EOG090X073E	Complete	TRINITY_DN579205_c2_g7_i1	547.3	289
EOG090X073W	Complete	TRINITY_DN557283_c0_g1_i2	323.7	297
EOG090X0755	Complete	TRINITY_DN589939_c2_g1_i1	86.4	237
EOG090X076M	Duplicated	TRINITY_DN589070_c0_g1_i4	429.9	381
EOG090X076M	Duplicated	TRINITY_DN589070_c0_g1_i5	417	281
EOG090X076S	Complete	TRINITY_DN565096_c0_g1_i4	420.8	342
EOG090X076T	Complete	TRINITY_DN593621_c1_g1_i1	42.3	180
EOG090X0770	Complete	TRINITY_DN587254_c7_g2_i1	564.4	298
EOG090X0784	Complete	TRINITY_DN593008_c0_g3_i2	660.9	499
EOG090X078K	Duplicated	TRINITY_DN590277_c2_g2_i1	174.7	160
EOG090X078K	Duplicated	TRINITY_DN590277_c2_g2_i4	172.2	150
EOG090X078Z	Complete	TRINITY_DN576004_c1_g1_i1	577.4	293
EOG090X07AI	Complete	TRINITY_DN589627_c4_g1_i1	651.3	406
EOG090X07AW	Complete	TRINITY_DN590026_c0_g1_i2	518.3	414
EOG090X07B2	Complete	TRINITY_DN585676_c6_g1_i1	257.6	191
EOG090X07B6	Complete	TRINITY_DN592000_c0_g2_i1	121.1	211
EOG090X07BN	Duplicated	TRINITY_DN582197_c12_g4_i2	213.5	117
EOG090X07BN	Duplicated	TRINITY_DN582197_c12_g4_i3	213.5	117
EOG090X07BN	Duplicated	TRINITY_DN582197_c12_g4_i5	213.4	117
EOG090X07BV	Complete	TRINITY_DN555535_c2_g3_i1	578.3	357
EOG090X07CE	Complete	TRINITY_DN593437_c0_g1_i2	375.1	249
EOG090X07CF	Complete	TRINITY_DN565857_c5_g6_i1	589.6	335
EOG090X07D3	Complete	TRINITY_DN591659_c0_g3_i1	434.5	273
EOG090X07E2	Complete	TRINITY_DN586037_c1_g2_i1	514.2	296
EOG090X07E6	Duplicated	TRINITY_DN579012_c0_g1_i3	214.7	291
EOG090X07E6	Duplicated	TRINITY_DN579012_c0_g1_i5	214.5	292
EOG090X07E6	Duplicated	TRINITY_DN579012_c0_g1_i7	231.6	315
EOG090X07ET	Duplicated	TRINITY_DN593766_c3_g1_i1	409.8	272
EOG090X07ET	Duplicated	TRINITY_DN593766_c3_g1_i2	411.2	272
EOG090X07G2	Complete	TRINITY_DN590611_c0_g3_i1	533.6	310
EOG090X07H9	Complete	TRINITY_DN546840_c0_g1_i1	222	324
EOG090X07HG	Complete	TRINITY_DN577634_c1_g1_i3	491.7	290
EOG090X07HN	Complete	TRINITY_DN579131_c0_g8_i1	372.9	269
EOG090X07I2	Complete	TRINITY_DN563211_c0_g2_i1	358.6	272
EOG090X07IA	Complete	TRINITY_DN587580_c0_g1_i2	280.8	222
EOG090X07IC	Complete	TRINITY_DN585149_c5_g5_i7	341.4	210
EOG090X07J3	Duplicated	TRINITY_DN585522_c0_g1_i2	433.6	240
EOG090X07J3	Duplicated	TRINITY_DN585522_c0_g1_i3	434.2	238
EOG090X07J4	Complete	TRINITY_DN578936_c2_g4_i2	412.9	265
EOG090X07J8	Duplicated	TRINITY_DN593007_c1_g1_i1	522.2	380
EOG090X07J8	Duplicated	TRINITY_DN593007_c1_g1_i2	522.2	380
EOG090X07JL	Complete	TRINITY_DN572681_c0_g1_i2	611.1	328
EOG090X07K0	Complete	TRINITY_DN590287_c0_g1_i1	502.9	244
EOG090X07KM	Complete	TRINITY_DN592837_c3_g2_i4	355.8	252
EOG090X07KN	Complete	TRINITY_DN529230_c0_g1_i1	481.4	289
EOG090X07KO	Duplicated	TRINITY_DN587448_c2_g1_i2	268.3	236
EOG090X07KO	Duplicated	TRINITY_DN587448_c2_g1_i4	263.4	282
EOG090X07KR	Complete	TRINITY_DN567279_c0_g2_i1	338.3	249
EOG090X07L3	Complete	TRINITY_DN584522_c6_g3_i2	450.2	301
EOG090X07LH	Complete	TRINITY_DN587900_c0_g1_i1	371	288
EOG090X07MB	Complete	TRINITY_DN573212_c1_g3_i1	390.3	229
EOG090X07N7	Complete	TRINITY_DN578326_c0_g1_i1	372.8	242
EOG090X07N9	Complete	TRINITY_DN565966_c0_g1_i3	457	318
EOG090X07NA	Complete	TRINITY_DN558459_c0_g1_i1	335.8	337
EOG090X07NG	Complete	TRINITY_DN582683_c0_g3_i2	225.5	225
EOG090X07NR	Complete	TRINITY_DN564488_c0_g1_i1	170.3	178
EOG090X07NU	Complete	TRINITY_DN562256_c0_g1_i1	443.3	259
EOG090X07NZ	Complete	TRINITY_DN578677_c1_g1_i2	459.1	291
EOG090X07PD	Complete	TRINITY_DN591981_c0_g1_i3	322.8	445
EOG090X07PL	Duplicated	TRINITY_DN557862_c0_g1_i1	324.8	247
EOG090X07PL	Duplicated	TRINITY_DN557862_c0_g1_i2	323.6	224
EOG090X07QN	Duplicated	TRINITY_DN588033_c0_g1_i1	516.5	329
EOG090X07QN	Duplicated	TRINITY_DN588033_c0_g1_i3	530.8	330
EOG090X07RL	Duplicated	TRINITY_DN580543_c2_g2_i2	230.6	246
EOG090X07RL	Duplicated	TRINITY_DN580543_c2_g2_i4	219.5	262
EOG090X07RL	Duplicated	TRINITY_DN580543_c2_g2_i6	219.5	261
EOG090X07S3	Complete	TRINITY_DN585936_c3_g2_i1	319.1	282
EOG090X07S9	Complete	TRINITY_DN580263_c0_g1_i5	495.7	446
EOG090X07SD	Duplicated	TRINITY_DN575962_c0_g1_i1	275.8	189
EOG090X07SD	Duplicated	TRINITY_DN588561_c2_g2_i1	270.6	189
EOG090X07SD	Duplicated	TRINITY_DN588561_c2_g2_i2	270.4	189
EOG090X07SL	Complete	TRINITY_DN584061_c1_g1_i1	249.6	218
EOG090X07SU	Complete	TRINITY_DN583723_c1_g1_i1	186.7	280
EOG090X07TK	Complete	TRINITY_DN585696_c0_g1_i3	346	311
EOG090X07TT	Complete	TRINITY_DN590610_c0_g2_i4	543.9	305
EOG090X07UV	Duplicated	TRINITY_DN590307_c2_g1_i2	254.5	153
EOG090X07UV	Duplicated	TRINITY_DN590307_c2_g3_i1	249.8	214
EOG090X07V0	Complete	TRINITY_DN540432_c2_g1_i8	130.4	239
EOG090X07VJ	Complete	TRINITY_DN587756_c4_g4_i3	327.4	324
EOG090X07W1	Duplicated	TRINITY_DN579575_c0_g1_i1	420.9	360
EOG090X07W1	Duplicated	TRINITY_DN579575_c0_g1_i6	427.1	423
EOG090X07WF	Duplicated	TRINITY_DN457840_c0_g1_i1	483.4	289
EOG090X07WF	Duplicated	TRINITY_DN566168_c0_g1_i1	529.7	289
EOG090X07WR	Fragmented	TRINITY_DN588092_c4_g2_i2	230.2	157
EOG090X07XQ	Complete	TRINITY_DN577389_c0_g5_i1	239.2	303
EOG090X07YB	Complete	TRINITY_DN593985_c1_g5_i2	453.3	491
EOG090X07YX	Duplicated	TRINITY_DN588316_c7_g1_i3	160.8	264
EOG090X07YX	Duplicated	TRINITY_DN588316_c7_g1_i4	162.4	235
EOG090X07YX	Duplicated	TRINITY_DN588316_c7_g1_i6	162.7	235
EOG090X080D	Duplicated	TRINITY_DN576222_c3_g1_i1	317.9	242
EOG090X080D	Duplicated	TRINITY_DN576222_c3_g1_i4	354.9	266
EOG090X080D	Duplicated	TRINITY_DN576222_c3_g1_i6	356.5	266
EOG090X080R	Complete	TRINITY_DN572170_c0_g2_i1	399.5	251
EOG090X081J	Duplicated	TRINITY_DN583265_c4_g2_i1	279.5	205
EOG090X081J	Duplicated	TRINITY_DN583265_c4_g2_i2	299	201
EOG090X081V	Complete	TRINITY_DN555997_c0_g1_i1	506.6	279
EOG090X081X	Duplicated	TRINITY_DN570296_c0_g2_i2	381.1	272
EOG090X081X	Duplicated	TRINITY_DN570296_c0_g2_i3	381.2	272
EOG090X0822	Duplicated	TRINITY_DN573882_c0_g1_i1	583.3	325
EOG090X0822	Duplicated	TRINITY_DN573882_c0_g1_i2	583.5	325
EOG090X0822	Duplicated	TRINITY_DN584783_c4_g2_i9	589.1	323
EOG090X083C	Duplicated	TRINITY_DN556983_c0_g1_i2	428.4	227
EOG090X083C	Duplicated	TRINITY_DN556983_c0_g1_i6	424.6	223
EOG090X083V	Complete	TRINITY_DN591736_c2_g1_i1	337.9	238
EOG090X0840	Complete	TRINITY_DN593079_c0_g1_i1	497.3	270
EOG090X0844	Complete	TRINITY_DN591829_c0_g1_i1	277.6	246
EOG090X084E	Fragmented	TRINITY_DN592802_c0_g4_i4	108.9	157
EOG090X0856	Duplicated	TRINITY_DN563972_c0_g1_i1	192.6	207
EOG090X0856	Duplicated	TRINITY_DN563972_c0_g1_i2	186.9	183
EOG090X085R	Duplicated	TRINITY_DN559331_c0_g1_i1	282.5	200
EOG090X085R	Duplicated	TRINITY_DN559331_c0_g1_i2	310.7	271
EOG090X085S	Complete	TRINITY_DN588403_c11_g2_i2	293.1	230
EOG090X085T	Complete	TRINITY_DN568200_c0_g1_i1	290.4	232
EOG090X0864	Complete	TRINITY_DN587602_c0_g1_i1	459.3	358
EOG090X0867	Complete	TRINITY_DN594017_c1_g1_i2	461.5	273
EOG090X087A	Complete	TRINITY_DN349673_c0_g1_i1	407.5	272
EOG090X088H	Complete	TRINITY_DN548282_c0_g3_i1	366.2	232
EOG090X089S	Complete	TRINITY_DN545493_c0_g1_i2	237	243
EOG090X08AZ	Complete	TRINITY_DN593544_c4_g1_i1	551.8	295
EOG090X08BF	Complete	TRINITY_DN589757_c2_g3_i3	522.3	317
EOG090X08BJ	Complete	TRINITY_DN586043_c1_g3_i2	295.1	176
EOG090X08CD	Duplicated	TRINITY_DN591960_c2_g1_i1	265.4	246
EOG090X08CD	Duplicated	TRINITY_DN591960_c2_g1_i2	279.6	246
EOG090X08DF	Complete	TRINITY_DN572818_c2_g5_i2	318.9	168
EOG090X08E0	Duplicated	TRINITY_DN592574_c0_g1_i3	325.9	239
EOG090X08E0	Duplicated	TRINITY_DN592574_c0_g1_i5	326.1	239
EOG090X08FA	Duplicated	TRINITY_DN586361_c1_g1_i2	282.1	337
EOG090X08FA	Duplicated	TRINITY_DN586361_c1_g1_i3	281.6	337
EOG090X08GG	Complete	TRINITY_DN586615_c0_g2_i1	611.1	474
EOG090X08IP	Complete	TRINITY_DN574575_c0_g1_i1	490.1	308
EOG090X08J3	Complete	TRINITY_DN581120_c1_g1_i2	547.1	379
EOG090X08JG	Duplicated	TRINITY_DN570937_c0_g1_i10	288.9	303
EOG090X08JG	Duplicated	TRINITY_DN570937_c0_g1_i5	278.3	286
EOG090X08JJ	Complete	TRINITY_DN470965_c0_g1_i1	113.8	377
EOG090X08JU	Complete	TRINITY_DN590722_c2_g2_i2	207.3	219
EOG090X08KD	Complete	TRINITY_DN560941_c0_g1_i1	367.1	246
EOG090X08KI	Complete	TRINITY_DN580434_c0_g1_i1	420.5	273
EOG090X08NC	Complete	TRINITY_DN552026_c1_g1_i1	428.4	317
EOG090X08O3	Complete	TRINITY_DN589803_c10_g1_i2	366.3	265
EOG090X08OG	Complete	TRINITY_DN590313_c3_g1_i3	152.9	157
EOG090X08P9	Complete	TRINITY_DN579480_c0_g1_i3	422.3	299
EOG090X08PA	Duplicated	TRINITY_DN543968_c0_g1_i1	508.1	357
EOG090X08PA	Duplicated	TRINITY_DN543968_c0_g1_i2	508.9	357
EOG090X08PA	Duplicated	TRINITY_DN543968_c0_g1_i3	507.3	357
EOG090X08PK	Complete	TRINITY_DN573235_c0_g1_i1	401	278
EOG090X08PQ	Complete	TRINITY_DN588966_c1_g3_i2	235.1	270
EOG090X08PR	Duplicated	TRINITY_DN587044_c7_g1_i2	412.6	327
EOG090X08PR	Duplicated	TRINITY_DN587044_c7_g1_i5	432.1	324
EOG090X08QZ	Complete	TRINITY_DN593231_c3_g3_i2	496.8	276
EOG090X08S2	Complete	TRINITY_DN589422_c1_g2_i2	202.1	366
EOG090X08ST	Complete	TRINITY_DN575974_c0_g1_i1	424.7	277
EOG090X08SX	Complete	TRINITY_DN587323_c1_g4_i5	515.4	385
EOG090X08T4	Complete	TRINITY_DN9827_c0_g1_i1	464	282
EOG090X08TI	Complete	TRINITY_DN586541_c0_g1_i2	366.4	302
EOG090X08VB	Complete	TRINITY_DN589250_c2_g1_i2	337.5	358
EOG090X08VX	Complete	TRINITY_DN576364_c3_g1_i1	369.7	234
EOG090X08W6	Duplicated	TRINITY_DN583514_c1_g1_i1	322.6	216
EOG090X08W6	Duplicated	TRINITY_DN583514_c1_g1_i2	292.3	203
EOG090X08WB	Complete	TRINITY_DN574753_c13_g1_i2	403.4	281
EOG090X08WI	Duplicated	TRINITY_DN526366_c0_g1_i1	266.3	139
EOG090X08WI	Duplicated	TRINITY_DN578457_c0_g2_i1	288.3	158
EOG090X08WK	Duplicated	TRINITY_DN585323_c0_g2_i1	222.1	281
EOG090X08WK	Duplicated	TRINITY_DN585323_c0_g2_i2	212.4	276
EOG090X08WK	Duplicated	TRINITY_DN585323_c0_g2_i8	223	280
EOG090X08WT	Complete	TRINITY_DN579303_c0_g1_i2	411.1	364
EOG090X08X5	Complete	TRINITY_DN568224_c0_g2_i1	314.3	294
EOG090X08Y3	Complete	TRINITY_DN588731_c6_g1_i1	293.6	213
EOG090X08YX	Complete	TRINITY_DN580100_c4_g1_i2	538.6	318
EOG090X08Z3	Complete	TRINITY_DN589762_c0_g1_i1	469.4	289
EOG090X0906	Complete	TRINITY_DN593666_c0_g5_i1	550.6	287
EOG090X090D	Complete	TRINITY_DN512630_c0_g1_i1	425.5	230
EOG090X090P	Complete	TRINITY_DN331941_c0_g1_i1	336	239
EOG090X091L	Complete	TRINITY_DN575227_c0_g1_i4	271.2	204
EOG090X092A	Complete	TRINITY_DN562073_c0_g1_i1	471	232
EOG090X093U	Duplicated	TRINITY_DN576774_c3_g1_i1	496.8	326
EOG090X093U	Duplicated	TRINITY_DN576774_c3_g1_i7	496.5	326
EOG090X093U	Duplicated	TRINITY_DN576774_c3_g1_i8	496.9	326
EOG090X094T	Complete	TRINITY_DN404489_c0_g1_i1	390.7	256
EOG090X096L	Complete	TRINITY_DN592933_c0_g1_i1	247.8	278
EOG090X0971	Complete	TRINITY_DN555761_c1_g5_i1	459.3	292
EOG090X097L	Complete	TRINITY_DN588014_c0_g1_i1	425.8	271
EOG090X0989	Complete	TRINITY_DN584626_c1_g1_i1	427.6	243
EOG090X098F	Duplicated	TRINITY_DN584581_c1_g1_i2	441.5	352
EOG090X098F	Duplicated	TRINITY_DN584581_c1_g1_i4	440.8	352
EOG090X098P	Duplicated	TRINITY_DN584092_c3_g1_i3	404.3	270
EOG090X098P	Duplicated	TRINITY_DN584092_c3_g1_i4	405.4	270
EOG090X098P	Duplicated	TRINITY_DN584092_c3_g1_i5	404.4	270
EOG090X098Y	Complete	TRINITY_DN588864_c2_g1_i2	455.8	224
EOG090X099V	Complete	TRINITY_DN579224_c0_g4_i1	230.8	175
EOG090X09A7	Complete	TRINITY_DN589713_c0_g1_i2	468.3	239
EOG090X09AY	Complete	TRINITY_DN590140_c0_g1_i2	312	234
EOG090X09BG	Complete	TRINITY_DN580875_c0_g1_i1	310.9	205
EOG090X09BQ	Complete	TRINITY_DN580356_c0_g1_i1	169.8	197
EOG090X09C5	Duplicated	TRINITY_DN490137_c0_g1_i2	292.8	235
EOG090X09C5	Duplicated	TRINITY_DN516024_c0_g1_i3	310.7	237
EOG090X09CU	Duplicated	TRINITY_DN588843_c0_g1_i3	283.2	269
EOG090X09CU	Duplicated	TRINITY_DN588843_c0_g1_i4	283.3	268
EOG090X09D3	Complete	TRINITY_DN591912_c0_g2_i6	285.2	258
EOG090X09DD	Complete	TRINITY_DN551475_c0_g1_i1	269.2	230
EOG090X09DI	Complete	TRINITY_DN579376_c5_g2_i1	459.6	388
EOG090X09DZ	Complete	TRINITY_DN587240_c0_g1_i1	355.5	492
EOG090X09EK	Complete	TRINITY_DN554324_c0_g1_i1	322	225
EOG090X09EZ	Duplicated	TRINITY_DN567266_c2_g1_i3	405.9	278
EOG090X09EZ	Duplicated	TRINITY_DN567266_c2_g1_i4	382.8	284
EOG090X09GI	Complete	TRINITY_DN580013_c0_g3_i1	160.6	163
EOG090X09GK	Complete	TRINITY_DN585443_c0_g1_i1	375.4	269
EOG090X09JT	Complete	TRINITY_DN594463_c2_g1_i5	377.9	256
EOG090X09KD	Duplicated	TRINITY_DN586188_c0_g1_i1	376.3	213
EOG090X09KD	Duplicated	TRINITY_DN586188_c0_g1_i4	334.8	212
EOG090X09LE	Duplicated	TRINITY_DN589586_c8_g1_i12	401	188
EOG090X09LE	Duplicated	TRINITY_DN589586_c8_g1_i2	401	188
EOG090X09LQ	Complete	TRINITY_DN574597_c1_g3_i1	376.9	206
EOG090X09MN	Complete	TRINITY_DN563152_c1_g1_i1	350.1	300
EOG090X09NN	Duplicated	TRINITY_DN569335_c0_g2_i1	408.5	272
EOG090X09NN	Duplicated	TRINITY_DN569335_c0_g2_i3	433	267
EOG090X09NR	Complete	TRINITY_DN547810_c2_g1_i1	334.3	248
EOG090X09NT	Complete	TRINITY_DN579194_c0_g1_i1	440.6	260
EOG090X09Q6	Duplicated	TRINITY_DN581284_c0_g1_i1	377.1	266
EOG090X09Q6	Duplicated	TRINITY_DN581284_c0_g1_i3	376.2	258
EOG090X09QP	Duplicated	TRINITY_DN586555_c0_g1_i3	221.5	141
EOG090X09QP	Duplicated	TRINITY_DN586555_c0_g1_i5	221.4	141
EOG090X09QT	Complete	TRINITY_DN578152_c0_g1_i2	378.4	287
EOG090X09RW	Duplicated	TRINITY_DN554742_c0_g2_i1	366.6	277
EOG090X09RW	Duplicated	TRINITY_DN554742_c0_g2_i2	387.1	272
EOG090X09SP	Complete	TRINITY_DN559464_c0_g1_i1	237.4	148
EOG090X09TN	Complete	TRINITY_DN579891_c0_g1_i1	151.8	174
EOG090X09TR	Missing
EOG090X09TV	Complete	TRINITY_DN587738_c0_g1_i1	361.2	335
EOG090X09U3	Duplicated	TRINITY_DN586639_c5_g2_i1	421.1	243
EOG090X09U3	Duplicated	TRINITY_DN586639_c5_g2_i2	421.5	243
EOG090X09U6	Complete	TRINITY_DN568499_c0_g1_i1	319.5	239
EOG090X09U7	Complete	TRINITY_DN573388_c0_g2_i1	390.8	335
EOG090X09UC	Complete	TRINITY_DN584711_c1_g1_i1	323.7	201
EOG090X09V8	Complete	TRINITY_DN413462_c0_g1_i2	499.2	301
EOG090X09VM	Complete	TRINITY_DN579935_c0_g2_i1	355.2	193
EOG090X09VR	Complete	TRINITY_DN590459_c2_g2_i1	165.6	137
EOG090X09WX	Complete	TRINITY_DN593424_c1_g4_i2	467.5	326
EOG090X09XM	Complete	TRINITY_DN569698_c0_g1_i1	291.8	214
EOG090X09YS	Duplicated	TRINITY_DN477170_c0_g2_i1	505.3	268
EOG090X09YS	Duplicated	TRINITY_DN580894_c0_g3_i1	501.1	268
EOG090X09YS	Duplicated	TRINITY_DN580894_c0_g3_i2	499.3	268
EOG090X09ZA	Duplicated	TRINITY_DN589385_c0_g1_i5	443.5	267
EOG090X09ZA	Duplicated	TRINITY_DN589385_c0_g1_i6	443.5	267
EOG090X09ZG	Fragmented	TRINITY_DN874535_c0_g1_i1	39.2	76
EOG090X09ZU	Complete	TRINITY_DN590457_c1_g1_i4	379	285
EOG090X0A0R	Complete	TRINITY_DN548779_c1_g1_i1	283.2	182
EOG090X0A0V	Complete	TRINITY_DN586753_c0_g1_i2	237.3	240
EOG090X0A11	Duplicated	TRINITY_DN575522_c0_g2_i5	269.6	224
EOG090X0A11	Duplicated	TRINITY_DN575522_c0_g2_i6	290.4	224
EOG090X0A11	Duplicated	TRINITY_DN575522_c0_g2_i7	284.6	228
EOG090X0A16	Complete	TRINITY_DN580068_c0_g1_i2	293.1	269
EOG090X0A1W	Complete	TRINITY_DN584148_c0_g1_i1	330	222
EOG090X0A2Q	Duplicated	TRINITY_DN584957_c3_g1_i1	434.4	230
EOG090X0A2Q	Duplicated	TRINITY_DN584957_c3_g1_i2	435.9	230
EOG090X0A33	Complete	TRINITY_DN507542_c0_g1_i1	425.3	265
EOG090X0A3R	Complete	TRINITY_DN576674_c1_g2_i1	285.4	229
EOG090X0A4V	Complete	TRINITY_DN586273_c0_g1_i5	212.6	184
EOG090X0A55	Complete	TRINITY_DN579424_c1_g1_i1	133.3	202
EOG090X0A56	Complete	TRINITY_DN593923_c1_g4_i1	255.6	203
EOG090X0A5B	Duplicated	TRINITY_DN557185_c0_g2_i1	228.4	166
EOG090X0A5B	Duplicated	TRINITY_DN582209_c0_g3_i2	212.8	144
EOG090X0A5B	Duplicated	TRINITY_DN883733_c0_g1_i1	221.1	155
EOG090X0A5G	Complete	TRINITY_DN582085_c1_g1_i1	202.2	159
EOG090X0A5K	Complete	TRINITY_DN548666_c1_g1_i1	412.7	266
EOG090X0A5X	Duplicated	TRINITY_DN585711_c2_g2_i1	221.3	168
EOG090X0A5X	Duplicated	TRINITY_DN585711_c2_g2_i2	223.2	169
EOG090X0A5X	Duplicated	TRINITY_DN585711_c2_g2_i5	223.4	169
EOG090X0A6P	Complete	TRINITY_DN583003_c0_g1_i2	233.7	201
EOG090X0A8E	Complete	TRINITY_DN548463_c0_g1_i1	317.9	251
EOG090X0A8G	Duplicated	TRINITY_DN195833_c0_g1_i1	400.6	229
EOG090X0A8G	Duplicated	TRINITY_DN555498_c0_g1_i1	399.2	229
EOG090X0A8G	Duplicated	TRINITY_DN580795_c0_g5_i2	343.2	176
EOG090X0A8N	Complete	TRINITY_DN525426_c0_g1_i1	245.4	216
EOG090X0A90	Complete	TRINITY_DN592009_c2_g1_i4	343.3	280
EOG090X0A9P	Complete	TRINITY_DN577963_c0_g3_i3	173.7	191
EOG090X0AAB	Complete	TRINITY_DN591893_c0_g2_i1	274	276
EOG090X0ABW	Duplicated	TRINITY_DN581249_c0_g1_i1	166.2	159
EOG090X0ABW	Duplicated	TRINITY_DN581249_c0_g1_i3	146.2	128
EOG090X0ACL	Duplicated	TRINITY_DN588007_c0_g3_i1	287.5	197
EOG090X0ACL	Duplicated	TRINITY_DN588007_c0_g3_i6	287.5	197
EOG090X0ACT	Complete	TRINITY_DN579741_c0_g1_i1	245	222
EOG090X0ACU	Duplicated	TRINITY_DN593319_c0_g2_i3	431.8	302
EOG090X0ACU	Duplicated	TRINITY_DN593319_c0_g2_i9	418.2	298
EOG090X0ADH	Complete	TRINITY_DN546060_c1_g3_i1	255.8	194
EOG090X0ADS	Duplicated	TRINITY_DN551181_c2_g1_i3	356	294
EOG090X0ADS	Duplicated	TRINITY_DN551181_c2_g1_i4	356	294
EOG090X0ADZ	Complete	TRINITY_DN584026_c1_g1_i3	101.2	147
EOG090X0AE1	Complete	TRINITY_DN557969_c0_g2_i2	290	217
EOG090X0AGI	Complete	TRINITY_DN581596_c0_g1_i1	300	243
EOG090X0AGU	Complete	TRINITY_DN532039_c0_g2_i1	166.4	142
EOG090X0AH4	Duplicated	TRINITY_DN586139_c1_g3_i1	160.2	85
EOG090X0AH4	Duplicated	TRINITY_DN586139_c1_g3_i2	161.6	83
EOG090X0AH4	Duplicated	TRINITY_DN685263_c0_g1_i1	160.4	83
EOG090X0AI9	Complete	TRINITY_DN589947_c0_g4_i1	193.3	171
EOG090X0AIB	Complete	TRINITY_DN589057_c0_g1_i1	236.1	316
EOG090X0AIN	Complete	TRINITY_DN587857_c0_g2_i2	196	221
EOG090X0AJ3	Duplicated	TRINITY_DN583879_c3_g1_i1	321.8	187
EOG090X0AJ3	Duplicated	TRINITY_DN583879_c3_g1_i13	321.9	187
EOG090X0AJ3	Duplicated	TRINITY_DN583879_c3_g1_i4	320.4	187
EOG090X0AJZ	Complete	TRINITY_DN563072_c0_g3_i1	364.6	250
EOG090X0AKT	Complete	TRINITY_DN482873_c0_g1_i2	287	217
EOG090X0AKX	Duplicated	TRINITY_DN586317_c9_g4_i3	411	253
EOG090X0AKX	Duplicated	TRINITY_DN586317_c9_g4_i5	411	253
EOG090X0ALT	Complete	TRINITY_DN571207_c0_g1_i1	324.7	289
EOG090X0AMT	Complete	TRINITY_DN587640_c0_g1_i1	387.7	277
EOG090X0APE	Complete	TRINITY_DN517645_c0_g3_i1	253.3	187
EOG090X0APF	Duplicated	TRINITY_DN574083_c0_g2_i1	193	138
EOG090X0APF	Duplicated	TRINITY_DN574083_c0_g2_i2	207.4	211
EOG090X0APJ	Complete	TRINITY_DN541632_c0_g1_i1	240.2	158
EOG090X0AQE	Duplicated	TRINITY_DN554932_c0_g2_i1	213.6	125
EOG090X0AQE	Duplicated	TRINITY_DN554932_c0_g2_i6	212.9	125
EOG090X0AQG	Complete	TRINITY_DN565106_c0_g1_i2	257.1	172
EOG090X0AQH	Complete	TRINITY_DN578341_c0_g1_i3	288.6	212
EOG090X0AQP	Complete	TRINITY_DN554590_c0_g1_i1	197.6	243
EOG090X0AR4	Complete	TRINITY_DN589694_c0_g1_i1	478.5	446
EOG090X0ARF	Complete	TRINITY_DN590111_c7_g1_i1	303.5	330
EOG090X0ARU	Complete	TRINITY_DN581693_c0_g1_i2	192.8	169
EOG090X0ASF	Complete	TRINITY_DN588613_c0_g1_i1	333	506
EOG090X0ASS	Complete	TRINITY_DN585394_c0_g2_i1	239.8	172
EOG090X0ATU	Complete	TRINITY_DN589188_c0_g1_i5	276.4	203
EOG090X0AU0	Duplicated	TRINITY_DN562956_c0_g1_i1	398.4	326
EOG090X0AU0	Duplicated	TRINITY_DN588836_c0_g1_i1	440.1	329
EOG090X0AUC	Complete	TRINITY_DN591516_c6_g5_i1	438.4	245
EOG090X0AV2	Complete	TRINITY_DN588380_c14_g1_i1	299.9	187
EOG090X0AVB	Complete	TRINITY_DN553195_c0_g1_i2	309.4	251
EOG090X0AVC	Complete	TRINITY_DN576315_c0_g1_i1	103.2	100
EOG090X0AVI	Complete	TRINITY_DN589623_c0_g1_i1	313.4	254
EOG090X0AVR	Complete	TRINITY_DN589220_c0_g1_i2	302.4	276
EOG090X0AVX	Complete	TRINITY_DN588553_c0_g1_i2	358.6	303
EOG090X0AW0	Duplicated	TRINITY_DN575950_c0_g2_i1	310.2	228
EOG090X0AW0	Duplicated	TRINITY_DN575950_c0_g2_i5	310	228
EOG090X0AX4	Complete	TRINITY_DN589027_c0_g1_i1	422.9	299
EOG090X0AXR	Duplicated	TRINITY_DN586949_c0_g10_i2	244.5	188
EOG090X0AXR	Duplicated	TRINITY_DN586949_c0_g10_i3	264.9	188
EOG090X0AZ6	Complete	TRINITY_DN578272_c0_g1_i2	304.6	219
EOG090X0B12	Complete	TRINITY_DN562643_c0_g1_i3	267.6	256
EOG090X0B17	Duplicated	TRINITY_DN522989_c0_g1_i1	414.7	311
EOG090X0B17	Duplicated	TRINITY_DN522989_c0_g1_i2	368.2	274
EOG090X0B2Q	Missing
EOG090X0B3F	Duplicated	TRINITY_DN557123_c1_g1_i1	302.6	235
EOG090X0B3F	Duplicated	TRINITY_DN557123_c1_g1_i2	285.9	245
EOG090X0B4J	Complete	TRINITY_DN578591_c0_g1_i1	168.6	126
EOG090X0B5N	Duplicated	TRINITY_DN585347_c1_g2_i1	264.9	163
EOG090X0B5N	Duplicated	TRINITY_DN585347_c1_g2_i3	265.9	163
EOG090X0B5N	Duplicated	TRINITY_DN585347_c1_g2_i7	268	163
EOG090X0B66	Duplicated	TRINITY_DN589792_c4_g5_i1	420.8	228
EOG090X0B66	Duplicated	TRINITY_DN589792_c4_g5_i2	420.6	228
EOG090X0B67	Complete	TRINITY_DN582452_c2_g1_i1	331.1	219
EOG090X0B72	Complete	TRINITY_DN564304_c0_g1_i1	366.8	235
EOG090X0B7I	Duplicated	TRINITY_DN589100_c1_g1_i2	158.3	113
EOG090X0B7I	Duplicated	TRINITY_DN589100_c1_g1_i3	158.3	113
EOG090X0B7I	Duplicated	TRINITY_DN589100_c1_g1_i5	158.3	113
EOG090X0B8X	Complete	TRINITY_DN576928_c0_g1_i1	68.6	126
EOG090X0B9X	Complete	TRINITY_DN581810_c8_g10_i1	356.3	205
EOG090X0BA1	Complete	TRINITY_DN583803_c0_g1_i1	229.3	266
EOG090X0BA8	Complete	TRINITY_DN591600_c2_g1_i1	384.4	254
EOG090X0BAY	Complete	TRINITY_DN537742_c0_g2_i1	281.6	309
EOG090X0BB3	Complete	TRINITY_DN592948_c0_g3_i1	290.7	215
EOG090X0BBH	Complete	TRINITY_DN585500_c6_g2_i1	286.7	237
EOG090X0BBW	Complete	TRINITY_DN584556_c0_g1_i1	366.2	261
EOG090X0BCY	Complete	TRINITY_DN569771_c4_g4_i1	514.7	454
EOG090X0BDJ	Duplicated	TRINITY_DN579563_c0_g1_i2	302.4	213
EOG090X0BDJ	Duplicated	TRINITY_DN579563_c0_g1_i4	302.5	213
EOG090X0BEK	Duplicated	TRINITY_DN532170_c0_g1_i1	308	226
EOG090X0BEK	Duplicated	TRINITY_DN578940_c0_g1_i2	345	226
EOG090X0BEM	Complete	TRINITY_DN552831_c0_g1_i1	314.9	188
EOG090X0BEO	Complete	TRINITY_DN588444_c0_g1_i2	121.5	269
EOG090X0BFL	Duplicated	TRINITY_DN581336_c3_g1_i1	173.7	232
EOG090X0BFL	Duplicated	TRINITY_DN581336_c3_g1_i2	194.1	368
EOG090X0BFR	Complete	TRINITY_DN591229_c0_g1_i2	320.7	224
EOG090X0BG9	Duplicated	TRINITY_DN581925_c0_g1_i2	354.8	250
EOG090X0BG9	Duplicated	TRINITY_DN581925_c0_g1_i4	331.1	229
EOG090X0BGA	Complete	TRINITY_DN592238_c6_g1_i1	309.9	280
EOG090X0BHG	Complete	TRINITY_DN592093_c0_g2_i1	379.1	406
EOG090X0BHT	Complete	TRINITY_DN576477_c0_g1_i1	223.4	212
EOG090X0BI6	Complete	TRINITY_DN588544_c2_g1_i2	172.9	312
EOG090X0BIL	Duplicated	TRINITY_DN584028_c1_g1_i3	316.9	270
EOG090X0BIL	Duplicated	TRINITY_DN584028_c1_g1_i6	316.9	270
EOG090X0BIY	Complete	TRINITY_DN588129_c0_g1_i3	434	272
EOG090X0BJA	Complete	TRINITY_DN557139_c0_g1_i1	229.1	185
EOG090X0BKI	Complete	TRINITY_DN585482_c0_g2_i4	377.1	222
EOG090X0BKO	Duplicated	TRINITY_DN589252_c0_g1_i1	252.3	242
EOG090X0BKO	Duplicated	TRINITY_DN589252_c0_g1_i2	253.6	201
EOG090X0BLH	Duplicated	TRINITY_DN569520_c0_g1_i1	403.8	228
EOG090X0BLH	Duplicated	TRINITY_DN583670_c1_g1_i2	405	228
EOG090X0BM0	Complete	TRINITY_DN190819_c0_g1_i1	187.7	150
EOG090X0BM2	Complete	TRINITY_DN561194_c0_g1_i2	289.7	270
EOG090X0BMA	Duplicated	TRINITY_DN564149_c3_g1_i1	101.3	81
EOG090X0BMA	Duplicated	TRINITY_DN564149_c3_g1_i4	101.4	81
EOG090X0BNZ	Complete	TRINITY_DN591245_c0_g2_i2	94.2	176
EOG090X0BOE	Complete	TRINITY_DN582837_c6_g3_i5	319.1	171
EOG090X0BPM	Complete	TRINITY_DN540816_c0_g1_i2	233.8	227
EOG090X0BPX	Complete	TRINITY_DN591250_c2_g6_i2	231.3	138
EOG090X0BSB	Complete	TRINITY_DN564120_c1_g6_i1	308.3	193
EOG090X0BSC	Duplicated	TRINITY_DN577393_c0_g1_i2	405.1	236
EOG090X0BSC	Duplicated	TRINITY_DN589845_c7_g2_i2	396.8	235
EOG090X0BTB	Complete	TRINITY_DN586194_c0_g1_i2	269.1	169
EOG090X0BTZ	Complete	TRINITY_DN590612_c4_g2_i3	206.4	172
EOG090X0BVA	Duplicated	TRINITY_DN586606_c1_g1_i1	130.8	98
EOG090X0BVA	Duplicated	TRINITY_DN586606_c1_g1_i2	132.4	98
EOG090X0BVL	Complete	TRINITY_DN594306_c1_g1_i1	207.9	159
EOG090X0BVS	Complete	TRINITY_DN580187_c0_g1_i1	385.8	196
EOG090X0BW7	Complete	TRINITY_DN589354_c0_g1_i4	85	264
EOG090X0BWK	Duplicated	TRINITY_DN583965_c0_g3_i2	299.6	261
EOG090X0BWK	Duplicated	TRINITY_DN583965_c0_g3_i3	299.6	227
EOG090X0BWU	Duplicated	TRINITY_DN593420_c0_g1_i1	156.2	142
EOG090X0BWU	Duplicated	TRINITY_DN593420_c0_g2_i1	152.1	130
EOG090X0BWZ	Complete	TRINITY_DN562718_c0_g5_i1	247.3	174
EOG090X0BXN	Complete	TRINITY_DN566212_c0_g2_i2	197.9	172
EOG090X0BXY	Complete	TRINITY_DN584227_c0_g1_i1	321.8	172
EOG090X0C09	Duplicated	TRINITY_DN582320_c1_g2_i3	172.7	195
EOG090X0C09	Duplicated	TRINITY_DN582320_c1_g2_i7	192.5	174
EOG090X0C09	Duplicated	TRINITY_DN582320_c1_g2_i8	175.7	181
EOG090X0C0Q	Duplicated	TRINITY_DN548686_c0_g2_i1	207.2	149
EOG090X0C0Q	Duplicated	TRINITY_DN548686_c0_g2_i6	207.3	149
EOG090X0C3N	Duplicated	TRINITY_DN591694_c0_g1_i1	270.4	217
EOG090X0C3N	Duplicated	TRINITY_DN591694_c0_g1_i3	299.1	239
EOG090X0C3Y	Complete	TRINITY_DN593903_c1_g1_i2	197.2	197
EOG090X0C57	Duplicated	TRINITY_DN561103_c0_g1_i1	248.9	176
EOG090X0C57	Duplicated	TRINITY_DN561103_c0_g1_i3	249	176
EOG090X0C5B	Duplicated	TRINITY_DN580238_c6_g7_i1	271	234
EOG090X0C5B	Duplicated	TRINITY_DN580238_c6_g7_i2	258	228
EOG090X0C5G	Duplicated	TRINITY_DN590702_c2_g1_i2	237.3	232
EOG090X0C5G	Duplicated	TRINITY_DN590702_c2_g1_i5	231.6	188
EOG090X0C5N	Complete	TRINITY_DN568770_c0_g1_i1	360.6	187
EOG090X0C5S	Complete	TRINITY_DN564228_c0_g3_i1	271.3	220
EOG090X0C5Y	Duplicated	TRINITY_DN588829_c0_g1_i1	259.1	253
EOG090X0C5Y	Duplicated	TRINITY_DN588829_c0_g1_i2	263.3	256
EOG090X0C6V	Complete	TRINITY_DN593767_c1_g2_i4	178.6	93
EOG090X0C7N	Complete	TRINITY_DN592644_c0_g3_i1	150.4	154
EOG090X0C93	Complete	TRINITY_DN590650_c1_g2_i1	167.4	139
EOG090X0C9C	Complete	TRINITY_DN563857_c0_g1_i1	118.7	137
EOG090X0C9F	Complete	TRINITY_DN372406_c0_g1_i1	376.7	194
EOG090X0CAM	Complete	TRINITY_DN566766_c0_g1_i5	142.3	167
EOG090X0CAY	Duplicated	TRINITY_DN559722_c0_g2_i2	279.3	173
EOG090X0CAY	Duplicated	TRINITY_DN559722_c0_g2_i3	309.3	191
EOG090X0CBU	Duplicated	TRINITY_DN512417_c0_g1_i1	194.8	107
EOG090X0CBU	Duplicated	TRINITY_DN512417_c0_g1_i2	196.1	107
EOG090X0CBY	Complete	TRINITY_DN572014_c0_g1_i2	202.8	213
EOG090X0CCZ	Duplicated	TRINITY_DN575916_c5_g1_i1	237.6	169
EOG090X0CCZ	Duplicated	TRINITY_DN575916_c5_g1_i2	214.3	152
EOG090X0CDS	Complete	TRINITY_DN586993_c0_g3_i5	384.6	241
EOG090X0CE5	Duplicated	TRINITY_DN422642_c0_g1_i1	336.1	184
EOG090X0CE5	Duplicated	TRINITY_DN557593_c0_g2_i1	327.2	184
EOG090X0CE5	Duplicated	TRINITY_DN557593_c0_g2_i4	326.8	184
EOG090X0CFQ	Complete	TRINITY_DN589867_c1_g2_i3	210.1	133
EOG090X0CFU	Complete	TRINITY_DN564572_c0_g1_i1	260.3	225
EOG090X0CGE	Duplicated	TRINITY_DN589313_c4_g5_i1	350	242
EOG090X0CGE	Duplicated	TRINITY_DN589313_c4_g5_i2	349.8	242
EOG090X0CGF	Duplicated	TRINITY_DN572872_c0_g1_i12	267.1	341
EOG090X0CGF	Duplicated	TRINITY_DN572872_c0_g1_i4	312.7	386
EOG090X0CHF	Duplicated	TRINITY_DN569510_c0_g1_i2	257.7	175
EOG090X0CHF	Duplicated	TRINITY_DN569510_c0_g1_i3	229.5	151
EOG090X0CJ3	Complete	TRINITY_DN573039_c0_g2_i1	206.2	170
EOG090X0CJA	Complete	TRINITY_DN585489_c2_g1_i6	258.1	249
EOG090X0CJG	Complete	TRINITY_DN591179_c0_g1_i5	289.4	184
EOG090X0CKF	Complete	TRINITY_DN477793_c0_g1_i1	258.7	166
EOG090X0CKJ	Duplicated	TRINITY_DN580652_c1_g1_i1	162.8	152
EOG090X0CKJ	Duplicated	TRINITY_DN580652_c1_g1_i2	163.1	152
EOG090X0CKL	Duplicated	TRINITY_DN575587_c0_g1_i1	174.4	133
EOG090X0CKL	Duplicated	TRINITY_DN575587_c0_g1_i2	158.8	140
EOG090X0CKL	Duplicated	TRINITY_DN575587_c0_g1_i3	173.9	133
EOG090X0CKN	Duplicated	TRINITY_DN588158_c0_g2_i2	320.2	189
EOG090X0CKN	Duplicated	TRINITY_DN588158_c0_g2_i3	319.3	189
EOG090X0CO7	Complete	TRINITY_DN535632_c0_g3_i2	253.6	151
EOG090X0COM	Complete	TRINITY_DN567023_c0_g1_i1	327	222
EOG090X0CQ9	Complete	TRINITY_DN508815_c0_g1_i1	212.6	168
EOG090X0CQA	Complete	TRINITY_DN557119_c0_g1_i1	260.8	261
EOG090X0CST	Complete	TRINITY_DN509252_c0_g1_i1	229.7	195
EOG090X0CTI	Duplicated	TRINITY_DN583201_c0_g1_i4	246.2	172
EOG090X0CTI	Duplicated	TRINITY_DN583201_c0_g1_i5	275.8	187
EOG090X0CTK	Complete	TRINITY_DN593424_c1_g7_i1	242.3	180
EOG090X0CWA	Duplicated	TRINITY_DN536700_c1_g1_i2	279	243
EOG090X0CWA	Duplicated	TRINITY_DN536700_c1_g1_i3	264.5	231
EOG090X0CWG	Complete	TRINITY_DN591184_c0_g1_i1	251.9	293
EOG090X0CZM	Duplicated	TRINITY_DN587192_c3_g1_i1	218	148
EOG090X0CZM	Duplicated	TRINITY_DN587192_c3_g1_i7	218	148
EOG090X0CZV	Duplicated	TRINITY_DN555794_c0_g2_i1	340.1	190
EOG090X0CZV	Duplicated	TRINITY_DN586568_c0_g1_i1	329.6	190
EOG090X0D00	Complete	TRINITY_DN554718_c5_g1_i3	218.7	156
EOG090X0D01	Missing
EOG090X0D0V	Duplicated	TRINITY_DN488530_c0_g1_i1	280.4	158
EOG090X0D0V	Duplicated	TRINITY_DN591896_c4_g4_i1	253.4	157
EOG090X0D1G	Complete	TRINITY_DN586332_c0_g1_i1	315.7	196
EOG090X0D2W	Complete	TRINITY_DN572256_c0_g2_i1	176	414
EOG090X0D30	Complete	TRINITY_DN573345_c1_g1_i2	289.9	197
EOG090X0D34	Duplicated	TRINITY_DN588560_c0_g2_i11	84.9	186
EOG090X0D34	Duplicated	TRINITY_DN588560_c0_g2_i3	86	188
EOG090X0D34	Duplicated	TRINITY_DN588560_c0_g2_i8	85.8	188
EOG090X0D3U	Complete	TRINITY_DN586236_c0_g2_i2	303.1	225
EOG090X0D4M	Complete	TRINITY_DN576170_c0_g1_i2	308.8	188
EOG090X0D82	Complete	TRINITY_DN583995_c2_g1_i3	124.4	126
EOG090X0D84	Complete	TRINITY_DN578935_c0_g2_i1	210.4	205
EOG090X0D99	Complete	TRINITY_DN589131_c0_g1_i2	282.3	170
EOG090X0D9B	Complete	TRINITY_DN593921_c3_g2_i1	305.9	179
EOG090X0DAO	Duplicated	TRINITY_DN581699_c0_g1_i1	132.5	179
EOG090X0DAO	Duplicated	TRINITY_DN591579_c0_g1_i1	118	181
EOG090X0DBE	Complete	TRINITY_DN553599_c0_g1_i1	273.7	194
EOG090X0DDP	Complete	TRINITY_DN466981_c0_g1_i1	359.9	235
EOG090X0DE4	Complete	TRINITY_DN576846_c1_g2_i1	206.5	145
EOG090X0DEG	Complete	TRINITY_DN448437_c0_g1_i1	39	64
EOG090X0DEX	Complete	TRINITY_DN580926_c3_g1_i4	224.5	146
EOG090X0DHL	Duplicated	TRINITY_DN587901_c1_g1_i2	186.2	164
EOG090X0DHL	Duplicated	TRINITY_DN587901_c1_g1_i3	175.7	146
EOG090X0DK3	Complete	TRINITY_DN573628_c3_g1_i1	237	192
EOG090X0DK6	Complete	TRINITY_DN591622_c0_g2_i2	337.1	228
EOG090X0DL4	Complete	TRINITY_DN591135_c4_g1_i4	115.9	124
EOG090X0DLG	Complete	TRINITY_DN593165_c2_g3_i4	266.8	193
EOG090X0DLH	Complete	TRINITY_DN573748_c1_g1_i1	294.9	156
EOG090X0DMT	Complete	TRINITY_DN578726_c0_g8_i3	187.3	181
EOG090X0DNH	Complete	TRINITY_DN587413_c4_g1_i3	310.8	226
EOG090X0DNU	Duplicated	TRINITY_DN505995_c0_g3_i1	277.9	168
EOG090X0DNU	Duplicated	TRINITY_DN563891_c0_g2_i1	276.1	169
EOG090X0DNU	Duplicated	TRINITY_DN563891_c0_g2_i2	274.1	169
EOG090X0DNW	Duplicated	TRINITY_DN19223_c0_g1_i1	194.2	116
EOG090X0DNW	Duplicated	TRINITY_DN579487_c0_g1_i1	193.5	114
EOG090X0DNW	Duplicated	TRINITY_DN579487_c0_g1_i3	193.4	114
EOG090X0DP2	Complete	TRINITY_DN569350_c0_g1_i1	223.3	193
EOG090X0DPU	Complete	TRINITY_DN575420_c8_g1_i2	99	100
EOG090X0DPX	Missing
EOG090X0DSH	Duplicated	TRINITY_DN576180_c0_g3_i2	234	122
EOG090X0DSH	Duplicated	TRINITY_DN576180_c0_g3_i3	208.1	108
EOG090X0DT2	Complete	TRINITY_DN551285_c0_g1_i1	244.1	202
EOG090X0DUJ	Complete	TRINITY_DN573978_c2_g1_i1	214.9	201
EOG090X0DUK	Duplicated	TRINITY_DN589848_c0_g3_i1	240.2	184
EOG090X0DUK	Duplicated	TRINITY_DN589848_c0_g3_i4	241.8	184
EOG090X0DUU	Duplicated	TRINITY_DN571949_c0_g1_i10	143.5	80
EOG090X0DUU	Duplicated	TRINITY_DN571949_c0_g1_i3	143.6	80
EOG090X0DUU	Duplicated	TRINITY_DN571949_c0_g1_i5	143.5	80
EOG090X0DWF	Duplicated	TRINITY_DN483754_c0_g1_i1	282.7	145
EOG090X0DWF	Duplicated	TRINITY_DN577258_c0_g4_i3	280.9	145
EOG090X0DWG	Complete	TRINITY_DN586371_c0_g2_i2	273	155
EOG090X0DX5	Complete	TRINITY_DN512086_c0_g1_i1	246.9	191
EOG090X0DX7	Complete	TRINITY_DN14596_c0_g1_i1	168.2	108
EOG090X0DXI	Complete	TRINITY_DN582440_c0_g1_i1	363.4	188
EOG090X0DYF	Duplicated	TRINITY_DN588083_c0_g1_i1	269.6	140
EOG090X0DYF	Duplicated	TRINITY_DN588083_c0_g1_i2	241.1	127
EOG090X0DYO	Complete	TRINITY_DN575017_c0_g1_i1	191.7	183
EOG090X0DZ9	Duplicated	TRINITY_DN586216_c0_g7_i2	165.7	119
EOG090X0DZ9	Duplicated	TRINITY_DN586216_c0_g7_i3	165.3	138
EOG090X0DZ9	Duplicated	TRINITY_DN586216_c0_g7_i4	166.3	120
EOG090X0DZY	Complete	TRINITY_DN578553_c0_g1_i1	250.4	142
EOG090X0E0D	Duplicated	TRINITY_DN588736_c0_g1_i1	129.6	121
EOG090X0E0D	Duplicated	TRINITY_DN588736_c0_g7_i1	137	89
EOG090X0E0F	Duplicated	TRINITY_DN536169_c0_g1_i1	349.1	187
EOG090X0E0F	Duplicated	TRINITY_DN536169_c0_g1_i3	349.1	187
EOG090X0E0P	Complete	TRINITY_DN515882_c0_g1_i1	249.6	159
EOG090X0E3B	Duplicated	TRINITY_DN591828_c6_g1_i1	246.9	136
EOG090X0E3B	Duplicated	TRINITY_DN591828_c6_g1_i2	246.9	136
EOG090X0E4R	Complete	TRINITY_DN564018_c0_g2_i1	287.1	208
EOG090X0E58	Complete	TRINITY_DN586059_c0_g1_i1	413.8	298
EOG090X0E68	Complete	TRINITY_DN593859_c0_g2_i3	316.2	159
EOG090X0E6P	Complete	TRINITY_DN566691_c0_g1_i1	274.8	170
EOG090X0E8U	Complete	TRINITY_DN593738_c1_g1_i2	94.2	207
EOG090X0EA1	Complete	TRINITY_DN591635_c0_g4_i2	363.7	203
EOG090X0EAO	Duplicated	TRINITY_DN560401_c0_g2_i1	286.7	196
EOG090X0EAO	Duplicated	TRINITY_DN563002_c0_g2_i1	268.2	167
EOG090X0EB8	Duplicated	TRINITY_DN528427_c0_g1_i1	208.7	175
EOG090X0EB8	Duplicated	TRINITY_DN589313_c4_g2_i1	210.2	154
EOG090X0EB8	Duplicated	TRINITY_DN589313_c4_g2_i2	232.8	182
EOG090X0ECA	Duplicated	TRINITY_DN590626_c5_g1_i3	288	204
EOG090X0ECA	Duplicated	TRINITY_DN590626_c5_g1_i4	288.6	204
EOG090X0ECZ	Duplicated	TRINITY_DN585009_c2_g4_i2	189.3	151
EOG090X0ECZ	Duplicated	TRINITY_DN585009_c2_g4_i3	188.2	151
EOG090X0ECZ	Duplicated	TRINITY_DN585009_c2_g4_i6	182.9	157
EOG090X0ED2	Duplicated	TRINITY_DN585093_c0_g3_i1	146.1	128
EOG090X0ED2	Duplicated	TRINITY_DN585093_c0_g3_i4	146	148
EOG090X0EDZ	Complete	TRINITY_DN511731_c0_g1_i4	340.8	210
EOG090X0EEC	Complete	TRINITY_DN585647_c3_g3_i3	225.4	302
EOG090X0EEI	Duplicated	TRINITY_DN574178_c0_g2_i2	196.5	258
EOG090X0EEI	Duplicated	TRINITY_DN574178_c0_g2_i3	191.5	252
EOG090X0EEI	Duplicated	TRINITY_DN574178_c0_g2_i5	187.7	256
EOG090X0EEU	Complete	TRINITY_DN587148_c2_g1_i2	254.6	227
EOG090X0EF4	Duplicated	TRINITY_DN585198_c0_g2_i2	286.5	187
EOG090X0EF4	Duplicated	TRINITY_DN585198_c0_g2_i6	270.1	177
EOG090X0EG2	Complete	TRINITY_DN592152_c1_g10_i1	176.9	232
EOG090X0EI4	Complete	TRINITY_DN581151_c0_g1_i1	238	214
EOG090X0EJA	Complete	TRINITY_DN488612_c0_g1_i1	259.7	188
EOG090X0EJM	Duplicated	TRINITY_DN431506_c0_g1_i1	229.1	144
EOG090X0EJM	Duplicated	TRINITY_DN562993_c2_g6_i1	238.5	145
EOG090X0EJQ	Complete	TRINITY_DN569818_c0_g1_i1	224.2	177
EOG090X0EJY	Complete	TRINITY_DN583915_c1_g5_i1	260.4	164
EOG090X0ENV	Complete	TRINITY_DN575504_c1_g2_i2	302.1	156
EOG090X0EO1	Complete	TRINITY_DN496943_c0_g1_i2	131.7	171
EOG090X0EPM	Duplicated	TRINITY_DN566017_c0_g1_i1	189.3	142
EOG090X0EPM	Duplicated	TRINITY_DN566742_c0_g1_i1	192.9	142
EOG090X0EPP	Complete	TRINITY_DN592122_c1_g1_i1	239.6	157
EOG090X0EPT	Complete	TRINITY_DN580479_c2_g4_i1	119	206
EOG090X0ESA	Complete	TRINITY_DN571852_c0_g1_i1	213.4	146
EOG090X0ESN	Duplicated	TRINITY_DN591078_c0_g1_i1	276.9	158
EOG090X0ESN	Duplicated	TRINITY_DN591078_c0_g1_i3	276.6	158
EOG090X0ESN	Duplicated	TRINITY_DN591078_c0_g2_i1	280.1	159
EOG090X0ETF	Duplicated	TRINITY_DN524063_c0_g1_i1	258.3	198
EOG090X0ETF	Duplicated	TRINITY_DN576188_c3_g1_i2	285.8	208
EOG090X0ETF	Duplicated	TRINITY_DN576188_c3_g1_i3	293.8	202
EOG090X0EUO	Complete	TRINITY_DN565676_c0_g1_i1	219.2	152
EOG090X0EV6	Complete	TRINITY_DN380754_c0_g1_i1	235	161
EOG090X0EVF	Complete	TRINITY_DN577404_c0_g1_i2	210.9	142
EOG090X0EWC	Complete	TRINITY_DN560280_c0_g2_i2	239.9	153
EOG090X0EWQ	Complete	TRINITY_DN499662_c0_g1_i1	242.8	137
EOG090X0EXU	Duplicated	TRINITY_DN578757_c2_g9_i2	247.8	193
EOG090X0EXU	Duplicated	TRINITY_DN578757_c2_g9_i3	217.8	176
EOG090X0EYT	Duplicated	TRINITY_DN563612_c0_g1_i1	208.5	153
EOG090X0EYT	Duplicated	TRINITY_DN563612_c0_g1_i2	203.4	153
EOG090X0EYT	Duplicated	TRINITY_DN563612_c0_g1_i3	203.6	153
EOG090X0EYV	Complete	TRINITY_DN589332_c3_g1_i4	80.3	97
EOG090X0EZJ	Duplicated	TRINITY_DN574862_c0_g2_i1	149.5	152
EOG090X0EZJ	Duplicated	TRINITY_DN574862_c0_g2_i2	149.4	152
EOG090X0EZJ	Duplicated	TRINITY_DN574862_c0_g2_i6	148.9	152
EOG090X0F1W	Complete	TRINITY_DN568888_c0_g1_i3	128.5	144
EOG090X0F26	Complete	TRINITY_DN573177_c0_g2_i1	218.2	137
EOG090X0F2L	Complete	TRINITY_DN590260_c0_g3_i4	307	221
EOG090X0F39	Complete	TRINITY_DN592537_c2_g1_i1	146.3	156
EOG090X0F3A	Complete	TRINITY_DN589307_c8_g1_i10	152.5	131
EOG090X0F6V	Duplicated	TRINITY_DN362146_c0_g1_i1	186	190
EOG090X0F6V	Duplicated	TRINITY_DN564175_c0_g2_i1	213	190
EOG090X0F73	Complete	TRINITY_DN594640_c3_g2_i2	210	506
EOG090X0F7F	Complete	TRINITY_DN545005_c0_g2_i2	218.8	176
EOG090X0F7H	Complete	TRINITY_DN577833_c0_g1_i1	173.3	202
EOG090X0F8M	Complete	TRINITY_DN583175_c3_g2_i1	300.5	177
EOG090X0F8Y	Duplicated	TRINITY_DN454107_c0_g3_i1	257	189
EOG090X0F8Y	Duplicated	TRINITY_DN559677_c0_g1_i1	274.9	190
EOG090X0F8Z	Complete	TRINITY_DN567424_c0_g1_i3	283.9	223
EOG090X0FA0	Complete	TRINITY_DN438855_c0_g1_i1	308.2	158
EOG090X0FDS	Complete	TRINITY_DN593352_c3_g1_i4	239.6	156
EOG090X0FGQ	Complete	TRINITY_DN579754_c0_g1_i2	162.6	150
EOG090X0FH3	Complete	TRINITY_DN518703_c0_g2_i1	194.3	189
EOG090X0FHK	Complete	TRINITY_DN594382_c0_g1_i1	221	138
EOG090X0FHR	Complete	TRINITY_DN581437_c1_g2_i3	250.9	162
EOG090X0FI9	Duplicated	TRINITY_DN581375_c4_g4_i1	411.4	215
EOG090X0FI9	Duplicated	TRINITY_DN581375_c4_g4_i2	413.6	215
EOG090X0FI9	Duplicated	TRINITY_DN581375_c4_g4_i5	411.8	215
EOG090X0FIE	Complete	TRINITY_DN467115_c0_g1_i1	185	113
EOG090X0FII	Complete	TRINITY_DN591344_c0_g1_i3	89.6	149
EOG090X0FJX	Complete	TRINITY_DN590668_c2_g1_i1	187.2	135
EOG090X0FKI	Duplicated	TRINITY_DN583315_c0_g2_i1	168.8	129
EOG090X0FKI	Duplicated	TRINITY_DN583315_c0_g2_i2	169.9	129
EOG090X0FOW	Complete	TRINITY_DN220181_c0_g1_i1	129.9	123
EOG090X0FP3	Complete	TRINITY_DN575644_c0_g1_i2	165.8	189
EOG090X0FQ5	Complete	TRINITY_DN508081_c0_g1_i1	205.4	137
EOG090X0FQ8	Duplicated	TRINITY_DN576057_c0_g1_i1	97.1	151
EOG090X0FQ8	Duplicated	TRINITY_DN576057_c0_g1_i2	86.5	143
EOG090X0FQ9	Complete	TRINITY_DN558639_c0_g1_i1	157.8	192
EOG090X0FQT	Duplicated	TRINITY_DN456110_c0_g1_i1	206.6	114
EOG090X0FQT	Duplicated	TRINITY_DN579248_c0_g3_i1	225.8	124
EOG090X0FQT	Duplicated	TRINITY_DN579248_c0_g3_i4	233.8	130
EOG090X0FS4	Duplicated	TRINITY_DN544378_c0_g1_i2	135.3	157
EOG090X0FS4	Duplicated	TRINITY_DN554690_c0_g2_i1	156	138
EOG090X0FS6	Complete	TRINITY_DN580298_c2_g1_i3	206.4	158
EOG090X0FS7	Duplicated	TRINITY_DN585530_c0_g3_i2	280.6	207
EOG090X0FS7	Duplicated	TRINITY_DN585530_c0_g3_i3	271.5	206
EOG090X0FS9	Complete	TRINITY_DN587052_c0_g2_i2	219.6	145
EOG090X0FUY	Complete	TRINITY_DN582069_c0_g1_i2	252	240
EOG090X0FVI	Duplicated	TRINITY_DN574911_c5_g3_i2	230.2	138
EOG090X0FVI	Duplicated	TRINITY_DN574911_c5_g3_i5	230.4	140
EOG090X0FVK	Duplicated	TRINITY_DN587351_c0_g1_i2	223.3	182
EOG090X0FVK	Duplicated	TRINITY_DN587351_c0_g1_i4	220.4	194
EOG090X0FYC	Duplicated	TRINITY_DN593046_c0_g1_i4	160.2	134
EOG090X0FYC	Duplicated	TRINITY_DN593046_c0_g1_i6	159.1	134
EOG090X0FYC	Duplicated	TRINITY_DN593046_c0_g1_i8	159.7	134
EOG090X0FYD	Complete	TRINITY_DN533415_c0_g1_i2	234.2	178
EOG090X0G12	Duplicated	TRINITY_DN570420_c0_g2_i1	118.2	157
EOG090X0G12	Duplicated	TRINITY_DN570420_c0_g2_i2	118.7	157
EOG090X0G38	Complete	TRINITY_DN580363_c0_g1_i1	230.2	148
EOG090X0G3O	Complete	TRINITY_DN497926_c0_g1_i1	314.1	183
EOG090X0G3U	Complete	TRINITY_DN30202_c0_g1_i1	320	189
EOG090X0G5X	Complete	TRINITY_DN563886_c0_g2_i1	282.7	177
EOG090X0G6M	Complete	TRINITY_DN572637_c0_g1_i4	149	199
EOG090X0G73	Complete	TRINITY_DN552867_c0_g1_i1	321.6	206
EOG090X0G74	Complete	TRINITY_DN585686_c3_g5_i2	167.6	177
EOG090X0G8U	Complete	TRINITY_DN582118_c2_g3_i2	87.6	112
EOG090X0GAD	Complete	TRINITY_DN588218_c0_g1_i1	265.8	132
EOG090X0GC9	Duplicated	TRINITY_DN455669_c0_g2_i1	245	126
EOG090X0GC9	Duplicated	TRINITY_DN802171_c0_g1_i1	241.7	126
EOG090X0GEX	Duplicated	TRINITY_DN572925_c1_g1_i1	213.5	99
EOG090X0GEX	Duplicated	TRINITY_DN572925_c1_g1_i2	213.3	99
EOG090X0GHI	Complete	TRINITY_DN555663_c0_g2_i2	229.1	190
EOG090X0GIP	Complete	TRINITY_DN592394_c0_g4_i4	185.4	183
EOG090X0GJG	Complete	TRINITY_DN553487_c0_g1_i2	169.1	163
EOG090X0GKM	Complete	TRINITY_DN580214_c0_g1_i2	225.6	137
EOG090X0GLS	Complete	TRINITY_DN578053_c3_g1_i1	191.6	162
EOG090X0GME	Complete	TRINITY_DN558149_c0_g3_i1	169	171
EOG090X0GMO	Complete	TRINITY_DN586791_c0_g1_i1	164.8	109
EOG090X0GMQ	Complete	TRINITY_DN578768_c0_g3_i2	118.2	109
EOG090X0GN3	Complete	TRINITY_DN587151_c0_g5_i2	284.9	147
EOG090X0GNX	Complete	TRINITY_DN574336_c0_g1_i1	199.6	189
EOG090X0GO2	Duplicated	TRINITY_DN579579_c2_g1_i11	272.8	164
EOG090X0GO2	Duplicated	TRINITY_DN579579_c2_g1_i2	272.8	164
EOG090X0GO7	Complete	TRINITY_DN592558_c0_g6_i1	162.2	145
EOG090X0GOA	Duplicated	TRINITY_DN530993_c0_g1_i1	132.2	135
EOG090X0GOA	Duplicated	TRINITY_DN530993_c0_g1_i2	132.8	135
EOG090X0GP9	Duplicated	TRINITY_DN575058_c0_g3_i1	184.6	116
EOG090X0GP9	Duplicated	TRINITY_DN575058_c0_g3_i2	185.1	116
EOG090X0GPB	Complete	TRINITY_DN572344_c0_g1_i1	234.6	178
EOG090X0GPG	Complete	TRINITY_DN584693_c0_g1_i3	137	160
EOG090X0GSS	Complete	TRINITY_DN566622_c0_g1_i1	220.1	152
EOG090X0GT4	Duplicated	TRINITY_DN522083_c0_g1_i1	223.5	138
EOG090X0GT4	Duplicated	TRINITY_DN566814_c1_g1_i1	215.3	129
EOG090X0GT4	Duplicated	TRINITY_DN594153_c1_g1_i6	201.8	138
EOG090X0GV5	Complete	TRINITY_DN548049_c0_g2_i1	133.9	193
EOG090X0GVI	Complete	TRINITY_DN545125_c1_g1_i1	229.6	107
EOG090X0GXS	Complete	TRINITY_DN570646_c0_g1_i2	196.3	131
EOG090X0GY1	Complete	TRINITY_DN541372_c0_g1_i2	149.5	174
EOG090X0GY7	Complete	TRINITY_DN594597_c0_g1_i1	161.9	102
EOG090X0GYO	Complete	TRINITY_DN579955_c3_g6_i1	79	108
EOG090X0GZE	Duplicated	TRINITY_DN411863_c0_g1_i1	216.9	134
EOG090X0GZE	Duplicated	TRINITY_DN553958_c0_g1_i1	215.1	158
EOG090X0GZE	Duplicated	TRINITY_DN576236_c0_g1_i3	195.6	136
EOG090X0GZZ	Duplicated	TRINITY_DN384903_c0_g1_i1	190.4	94
EOG090X0GZZ	Duplicated	TRINITY_DN561121_c0_g1_i1	218.1	104
EOG090X0GZZ	Duplicated	TRINITY_DN897821_c0_g1_i1	211.6	96
EOG090X0H15	Duplicated	TRINITY_DN586763_c3_g1_i1	107.2	134
EOG090X0H15	Duplicated	TRINITY_DN586763_c3_g1_i2	97.4	133
EOG090X0H15	Duplicated	TRINITY_DN586763_c3_g1_i5	109.6	155
EOG090X0H1B	Duplicated	TRINITY_DN335102_c0_g1_i1	79.4	44
EOG090X0H1B	Duplicated	TRINITY_DN556510_c0_g1_i1	68.4	42
EOG090X0H59	Complete	TRINITY_DN589709_c0_g1_i1	232	196
EOG090X0H7H	Duplicated	TRINITY_DN585060_c0_g2_i1	259.7	171
EOG090X0H7H	Duplicated	TRINITY_DN585060_c0_g2_i2	260.3	171
EOG090X0H7R	Complete	TRINITY_DN577401_c0_g1_i1	185	115
EOG090X0H7V	Complete	TRINITY_DN581011_c1_g1_i1	257.4	170
EOG090X0H8I	Complete	TRINITY_DN578390_c0_g1_i2	287.2	185
EOG090X0H8R	Complete	TRINITY_DN590861_c2_g2_i2	219.8	169
EOG090X0H9C	Complete	TRINITY_DN487538_c0_g1_i2	127.9	100
EOG090X0H9E	Complete	TRINITY_DN577140_c2_g1_i9	219.2	153
EOG090X0HAI	Duplicated	TRINITY_DN453642_c0_g1_i1	185.9	130
EOG090X0HAI	Duplicated	TRINITY_DN582495_c1_g1_i1	184.9	129
EOG090X0HB3	Complete	TRINITY_DN585248_c0_g1_i2	107.9	316
EOG090X0HBC	Complete	TRINITY_DN574706_c0_g2_i1	253.6	212
EOG090X0HC4	Duplicated	TRINITY_DN565570_c0_g1_i2	216.6	116
EOG090X0HC4	Duplicated	TRINITY_DN572157_c0_g1_i2	209.1	116
EOG090X0HC4	Duplicated	TRINITY_DN893821_c0_g1_i1	197.2	106
EOG090X0HED	Duplicated	TRINITY_DN572027_c0_g1_i1	142.1	172
EOG090X0HED	Duplicated	TRINITY_DN572027_c0_g1_i2	142.6	160
EOG090X0HEX	Complete	TRINITY_DN569890_c0_g1_i4	210.4	147
EOG090X0HIM	Complete	TRINITY_DN577434_c0_g1_i2	196.9	133
EOG090X0HIV	Complete	TRINITY_DN591768_c1_g1_i1	219.5	261
EOG090X0HJH	Complete	TRINITY_DN587735_c0_g2_i1	178.9	123
EOG090X0HLA	Complete	TRINITY_DN569692_c0_g1_i2	184.2	137
EOG090X0HLW	Duplicated	TRINITY_DN497423_c0_g1_i1	104.1	89
EOG090X0HLW	Duplicated	TRINITY_DN588582_c0_g2_i1	103.4	125
EOG090X0HN8	Complete	TRINITY_DN585065_c0_g2_i1	124.7	97
EOG090X0HOM	Duplicated	TRINITY_DN538009_c0_g1_i4	197.9	144
EOG090X0HOM	Duplicated	TRINITY_DN538009_c0_g1_i6	197.8	144
EOG090X0HQJ	Duplicated	TRINITY_DN590021_c0_g1_i3	88.3	155
EOG090X0HQJ	Duplicated	TRINITY_DN590021_c0_g1_i5	88.4	170
EOG090X0HR1	Duplicated	TRINITY_DN586459_c1_g4_i2	283.5	144
EOG090X0HR1	Duplicated	TRINITY_DN586459_c1_g4_i3	282.6	144
EOG090X0HRG	Duplicated	TRINITY_DN497096_c0_g1_i1	163.4	143
EOG090X0HRG	Duplicated	TRINITY_DN497096_c0_g1_i2	163.4	143
EOG090X0HTB	Duplicated	TRINITY_DN495084_c0_g1_i1	223.1	123
EOG090X0HTB	Duplicated	TRINITY_DN548898_c0_g1_i1	224.9	125
EOG090X0HTB	Duplicated	TRINITY_DN548898_c0_g1_i2	223.3	125
EOG090X0HTT	Complete	TRINITY_DN507371_c0_g1_i2	187.7	134
EOG090X0HU3	Duplicated	TRINITY_DN564915_c0_g1_i1	165.4	115
EOG090X0HU3	Duplicated	TRINITY_DN66410_c0_g1_i1	147.6	100
EOG090X0HUX	Duplicated	TRINITY_DN582222_c4_g6_i1	166.8	125
EOG090X0HUX	Duplicated	TRINITY_DN582222_c4_g6_i2	166.8	125
EOG090X0HV5	Duplicated	TRINITY_DN447796_c0_g1_i1	142.6	181
EOG090X0HV5	Duplicated	TRINITY_DN447796_c0_g1_i2	138.6	178
EOG090X0HZC	Duplicated	TRINITY_DN488318_c0_g3_i1	165.7	99
EOG090X0HZC	Duplicated	TRINITY_DN488318_c0_g3_i2	165.9	99
EOG090X0I05	Duplicated	TRINITY_DN549268_c0_g1_i1	138.9	114
EOG090X0I05	Duplicated	TRINITY_DN549268_c0_g1_i2	138.9	114
EOG090X0I05	Duplicated	TRINITY_DN549268_c0_g1_i8	138.7	114
EOG090X0I21	Duplicated	TRINITY_DN243219_c0_g1_i1	204	111
EOG090X0I21	Duplicated	TRINITY_DN553293_c0_g1_i1	213.6	115
EOG090X0I21	Duplicated	TRINITY_DN579506_c0_g1_i1	206.3	115
EOG090X0I2F	Complete	TRINITY_DN593842_c1_g4_i3	130.7	96
EOG090X0I3Y	Duplicated	TRINITY_DN566654_c0_g1_i1	95.2	92
EOG090X0I3Y	Duplicated	TRINITY_DN566654_c0_g1_i2	98.3	107
EOG090X0I48	Complete	TRINITY_DN590233_c1_g2_i1	137.9	125
EOG090X0I63	Complete	TRINITY_DN581089_c0_g2_i1	264.4	167
EOG090X0I6M	Complete	TRINITY_DN582857_c0_g1_i3	227.6	130
EOG090X0I8J	Duplicated	TRINITY_DN585711_c1_g1_i1	230.5	127
EOG090X0I8J	Duplicated	TRINITY_DN585711_c1_g1_i2	230.4	127
EOG090X0IBZ	Duplicated	TRINITY_DN588972_c10_g1_i1	225	125
EOG090X0IBZ	Duplicated	TRINITY_DN588972_c10_g1_i2	223.2	125
EOG090X0IC1	Complete	TRINITY_DN489013_c0_g1_i1	82.5	84
EOG090X0ICP	Complete	TRINITY_DN566338_c0_g1_i1	147.6	134
EOG090X0IGL	Complete	TRINITY_DN572974_c1_g1_i1	160.7	130
EOG090X0IGM	Complete	TRINITY_DN587477_c4_g6_i1	158.8	132
EOG090X0IJO	Duplicated	TRINITY_DN580364_c0_g2_i3	189.8	224
EOG090X0IJO	Duplicated	TRINITY_DN580364_c0_g2_i4	218.6	250
EOG090X0IKC	Duplicated	TRINITY_DN592930_c0_g1_i1	85.8	151
EOG090X0IKC	Duplicated	TRINITY_DN592930_c0_g1_i2	85.4	151
EOG090X0IKQ	Missing
EOG090X0IKX	Complete	TRINITY_DN553496_c0_g1_i1	195.6	128
EOG090X0ILG	Duplicated	TRINITY_DN486540_c0_g1_i1	169.1	114
EOG090X0ILG	Duplicated	TRINITY_DN539070_c0_g1_i2	171.5	115
EOG090X0ILG	Duplicated	TRINITY_DN539070_c0_g1_i3	169.6	110
EOG090X0IQO	Complete	TRINITY_DN568046_c0_g1_i1	152.6	132
EOG090X0IRH	Complete	TRINITY_DN520094_c0_g1_i1	217	149
EOG090X0IRX	Complete	TRINITY_DN591203_c0_g7_i1	149.1	127
EOG090X0IS7	Complete	TRINITY_DN571253_c0_g1_i1	236.1	208
EOG090X0IT3	Fragmented	TRINITY_DN588825_c2_g4_i2	119.8	97
EOG090X0IT6	Complete	TRINITY_DN524932_c0_g2_i1	217.8	128
EOG090X0IUZ	Complete	TRINITY_DN577462_c0_g3_i1	194.1	138
EOG090X0IV9	Complete	TRINITY_DN590580_c1_g2_i2	100.1	74
EOG090X0IZN	Duplicated	TRINITY_DN477481_c0_g1_i1	154.6	98
EOG090X0IZN	Duplicated	TRINITY_DN481759_c0_g3_i1	156.6	99
EOG090X0IZN	Duplicated	TRINITY_DN586454_c5_g2_i5	155.5	99
EOG090X0IZW	Complete	TRINITY_DN563722_c0_g1_i1	175.5	128
EOG090X0J0D	Complete	TRINITY_DN444161_c0_g1_i1	157.6	98
EOG090X0J5E	Complete	TRINITY_DN570096_c0_g1_i1	139.1	100
EOG090X0J63	Complete	TRINITY_DN591743_c1_g3_i2	174.9	185
EOG090X0J7N	Complete	TRINITY_DN593082_c7_g4_i1	179.2	131
EOG090X0J7Y	Duplicated	TRINITY_DN580324_c0_g1_i10	174.6	166
EOG090X0J7Y	Duplicated	TRINITY_DN580324_c0_g1_i2	174.9	166
EOG090X0J86	Duplicated	TRINITY_DN583702_c0_g1_i1	218.6	114
EOG090X0J86	Duplicated	TRINITY_DN583702_c0_g1_i2	217.7	114
EOG090X0J87	Complete	TRINITY_DN530015_c0_g1_i1	90.1	105
EOG090X0J8E	Complete	TRINITY_DN426829_c0_g1_i1	134.5	106
EOG090X0J9J	Complete	TRINITY_DN582614_c0_g1_i1	115.1	126
EOG090X0JAK	Complete	TRINITY_DN579076_c1_g2_i1	134.5	109
EOG090X0JBP	Complete	TRINITY_DN587332_c0_g2_i2	90.1	95
EOG090X0JCO	Duplicated	TRINITY_DN443476_c0_g1_i1	195.3	149
EOG090X0JCO	Duplicated	TRINITY_DN443476_c0_g1_i2	195	149
EOG090X0JDB	Duplicated	TRINITY_DN415184_c0_g1_i1	213.6	135
EOG090X0JDB	Duplicated	TRINITY_DN514221_c0_g1_i1	191.5	130
EOG090X0JFZ	Duplicated	TRINITY_DN589698_c3_g1_i2	178.3	120
EOG090X0JFZ	Duplicated	TRINITY_DN589698_c3_g1_i4	177	120
EOG090X0JHM	Duplicated	TRINITY_DN557927_c0_g1_i1	174.7	92
EOG090X0JHM	Duplicated	TRINITY_DN573236_c0_g1_i1	174.9	92
EOG090X0JK2	Complete	TRINITY_DN504503_c0_g1_i2	197.2	190
EOG090X0JNN	Duplicated	TRINITY_DN545794_c0_g2_i1	112.4	109
EOG090X0JNN	Duplicated	TRINITY_DN587906_c2_g1_i2	132	110
EOG090X0JNN	Duplicated	TRINITY_DN587906_c2_g1_i4	129.8	131
EOG090X0JP1	Duplicated	TRINITY_DN323233_c0_g1_i1	132.9	100
EOG090X0JP1	Duplicated	TRINITY_DN585843_c8_g1_i1	135.3	102
EOG090X0JQ4	Duplicated	TRINITY_DN587167_c1_g1_i1	82.9	86
EOG090X0JQ4	Duplicated	TRINITY_DN587167_c1_g1_i2	90.4	93
EOG090X0JQT	Duplicated	TRINITY_DN528915_c0_g3_i2	154	85
EOG090X0JQT	Duplicated	TRINITY_DN528915_c0_g3_i3	156	85
EOG090X0JQT	Duplicated	TRINITY_DN528915_c0_g3_i4	155.8	85
EOG090X0JRW	Complete	TRINITY_DN582267_c0_g1_i1	156.8	109
EOG090X0JRY	Complete	TRINITY_DN578931_c0_g1_i2	115.9	88
EOG090X0JV9	Duplicated	TRINITY_DN423653_c0_g1_i1	225.7	132
EOG090X0JV9	Duplicated	TRINITY_DN540791_c0_g1_i1	225	132
EOG090X0JV9	Duplicated	TRINITY_DN725736_c0_g1_i1	223.5	132
EOG090X0JX7	Complete	TRINITY_DN581630_c0_g2_i2	237.3	171
EOG090X0JXG	Complete	TRINITY_DN536619_c0_g1_i1	141.8	93
EOG090X0JXJ	Duplicated	TRINITY_DN563355_c0_g2_i1	112.2	129
EOG090X0JXJ	Duplicated	TRINITY_DN563355_c0_g2_i4	112.7	95
EOG090X0JXR	Complete	TRINITY_DN583146_c0_g1_i1	128	145
EOG090X0K3A	Duplicated	TRINITY_DN151654_c0_g1_i1	188.3	106
EOG090X0K3A	Duplicated	TRINITY_DN532714_c1_g1_i1	170.4	107
EOG090X0K4K	Complete	TRINITY_DN590049_c0_g1_i5	147	98
EOG090X0K55	Complete	TRINITY_DN537588_c0_g1_i1	118.9	107
EOG090X0K7I	Duplicated	TRINITY_DN583630_c0_g6_i1	161.8	76
EOG090X0K7I	Duplicated	TRINITY_DN992312_c0_g1_i1	151.6	75
EOG090X0KAD	Complete	TRINITY_DN568195_c0_g1_i1	119	105
EOG090X0KAT	Duplicated	TRINITY_DN534427_c0_g1_i1	157.7	101
EOG090X0KAT	Duplicated	TRINITY_DN534427_c0_g1_i2	155.5	96
EOG090X0KMN	Complete	TRINITY_DN586048_c5_g2_i2	147.6	172
EOG090X0KOU	Duplicated	TRINITY_DN592627_c0_g1_i1	97.9	108
EOG090X0KOU	Duplicated	TRINITY_DN592627_c0_g1_i2	98.1	109
EOG090X0KP6	Complete	TRINITY_DN589420_c0_g3_i1	252.9	256
EOG090X0KPP	Complete	TRINITY_DN592965_c3_g2_i1	132.7	141
EOG090X0KVN	Complete	TRINITY_DN572970_c1_g1_i1	153.4	159
EOG090X0KWJ	Complete	TRINITY_DN566105_c0_g1_i1	106.5	79
EOG090X0KYU	Duplicated	TRINITY_DN511096_c0_g1_i1	140.1	82
EOG090X0KYU	Duplicated	TRINITY_DN511096_c0_g1_i2	139.8	82
EOG090X0KZ2	Complete	TRINITY_DN561561_c0_g1_i1	97.2	111
EOG090X0L4K	Complete	TRINITY_DN577116_c1_g1_i1	172.7	100
EOG090X0L7F	Complete	TRINITY_DN518465_c0_g1_i1	155.8	94
EOG090X0L97	Complete	TRINITY_DN588700_c6_g1_i1	140.8	118
EOG090X0LBP	Duplicated	TRINITY_DN572960_c0_g1_i2	87.8	60
EOG090X0LBP	Duplicated	TRINITY_DN572960_c0_g1_i3	83.4	60
EOG090X0LFN	Complete	TRINITY_DN586751_c7_g4_i5	68.1	98
EOG090X0LFT	Duplicated	TRINITY_DN587115_c0_g2_i5	137.1	92
EOG090X0LFT	Duplicated	TRINITY_DN587115_c0_g2_i7	147.9	106
EOG090X0LJK	Complete	TRINITY_DN547996_c0_g2_i1	108	81
EOG090X0LK7	Duplicated	TRINITY_DN1009173_c0_g1_i1	97.8	108
EOG090X0LK7	Duplicated	TRINITY_DN562609_c0_g1_i1	91.1	89
EOG090X0LKA	Complete	TRINITY_DN583665_c0_g2_i1	80.9	64
EOG090X0LQS	Complete	TRINITY_DN516683_c0_g1_i1	168.1	93
EOG090X0LR8	Complete	TRINITY_DN584158_c2_g2_i1	250.2	521
EOG090X0LTN	Complete	TRINITY_DN560140_c0_g1_i2	203.7	128
EOG090X0LTV	Complete	TRINITY_DN571146_c0_g1_i1	136.2	100
EOG090X0LUS	Complete	TRINITY_DN587764_c3_g7_i1	196.5	111
EOG090X0LXA	Complete	TRINITY_DN510751_c0_g1_i1	153.6	103
EOG090X0LYT	Complete	TRINITY_DN587468_c0_g2_i3	141.3	102
EOG090X0LZH	Complete	TRINITY_DN584029_c0_g1_i3	102.1	134
EOG090X0M0J	Complete	TRINITY_DN574803_c2_g1_i2	46.2	85
EOG090X0M4M	Duplicated	TRINITY_DN580485_c0_g1_i3	132	84
EOG090X0M4M	Duplicated	TRINITY_DN580485_c0_g1_i4	139.1	89
EOG090X0M8U	Duplicated	TRINITY_DN557850_c0_g1_i1	182.3	94
EOG090X0M8U	Duplicated	TRINITY_DN557850_c1_g3_i1	183.2	94
EOG090X0M8U	Duplicated	TRINITY_DN784198_c0_g1_i1	178.9	91
EOG090X0MJU	Complete	TRINITY_DN572500_c0_g2_i1	155.9	87
EOG090X0MNC	Complete	TRINITY_DN564932_c0_g3_i2	173.9	140
EOG090X0MNL	Complete	TRINITY_DN583611_c0_g2_i1	129.8	93
EOG090X0MNX	Duplicated	TRINITY_DN469495_c0_g1_i1	101.7	62
EOG090X0MNX	Duplicated	TRINITY_DN639473_c0_g1_i1	93.7	62
EOG090X0MQF	Complete	TRINITY_DN580005_c1_g6_i1	123.1	107
EOG090X0MSH	Complete	TRINITY_DN570905_c0_g1_i1	116.9	71
EOG090X0MTI	Complete	TRINITY_DN588508_c2_g1_i1	159.8	139
EOG090X0MUO	Complete	TRINITY_DN553583_c0_g1_i1	163.8	124
EOG090X0MWD	Complete	TRINITY_DN589535_c3_g6_i4	111.7	116
EOG090X0MX9	Complete	TRINITY_DN561426_c0_g1_i1	177.5	114
EOG090X0N0O	Complete	TRINITY_DN568468_c1_g1_i1	116.3	515
EOG090X0N2I	Duplicated	TRINITY_DN585076_c3_g2_i2	129.7	59
EOG090X0N2I	Duplicated	TRINITY_DN585076_c3_g2_i3	129.6	59
EOG090X0N2I	Duplicated	TRINITY_DN585076_c3_g2_i4	129.2	71
EOG090X0N7H	Complete	TRINITY_DN582854_c0_g1_i1	104.4	72
EOG090X0N9E	Complete	TRINITY_DN580746_c0_g1_i1	255.4	211
EOG090X0NBB	Complete	TRINITY_DN563905_c0_g1_i1	202.5	131
EOG090X0NBY	Duplicated	TRINITY_DN1016708_c0_g1_i1	107.8	66
EOG090X0NBY	Duplicated	TRINITY_DN480895_c0_g1_i1	106.2	75
EOG090X0NBY	Duplicated	TRINITY_DN489176_c0_g1_i1	103.9	68
EOG090X0NFO	Complete	TRINITY_DN582966_c0_g3_i2	170.2	97
EOG090X0NKK	Fragmented	TRINITY_DN830453_c0_g1_i1	58.3	48
EOG090X0NLM	Complete	TRINITY_DN574498_c1_g1_i2	104.2	63
EOG090X0NTN	Duplicated	TRINITY_DN545638_c0_g1_i1	151.5	90
EOG090X0NTN	Duplicated	TRINITY_DN545638_c0_g1_i2	152.4	90
EOG090X0NTN	Duplicated	TRINITY_DN545638_c0_g1_i4	151.4	90
EOG090X0NTZ	Duplicated	TRINITY_DN583573_c1_g3_i2	161.4	80
EOG090X0NTZ	Duplicated	TRINITY_DN583573_c1_g3_i5	161.5	80
EOG090X0NUB	Fragmented	TRINITY_DN572299_c0_g5_i1	92.6	87
EOG090X0NWO	Complete	TRINITY_DN547251_c0_g1_i1	167.9	98
EOG090X0NXS	Duplicated	TRINITY_DN1035806_c0_g1_i1	164.3	110
EOG090X0NXS	Duplicated	TRINITY_DN109849_c0_g1_i1	164.8	107
EOG090X0NXS	Duplicated	TRINITY_DN530580_c0_g2_i1	164.4	108
EOG090X0O2L	Duplicated	TRINITY_DN573986_c0_g2_i1	139.9	111
EOG090X0O2L	Duplicated	TRINITY_DN573986_c0_g2_i2	139.9	111
EOG090X0O3H	Complete	TRINITY_DN545665_c0_g1_i1	160.9	114
EOG090X0O5J	Complete	TRINITY_DN581475_c0_g1_i1	112.2	89
EOG090X0OE5	Complete	TRINITY_DN590642_c1_g1_i3	149.8	104
EOG090X0ON0	Duplicated	TRINITY_DN327466_c0_g1_i1	132.1	61
EOG090X0ON0	Duplicated	TRINITY_DN578868_c1_g1_i1	119.7	62
EOG090X0ON0	Duplicated	TRINITY_DN578868_c1_g1_i2	118.8	62
EOG090X0OQM	Duplicated	TRINITY_DN18182_c0_g1_i1	130.3	186
EOG090X0OQM	Duplicated	TRINITY_DN590696_c2_g4_i2	125.1	193
EOG090X0OQY	Duplicated	TRINITY_DN1071728_c0_g1_i1	105.6	71
EOG090X0OQY	Duplicated	TRINITY_DN569118_c0_g2_i2	92.6	70
EOG090X0OUK	Complete	TRINITY_DN429769_c0_g1_i1	84.5	42
EOG090X0OWT	Duplicated	TRINITY_DN438778_c0_g1_i1	106.1	59
EOG090X0OWT	Duplicated	TRINITY_DN590477_c5_g1_i1	107.8	57
EOG090X0OY9	Fragmented	TRINITY_DN557123_c0_g4_i1	102	80
EOG090X0P1V	Complete	TRINITY_DN576754_c3_g13_i1	85.5	87
EOG090X0P2R	Complete	TRINITY_DN578241_c0_g1_i1	96.6	62
EOG090X0PCK	Duplicated	TRINITY_DN139082_c0_g1_i1	135.6	58
EOG090X0PCK	Duplicated	TRINITY_DN211158_c0_g1_i1	133	57
EOG090X0PCK	Duplicated	TRINITY_DN587620_c7_g4_i1	130.1	58
EOG090X0POW	Duplicated	TRINITY_DN556582_c0_g1_i1	80.3	540
EOG090X0POW	Duplicated	TRINITY_DN575959_c0_g1_i1	76.2	223
EOG090X0Q7B	Complete	TRINITY_DN496471_c0_g1_i1	60.9	64
EOG090X0QLW	Duplicated	TRINITY_DN588382_c10_g6_i1	86.7	59
EOG090X0QLW	Duplicated	TRINITY_DN588382_c10_g6_i2	87.1	59
EOG090X0RAK	Duplicated	TRINITY_DN552195_c0_g1_i1	105.6	58
EOG090X0RAK	Duplicated	TRINITY_DN552195_c0_g1_i2	106.9	87
EOG090X0RU6	Complete	TRINITY_DN571127_c0_g1_i3	85.3	113
EOG090X0TJE	Complete	TRINITY_DN580250_c0_g1_i1	160	193
