# Supplementary material for: Temporal changes in transcriptome profile provide insights of White Spot Syndrome Virus infection in Litopenaeus vannamei
Source: Sci Rep. 2019 Sep 18;9:13509. doi: 10.1038/s41598-019-49836-0 (PMC6751192; doi:10.1038/s41598-019-49836-0)
Supplement: Supplementary file 3 — Suppl Tab 2 [file 41598_2019_49836_MOESM3_ESM.xlsx]

## Sheet: S.Tab 2 #DE Genes
Number of DE genes:
	1.5 hpi	18 hpi	56 hpi
# Total DE transcripts	5092	5096	5092
# Infected Upregulated	3121	3135	2773
# Infected Downregulated	1971	1961	2319
