# Supplementary material for: Temporal changes in transcriptome profile provide insights of White Spot Syndrome Virus infection in Litopenaeus vannamei
Source: Sci Rep. 2019 Sep 18;9:13509. doi: 10.1038/s41598-019-49836-0 (PMC6751192; doi:10.1038/s41598-019-49836-0)
Supplement: Supplementary file 4 — Suppl Tab 3 [file 41598_2019_49836_MOESM4_ESM.xlsx]

## Sheet: S.Tab 3 DE Genes
Feature	1.5h_control_CG_rep1	1.5h_control_CG_rep2	1.5h_control_CG_rep3	18h_control_CG_rep1	18h_control_CG_rep2	18h_control_CG_rep3	56h_control_CG_rep1	56h_control_CG_rep2	56h_control_CG_rep3	1.5h_infected_IG_rep1	1.5h_infected_IG_rep2	1.5h_infected_IG_rep3	18h_infected_IG_rep1	18h_infected_IG_rep2	18h_infected_IG_rep3	56h_infected_IG_rep1	56h_infected_IG_rep2	56h_infected_IG_rep3
TRINITY_DN1004412_c0_g4_i1	153.61	33.2982	76.3207	68.3476	72.7768	104.337	99.043	1154.73	3053.38	624.131	1851.83	2061.36	744.524	486.633	2034.34	285.03	454.391	834.402
TRINITY_DN1012703_c0_g1_i1	153.61	90.3809	25.4402	36.4521	80.4375	28.1991	103.995	707.083	2189.57	372.288	1309.2	751.89	248.175	219.921	409.453	78.0082	152.77	325.938
TRINITY_DN1015327_c0_g1_i1	354.766	104.652	275.603	186.817	547.741	468.105	386.268	3194.59	6315.59	2281.18	5744.97	4899.96	2749.01	1216.58	5439.27	471.049	1374.93	1906.74
TRINITY_DN1016413_c8_g1_i1	160.925	42.812	97.5209	123.026	72.7768	188.934	99.043	890.213	1825.7	1124.17	1085.26	836.372	839.975	575.537	1318.87	531.056	607.161	1157.08
TRINITY_DN1016846_c0_g2_i1	299.905	95.1378	89.0409	145.808	130.232	84.5973	173.325	1350.58	2433.21	2533.02	2601.17	443.531	489.986	1216.58	555.995	126.013	203.693	244.454
TRINITY_DN1020527_c0_g1_i1	0	9.51378	4.24004	9.11301	3.83036	5.63982	4.95215	0	0	693.478	1623.58	633.615	1444.5	18.7167	64.6505	273.029	803.019	35.8532
TRINITY_DN1024725_c0_g1_i1	84.1198	85.624	38.1604	45.5651	68.9464	87.4172	89.1387	396.78	69.6107	664.279	1223.07	2521.79	922.7	435.162	1301.63	243.025	1562.95	1029.96
TRINITY_DN1066249_c0_g1_i1	109.721	66.5965	42.4004	59.2346	65.1161	45.1186	89.1387	297.585	797.359	558.433	904.38	494.22	458.168	313.504	749.946	81.0085	219.361	277.048
TRINITY_DN1075303_c0_g1_i1	62.1755	52.3258	33.9203	45.5651	26.8125	56.3982	54.4736	111.912	518.916	197.094	366.059	308.359	229.084	313.504	344.803	180.019	231.113	423.72
TRINITY_DN10788_c0_g1_i1	1686.05	1170.2	864.968	1230.26	1179.75	1401.5	1857.06	5796.56	3800.11	4467.46	8238.47	5753.23	3926.25	4431.17	5245.31	3066.32	3451.02	3523.39
TRINITY_DN1086447_c0_g1_i1	117.036	42.812	25.4402	82.0171	38.3036	28.1991	74.2822	651.127	211.996	536.533	525.402	553.357	426.351	388.371	577.545	189.02	434.806	280.307
TRINITY_DN1106175_c0_g1_i1	482.774	313.955	479.125	127.582	218.33	349.669	529.88	1912.69	974.55	2076.79	1610.66	1660.07	2469.02	2409.77	1961.07	1089.11	1570.78	1730.73
TRINITY_DN1110572_c0_g1_i1	65.8329	28.5413	42.4004	27.339	49.7946	11.2796	74.2822	139.891	322.741	182.494	434.964	498.444	248.175	98.2624	318.943	78.0082	164.521	182.525
TRINITY_DN1110826_c0_g1_i1	153.61	19.0276	29.6803	41.0086	49.7946	33.8389	64.3779	1274.28	1768.74	1624.2	3298.84	756.114	439.078	500.67	1775.73	186.019	160.604	195.563
TRINITY_DN1112256_c0_g1_i1	98.7493	76.1103	76.3207	31.8956	72.7768	33.8389	178.277	361.172	506.26	332.14	443.577	367.497	299.082	262.033	392.213	96.0101	638.498	361.791
TRINITY_DN1112928_c0_g1_i1	36.5738	33.2982	21.2002	27.339	15.3214	8.45973	19.8086	33.065	69.6107	43.7986	2734.67	751.89	31.8173	18.7167	8.62007	6.00063	11.7515	39.1126
TRINITY_DN1113340_c0_g1_i1	76.805	47.5689	50.8805	18.226	22.9821	42.2987	94.0908	302.672	1199.2	357.689	796.716	519.565	299.082	435.162	771.496	165.017	332.959	391.126
TRINITY_DN11384_c0_g1_i1	65.8329	28.5413	38.1604	82.0171	42.1339	53.5783	39.6172	129.717	268.95	317.54	417.738	397.066	299.082	149.733	405.143	141.015	176.273	348.754
TRINITY_DN122807_c0_g2_i1	91.4346	47.5689	50.8805	45.5651	53.625	84.5973	69.3301	366.259	784.703	299.291	417.738	464.651	381.807	210.562	379.283	72.0075	101.846	146.672
TRINITY_DN125446_c0_g1_i1	128.008	52.3258	72.0807	45.5651	137.893	93.0571	128.756	826.626	1819.37	635.08	1291.97	764.562	712.706	580.216	900.798	231.024	446.557	834.402
TRINITY_DN126180_c0_g1_i1	62.1755	14.2707	25.4402	13.6695	19.1518	28.1991	29.7129	406.954	898.611	251.842	977.592	608.271	407.261	196.525	797.357	33.0035	101.846	120.597
TRINITY_DN129935_c0_g1_i1	237.73	57.0827	106.001	50.1216	76.6072	95.877	123.804	1592.21	4021.6	1635.15	3010.29	2977.99	979.971	636.366	2896.34	219.023	442.64	782.252
TRINITY_DN137139_c0_g1_i1	84.1198	33.2982	21.2002	27.339	49.7946	22.5593	49.5215	457.824	756.225	416.087	857.008	566.03	464.532	486.633	711.156	75.0079	223.279	270.529
TRINITY_DN137272_c1_g1_i1	18.2869	4.75689	12.7201	4.55651	30.6429	19.7394	29.7129	106.826	398.68	291.991	413.431	857.493	852.702	219.921	668.056	54.0057	19.5858	45.6314
TRINITY_DN138698_c1_g1_i1	197.499	99.8947	195.042	86.5736	153.214	231.233	247.607	897.843	3398.27	1496.45	2829.42	2614.72	1024.52	1595.59	2465.34	255.027	951.872	1988.22
TRINITY_DN139718_c1_g1_i1	73.1476	71.3534	46.6404	31.8956	49.7946	47.9385	89.1387	91.5647	294.263	536.533	223.942	468.875	63.6345	145.054	245.672	33.0035	39.1717	140.153
TRINITY_DN14439_c0_g2_i1	347.451	137.95	93.2809	59.2346	134.063	64.858	252.56	2416.29	1775.07	2368.78	1770	1132.06	3258.09	1413.11	3508.37	522.055	853.942	1965.41
TRINITY_DN14712_c0_g1_i2	36.5738	47.5689	33.9203	18.226	22.9821	5.63982	693.301	259.433	2452.2	1204.46	2037.01	2859.72	1412.69	65.5083	939.588	99.0104	227.196	1228.79
TRINITY_DN150390_c0_g2_i1	146.295	38.0551	195.042	31.8956	114.911	146.635	143.612	976.69	2050.35	1131.46	2239.42	2428.86	1291.78	673.8	2702.39	255.027	524.9	1065.82
TRINITY_DN153042_c0_g1_i1	0	4.75689	4.24004	4.55651	0	0	64.3779	0	0	2350.53	1175.69	139.395	31.8173	56.15	0	21.0022	0	0
TRINITY_DN15323_c0_g1_i1	190.184	19.0276	84.8008	109.356	141.723	76.1376	133.708	2426.47	4970.84	2014.74	4448.69	3856.61	1940.85	1006.02	5508.23	234.024	630.664	1039.74
TRINITY_DN153422_c0_g1_i1	135.323	33.2982	46.6404	63.7911	68.9464	62.038	74.2822	946.169	851.149	368.639	1782.92	1220.77	712.706	701.875	1586.09	177.019	587.575	1101.67
TRINITY_DN164754_c0_g1_i1	109.721	42.812	29.6803	100.243	72.7768	62.038	64.3779	628.236	911.267	434.336	1765.69	1254.56	1629.04	294.787	1331.8	135.014	407.385	707.286
TRINITY_DN181299_c1_g1_i1	51.2034	42.812	12.7201	41.0086	34.4732	22.5593	222.847	633.323	117.073	299.291	766.57	451.979	814.522	332.221	905.108	198.021	395.634	554.095
TRINITY_DN181570_c0_g1_i1	0	4.75689	4.24004	4.55651	3.83036	2.81991	54.4736	0	0	3609.74	1343.65	118.275	50.9076	46.7916	0	3.00031	11.7515	3.25938
TRINITY_DN185210_c0_g1_i1	43.8886	14.2707	25.4402	13.6695	19.1518	39.4788	24.7607	228.912	778.374	521.934	508.176	1106.71	324.536	215.242	749.946	195.02	873.528	1212.49
TRINITY_DN197321_c0_g1_i1	142.638	76.1103	55.1205	50.1216	88.0982	50.7584	108.947	541.758	1139.08	861.373	3294.53	3569.37	2946.28	3088.25	4784.14	414.043	799.102	798.549
TRINITY_DN197729_c0_g1_i1	0	0	0	0	0	11.2796	0	195.847	0	0	13505.4	3586.26	3328.08	51.4708	12.9301	6.00063	0	0
TRINITY_DN201099_c0_g1_i1	14.6295	9.51378	8.48008	9.11301	15.3214	16.9195	14.8564	53.4128	107.58	156.945	1270.44	1148.96	1228.15	800.137	1991.24	60.0063	258.533	283.566
TRINITY_DN202001_c1_g1_i1	307.22	95.1378	89.0409	145.808	160.875	200.214	188.182	2423.92	6201.68	1821.29	2863.87	1474.21	1049.97	1085.57	2965.3	231.024	630.664	1189.67
TRINITY_DN202607_c0_g1_i1	263.332	71.3534	97.5209	95.6867	137.893	135.356	188.182	3398.07	2107.31	1094.97	2174.82	3142.73	929.064	1207.22	1349.04	213.022	450.474	681.211
TRINITY_DN204106_c0_g1_i1	69.4903	71.3534	21.2002	63.7911	68.9464	93.0571	84.1865	244.173	386.023	306.59	740.731	274.567	57.2711	98.2624	172.401	117.012	282.036	215.119
TRINITY_DN232116_c1_g1_i1	54.8607	19.0276	29.6803	18.226	22.9821	2.81991	123.804	211.108	234.145	412.437	813.942	1153.18	267.265	608.291	323.253	201.021	462.226	404.163
TRINITY_DN24714_c1_g1_i1	3.65738	0	0	0	0	2.81991	9.9043	1732.1	25.313	4430.96	7299.64	9664.75	2717.19	2007.36	2422.24	177.019	2518.74	9.77815
TRINITY_DN260719_c0_g1_i1	208.471	71.3534	97.5209	95.6867	141.723	118.436	143.612	1037.73	2186.41	824.874	2011.17	1753	731.797	510.029	1504.2	144.015	387.8	557.354
TRINITY_DN280987_c0_g1_i1	234.072	147.464	199.282	127.582	195.348	313.01	217.894	892.756	762.554	1189.86	1425.48	1119.39	693.616	907.758	719.776	300.031	599.327	531.279
TRINITY_DN282876_c0_g2_i1	47.546	23.7845	16.9602	18.226	38.3036	25.3792	59.4258	333.194	889.119	186.144	400.511	312.584	267.265	60.8291	465.484	57.006	121.432	117.338
TRINITY_DN28700_c2_g1_i1	73.1476	28.5413	38.1604	50.1216	57.4554	67.6779	39.6172	323.02	351.218	616.831	1145.55	675.856	744.524	322.862	504.274	231.024	399.551	541.057
TRINITY_DN293020_c0_g2_i1	91.4346	47.5689	84.8008	41.0086	65.1161	67.6779	133.708	350.998	772.046	302.941	525.402	270.343	369.08	262.033	487.034	165.017	250.699	338.976
TRINITY_DN300460_c0_g1_i1	113.379	57.0827	59.3606	77.4606	72.7768	73.3177	44.5693	162.782	420.828	430.687	740.731	464.651	528.166	304.146	874.937	108.011	219.361	195.563
TRINITY_DN301970_c0_g1_i1	40.2312	19.0276	25.4402	13.6695	19.1518	45.1186	34.665	241.629	1129.59	448.936	934.526	274.567	470.895	145.054	495.654	57.006	180.19	228.157
TRINITY_DN302071_c0_g1_i1	314.535	147.464	173.842	473.877	325.58	304.55	420.933	1465.04	721.42	1094.97	951.753	1085.59	668.162	1286.77	728.396	771.081	752.096	775.733
TRINITY_DN303543_c0_g1_i1	73.1476	47.5689	33.9203	68.3476	38.3036	42.2987	59.4258	226.368	436.649	317.54	676.132	451.979	318.173	252.675	271.532	33.0035	176.273	185.785
TRINITY_DN305023_c1_g1_i1	0	0	0	4.55651	0	0	0	0	0	792.025	1653.72	1541.8	400.897	0	0	0	0	0
TRINITY_DN305216_c0_g1_i1	2476.05	2397.47	2645.79	1471.75	4144.45	5969.75	3590.31	7236.16	11985.7	10800	13070.4	11979.6	11371.5	8740.68	10551	6408.67	6142.12	8265.79
TRINITY_DN305492_c0_g1_i1	190.184	118.922	110.241	104.8	203.009	259.432	257.512	1325.15	784.703	649.68	400.511	481.548	598.164	458.558	637.885	336.035	481.812	687.73
TRINITY_DN305523_c0_g2_i1	1013.09	613.639	678.407	287.06	1191.24	1254.86	1010.24	5198.84	12283.1	5456.58	13931.8	9588.71	6598.9	5203.23	13999	1905.2	4167.87	5798.44
TRINITY_DN305685_c0_g1_i1	62.1755	33.2982	55.1205	31.8956	53.625	84.5973	99.043	338.281	645.481	357.689	426.351	308.359	394.534	290.108	646.505	72.0075	164.521	316.16
TRINITY_DN311540_c0_g1_i1	40.2312	33.2982	21.2002	27.339	38.3036	76.1376	59.4258	206.021	819.508	350.389	611.533	557.581	381.807	294.787	737.016	108.011	235.03	247.713
TRINITY_DN316214_c0_g1_i1	98.7493	28.5413	16.9602	50.1216	26.8125	11.2796	128.756	928.365	737.241	777.426	1257.52	861.717	1272.69	655.083	1245.6	141.015	101.846	466.092
TRINITY_DN31670_c0_g1_i1	120.694	76.1103	76.3207	68.3476	111.08	67.6779	79.2344	198.39	844.821	510.984	904.38	747.666	642.709	439.841	892.177	150.016	438.723	537.798
TRINITY_DN320175_c0_g1_i1	146.295	47.5689	72.0807	45.5651	91.9286	84.5973	118.852	892.756	1483.97	390.538	585.694	451.979	356.353	645.725	930.968	279.029	415.22	635.58
TRINITY_DN321795_c0_g1_i1	32.9164	19.0276	12.7201	13.6695	7.66072	19.7394	29.7129	325.563	341.725	189.794	736.424	764.562	477.259	93.5833	193.952	21.0022	176.273	107.56
TRINITY_DN322791_c0_g1_i1	149.953	42.812	46.6404	59.2346	172.366	70.4978	183.229	1279.36	1841.52	945.321	1171.39	979.992	426.351	762.704	1758.49	279.029	282.036	925.665
TRINITY_DN323208_c0_g1_i1	80.4624	28.5413	67.8407	54.6781	22.9821	5.63982	99.043	94.1082	72.7748	321.19	357.446	570.254	521.803	425.804	702.536	216.023	235.03	498.686
TRINITY_DN323292_c0_g2_i1	171.897	61.8396	42.4004	54.6781	45.9643	50.7584	64.3779	1139.47	863.806	1923.49	861.315	1360.16	1355.41	608.291	991.308	171.018	415.22	935.443
TRINITY_DN323645_c0_g1_i1	3.65738	4.75689	4.24004	4.55651	7.66072	8.45973	0	0	75.939	32.849	68.9052	27051.1	1310.87	3013.38	646.505	798.084	223.279	325.938
TRINITY_DN325581_c0_g2_i1	76.805	9.51378	29.6803	36.4521	49.7946	28.1991	64.3779	808.822	1569.41	281.041	1072.34	739.218	388.17	346.258	1055.96	75.0079	152.77	342.235
TRINITY_DN335328_c0_g1_i1	80.4624	33.2982	25.4402	13.6695	30.6429	39.4788	64.3779	656.214	509.424	332.14	620.147	570.254	337.263	131.017	680.986	78.0082	180.19	290.085
TRINITY_DN342693_c2_g1_i1	120.694	33.2982	76.3207	68.3476	107.25	93.0571	123.804	1017.39	654.973	886.922	620.147	971.543	598.164	524.066	831.837	231.024	481.812	752.917
TRINITY_DN343962_c1_g1_i1	223.1	76.1103	72.0807	45.5651	53.625	84.5973	84.1865	1317.51	927.088	1489.15	1589.13	1398.18	1310.87	846.929	2939.44	195.02	638.498	664.914
TRINITY_DN344629_c0_g2_i1	43.8886	19.0276	12.7201	18.226	22.9821	19.7394	24.7607	127.173	762.554	277.391	486.643	350.6	222.721	154.412	435.314	30.0031	94.012	140.153
TRINITY_DN345334_c0_g1_i1	468.145	95.1378	292.563	173.147	222.161	262.252	207.99	2261.14	2680.01	3277.6	3656.28	1638.95	2061.76	1473.94	3150.64	789.083	947.955	1561.24
TRINITY_DN345461_c0_g1_i1	0	4.75689	4.24004	4.55651	3.83036	0	79.2344	0	12.6565	6657.39	2558.1	198.533	114.542	51.4708	124.991	0	15.6687	0
TRINITY_DN346068_c0_g1_i2	124.351	38.0551	50.8805	72.9041	76.6072	84.5973	89.1387	902.93	1088.46	638.73	1300.59	629.391	509.076	430.483	866.317	93.0097	317.291	247.713
TRINITY_DN346201_c0_g1_i1	113.379	52.3258	55.1205	50.1216	84.2679	155.095	89.1387	930.908	2078.83	1580.4	2876.79	1351.71	470.895	1174.47	1297.32	54.0057	583.658	547.576
TRINITY_DN346554_c0_g1_i1	186.526	61.8396	89.0409	86.5736	111.08	126.896	237.703	1905.06	1604.21	1164.31	762.263	1009.56	604.528	421.125	1185.26	279.029	560.155	749.658
TRINITY_DN347070_c0_g1_i1	54.8607	19.0276	29.6803	18.226	45.9643	22.5593	74.2822	396.78	1290.96	500.034	869.928	384.393	171.813	46.7916	310.323	39.0041	195.858	228.157
TRINITY_DN352173_c0_g1_i1	219.443	118.922	80.5608	145.808	114.911	146.635	158.469	897.843	1651.67	1204.46	1976.72	1347.49	884.52	542.783	1206.81	306.032	669.836	818.105
TRINITY_DN352431_c0_g1_i2	7.31476	0	0	0	0	0	9.9043	564.649	1708.63	5233.94	13884.4	8672.08	10868.8	5437.19	8120.11	471.049	27.4202	2718.32
TRINITY_DN353201_c0_g1_i1	135.323	28.5413	38.1604	22.7825	42.1339	31.019	84.1865	1462.49	923.924	1014.67	917.3	705.425	680.889	407.087	1655.05	96.0101	184.107	338.976
TRINITY_DN353711_c1_g2_i1	0	0	0	0	0	0	0	25.4346	28.4771	1215.41	2329.86	8025.79	3633.53	617.65	0	48.005	35.2545	6.51876
TRINITY_DN354010_c0_g1_i1	40.2312	23.7845	55.1205	22.7825	42.1339	56.3982	34.665	119.543	50.626	649.68	753.65	7375.28	101.815	360.296	47.4104	1941.2	658.084	208.6
TRINITY_DN355342_c0_g2_i1	91.4346	33.2982	46.6404	59.2346	68.9464	67.6779	74.2822	485.802	465.126	321.19	986.205	760.338	362.717	247.996	814.597	105.011	254.616	257.491
TRINITY_DN355653_c0_g1_i1	40.2312	19.0276	16.9602	9.11301	11.4911	22.5593	39.6172	579.91	420.828	291.991	895.767	929.302	846.339	299.466	857.697	36.0038	215.444	140.153
TRINITY_DN356017_c0_g2_i1	21.9443	14.2707	12.7201	13.6695	30.6429	14.0996	89.1387	152.608	667.63	332.14	443.577	447.755	108.179	98.2624	262.912	84.0088	305.539	384.607
TRINITY_DN35606_c0_g1_i1	51.2034	33.2982	21.2002	68.3476	72.7768	67.6779	49.5215	226.368	332.233	291.991	426.351	202.757	152.723	177.808	77.5806	117.012	305.539	241.194
TRINITY_DN356944_c0_g1_i1	73.1476	19.0276	46.6404	36.4521	22.9821	31.019	54.4736	300.129	841.657	328.49	452.19	304.135	324.536	262.033	620.645	150.016	297.705	381.348
TRINITY_DN357419_c0_g1_i1	98.7493	104.652	50.8805	91.1301	95.7589	121.256	886.434	1505.73	291.099	91.2472	254.088	430.858	305.446	772.062	857.697	399.042	430.888	440.017
TRINITY_DN357785_c0_g1_i1	40.2312	42.812	29.6803	36.4521	22.9821	70.4978	89.1387	122.086	461.962	145.995	378.978	342.152	209.994	98.2624	521.514	114.012	184.107	133.635
TRINITY_DN357981_c1_g1_i1	69.4903	19.0276	29.6803	18.226	49.7946	19.7394	49.5215	470.541	560.05	437.986	542.628	743.442	381.807	159.092	616.335	21.0022	144.935	228.157
TRINITY_DN359794_c0_g3_i1	120.694	66.5965	21.2002	59.2346	65.1161	42.2987	59.4258	447.65	1822.53	638.73	2248.03	1288.35	795.431	383.691	1258.53	111.012	270.285	361.791
TRINITY_DN365130_c1_g1_i1	87.7772	23.7845	16.9602	50.1216	26.8125	19.7394	84.1865	1159.82	461.962	1036.57	1347.96	680.08	477.259	84.2249	495.654	417.044	1143.81	805.067
TRINITY_DN366059_c2_g1_i1	146.295	38.0551	110.241	31.8956	57.4554	76.1376	84.1865	1096.23	699.271	583.982	1645.11	2179.64	1234.51	369.654	1486.96	159.017	528.818	511.723
TRINITY_DN369223_c0_g2_i1	402.312	142.707	97.5209	195.93	245.143	211.493	262.464	3504.89	3986.8	3489.29	6683.8	6733.22	3366.27	1787.44	5266.86	456.048	1116.39	4152.45
TRINITY_DN369311_c0_g1_i1	98.7493	137.95	25.4402	36.4521	80.4375	76.1376	4.95215	12.7173	9.49237	649.68	142.117	185.86	6.36345	51.4708	116.371	81.0085	43.0888	29.3344
TRINITY_DN369536_c1_g2_i1	54.8607	80.8671	25.4402	68.3476	34.4732	42.2987	103.995	124.63	174.027	372.288	348.832	908.182	585.437	393.05	913.728	93.0097	274.202	231.416
TRINITY_DN370510_c1_g4_i1	95.0919	28.5413	16.9602	54.6781	30.6429	16.9195	29.7129	307.759	284.771	525.584	564.161	587.15	439.078	430.483	728.396	63.0066	184.107	224.897
TRINITY_DN371936_c0_g1_i1	102.407	38.0551	25.4402	13.6695	42.1339	39.4788	44.5693	803.735	509.424	361.339	1309.2	1638.95	782.704	233.958	1715.39	87.0091	164.521	345.495
TRINITY_DN375719_c0_g1_i1	95.0919	14.2707	25.4402	31.8956	19.1518	16.9195	39.6172	803.735	2363.6	828.524	1063.72	1102.49	1298.14	346.258	1120.61	195.02	250.699	296.604
TRINITY_DN377531_c0_g3_i1	120.694	28.5413	84.8008	54.6781	91.9286	45.1186	99.043	839.343	1436.51	956.27	2863.87	6737.44	1024.52	332.221	1857.63	111.012	575.824	485.648
TRINITY_DN378709_c1_g1_i1	102.407	71.3534	46.6404	63.7911	103.42	81.7774	108.947	445.106	1132.76	416.087	611.533	874.389	489.986	215.242	680.986	57.006	219.361	290.085
TRINITY_DN379071_c0_g2_i1	7.31476	0	0	0	0	8.45973	9.9043	368.802	44.2977	21.8993	2799.27	9774.57	6.36345	4.67916	2788.59	9.00094	3.91717	19.5563
TRINITY_DN379524_c0_g1_i1	80.4624	19.0276	12.7201	4.55651	3.83036	5.63982	9.9043	684.192	509.424	113.146	740.731	1791.02	190.904	126.337	68.9606	42.0044	125.349	335.716
TRINITY_DN382284_c1_g1_i1	10.9721	9.51378	0	9.11301	0	16.9195	0	25.4346	1417.53	1810.34	4194.6	10556	6904.34	1146.4	409.453	273.029	39.1717	55.4095
TRINITY_DN385003_c0_g1_i1	36.5738	33.2982	8.48008	31.8956	7.66072	25.3792	39.6172	185.673	1158.07	291.991	633.066	785.683	610.891	285.429	387.903	159.017	607.161	423.72
TRINITY_DN391968_c0_g1_i2	0	4.75689	0	0	0	2.81991	688.349	272.151	946.073	744.577	590.001	1026.46	133.632	327.541	47.4104	36.0038	1465.02	896.33
TRINITY_DN392917_c0_g2_i1	40.2312	28.5413	21.2002	27.339	15.3214	11.2796	84.1865	129.717	702.435	124.096	348.832	637.839	44.5442	60.8291	185.332	30.0031	94.012	29.3344
TRINITY_DN394331_c0_g1_i1	21.9443	4.75689	0	0	0	2.81991	14.8564	5117.45	94.9237	1605.95	16881.8	24609.6	17327.7	8366.34	14615.3	792.083	6240.05	13.0375
TRINITY_DN394938_c0_g1_i1	98.7493	19.0276	46.6404	59.2346	49.7946	76.1376	54.4736	880.039	1192.87	383.238	844.088	671.632	579.074	491.312	909.418	141.015	317.291	436.757
TRINITY_DN397376_c1_g1_i1	36.5738	4.75689	4.24004	4.55651	3.83036	0	0	38.152	0	43.7986	51.6789	18962	0	23.3958	30.1703	33.0035	74.4262	2395.65
TRINITY_DN398106_c0_g1_i1	32.9164	33.2982	46.6404	59.2346	84.2679	62.038	178.277	155.151	341.725	153.295	77.5183	304.135	120.906	266.712	68.9606	273.029	223.279	257.491
TRINITY_DN399062_c0_g1_i1	84.1198	28.5413	63.6006	54.6781	45.9643	59.2181	24.7607	256.89	405.008	700.778	658.906	1123.61	515.439	154.412	400.833	33.0035	321.208	192.304
TRINITY_DN399600_c0_g1_i1	409.627	275.9	271.363	159.478	187.688	197.394	614.066	969.06	1322.6	1299.36	874.234	925.078	197.267	364.975	896.487	267.028	344.711	355.273
TRINITY_DN400342_c0_g1_i1	43.8886	38.0551	50.8805	68.3476	53.625	67.6779	39.6172	33.065	186.683	671.579	663.212	240.774	197.267	552.141	202.572	270.028	305.539	413.942
TRINITY_DN403831_c0_g1_i1	157.267	90.3809	118.721	77.4606	80.4375	157.915	118.852	389.15	692.943	386.888	430.657	392.841	299.082	552.141	573.235	204.021	227.196	228.157
TRINITY_DN406541_c0_g1_i1	204.813	114.165	101.761	68.3476	111.08	93.0571	178.277	740.148	1347.92	1047.52	3036.13	2099.38	1069.06	481.954	2504.13	192.02	634.581	622.542
TRINITY_DN407316_c0_g1_i1	471.802	171.248	228.962	109.356	248.973	219.953	138.66	1452.32	889.119	2105.98	2773.43	2031.79	1788.13	1441.18	3137.71	336.035	1100.72	1088.63
TRINITY_DN408376_c1_g1_i1	25.6017	9.51378	8.48008	9.11301	3.83036	5.63982	118.852	1307.34	294.263	193.444	340.219	658.96	82.7249	224.6	30.1703	33.0035	109.681	94.5221
TRINITY_DN409487_c1_g1_i1	0	0	0	0	0	2.81991	0	0	0	0	5667.45	1533.35	0	18.7167	0	18.0019	0	13.0375
TRINITY_DN409944_c0_g1_i1	223.1	156.977	144.161	136.695	187.688	115.616	113.899	170.412	1123.26	934.371	1998.25	1617.83	547.257	472.596	836.147	234.024	285.953	554.095
TRINITY_DN410700_c1_g1_i1	91.4346	23.7845	55.1205	22.7825	53.625	62.038	24.7607	539.215	946.073	587.632	809.636	2251.45	330.899	318.183	431.004	42.0044	246.782	244.454
TRINITY_DN410750_c0_g1_i1	124.351	19.0276	46.6404	63.7911	61.2857	22.5593	69.3301	908.017	829	766.476	1373.8	1959.98	1699.04	598.933	1698.15	120.013	344.711	417.201
TRINITY_DN412673_c0_g1_i1	95.0919	80.8671	25.4402	36.4521	103.42	98.6969	94.0908	536.671	569.542	350.389	1072.34	1144.73	515.439	191.846	918.038	198.021	203.693	280.307
TRINITY_DN413124_c0_g1_i1	106.064	52.3258	33.9203	22.7825	26.8125	25.3792	69.3301	546.845	550.557	397.838	732.117	806.803	458.168	678.479	646.505	33.0035	129.267	264.01
TRINITY_DN413637_c0_g1_i2	58.5181	47.5689	55.1205	27.339	65.1161	64.858	118.852	228.912	699.271	423.387	869.928	730.77	547.257	341.579	715.466	192.02	403.468	622.542
TRINITY_DN414288_c4_g1_i1	128.008	57.0827	80.5608	22.7825	103.42	67.6779	123.804	951.256	1003.03	821.224	1240.29	1491.11	668.162	369.654	952.518	90.0094	368.214	541.057
TRINITY_DN419640_c0_g2_i1	69.4903	23.7845	80.5608	132.139	57.4554	101.517	158.469	307.759	759.39	357.689	564.161	380.169	330.899	360.296	676.676	144.015	176.273	120.597
TRINITY_DN420228_c1_g1_i1	73.1476	23.7845	12.7201	18.226	65.1161	28.1991	54.4736	633.323	620.168	302.941	1003.43	532.237	375.444	252.675	952.518	120.013	125.349	309.641
TRINITY_DN420550_c0_g1_i1	84.1198	23.7845	33.9203	45.5651	38.3036	19.7394	59.4258	272.151	512.588	197.094	422.044	354.825	216.357	145.054	551.685	69.0072	97.9292	107.56
TRINITY_DN420874_c0_g1_i1	182.869	80.8671	118.721	100.243	160.875	146.635	183.229	755.409	1787.73	919.771	1378.1	912.406	808.158	687.837	1293.01	384.04	716.842	1140.78
TRINITY_DN421363_c2_g1_i1	10.9721	4.75689	4.24004	4.55651	3.83036	0	0	0	0	284.691	422.044	688.529	101.815	51.4708	698.226	12.0013	681.587	185.785
TRINITY_DN422385_c0_g1_i1	10.9721	4.75689	4.24004	4.55651	7.66072	5.63982	0	0	47.4618	251.842	3699.35	5744.78	0	0	112.061	6.00063	0	78.2252
TRINITY_DN423566_c0_g1_i1	95.0919	47.5689	33.9203	27.339	7.66072	36.6588	24.7607	292.498	1607.37	908.822	6765.63	9398.63	6738.89	4754.03	10331.2	645.068	2573.58	2715.07
TRINITY_DN423751_c10_g1_i1	25.6017	14.2707	12.7201	36.4521	30.6429	28.1991	64.3779	53.4128	174.027	573.032	55.9855	536.461	165.45	60.8291	129.301	27.0028	0	39.1126
TRINITY_DN427361_c2_g1_i1	80.4624	9.51378	8.48008	9.11301	15.3214	5.63982	0	106.826	354.382	697.128	5090.37	1317.92	852.702	313.504	249.982	195.02	176.273	299.863
TRINITY_DN430463_c0_g1_i1	1280.08	385.308	334.963	236.938	440.491	566.802	445.693	14073	7780.58	6865.44	18436.4	24580	5517.11	3252.02	8486.46	1590.17	4457.74	9582.58
TRINITY_DN431283_c0_g1_i2	29.2591	14.2707	12.7201	36.4521	19.1518	45.1186	44.5693	267.064	376.531	281.041	4465.92	38223.9	1081.79	2816.86	3749.73	4383.46	6604.34	6440.54
TRINITY_DN437255_c1_g1_i1	263.332	161.734	190.802	173.147	126.402	180.474	173.325	551.932	642.317	875.973	1515.91	1110.94	967.244	556.82	818.907	249.026	513.149	430.238
TRINITY_DN438271_c0_g1_i1	230.415	152.221	199.282	273.39	134.063	236.873	425.885	849.517	401.844	839.474	658.906	553.357	445.442	641.045	362.043	303.032	329.042	433.498
TRINITY_DN439562_c1_g1_i1	43.8886	23.7845	38.1604	22.7825	11.4911	16.9195	44.5693	61.0432	98.0878	708.078	366.059	650.512	0	23.3958	21.5502	18.0019	47.006	55.4095
TRINITY_DN439599_c0_g2_i1	811.939	613.639	915.849	1134.57	915.455	1235.12	1356.89	1645.62	2281.33	6737.69	4978.4	5347.71	2717.19	2718.59	4620.36	3144.33	5452.7	3966.67
TRINITY_DN441036_c1_g3_i1	25.6017	23.7845	8.48008	9.11301	3.83036	0	24.7607	40.6954	452.47	211.693	1429.78	2623.17	1444.5	1169.79	2913.58	114.012	595.409	586.689
TRINITY_DN441650_c0_g3_i1	25.6017	23.7845	59.3606	22.7825	26.8125	59.2181	74.2822	94.1082	177.191	759.176	1210.15	1478.44	1342.69	9.35833	594.785	486.051	987.126	231.416
TRINITY_DN443077_c0_g1_i1	142.638	71.3534	21.2002	27.339	15.3214	42.2987	94.0908	1520.99	1199.2	770.126	3031.83	1448.87	1024.52	1445.86	2685.15	135.014	336.876	368.31
TRINITY_DN443115_c0_g2_i1	65.8329	19.0276	12.7201	18.226	7.66072	11.2796	19.8086	325.563	199.34	153.295	525.402	544.909	439.078	135.696	448.244	33.0035	74.4262	104.3
TRINITY_DN444405_c0_g5_i1	18.2869	14.2707	8.48008	13.6695	7.66072	25.3792	272.368	701.996	69.6107	156.945	624.453	181.636	216.357	884.362	271.532	48.005	19.5858	29.3344
TRINITY_DN445011_c1_g1_i1	98.7493	33.2982	38.1604	31.8956	42.1339	76.1376	39.6172	595.171	1215.02	631.43	701.971	566.03	598.164	453.879	775.806	132.014	329.042	521.501
TRINITY_DN447492_c1_g1_i1	84.1198	23.7845	16.9602	22.7825	26.8125	31.019	69.3301	1269.19	376.531	733.627	598.614	633.615	197.267	177.808	737.016	84.0088	285.953	127.116
TRINITY_DN450710_c1_g1_i1	73.1476	61.8396	38.1604	22.7825	61.2857	87.4172	89.1387	343.368	357.546	423.387	391.898	481.548	222.721	262.033	383.593	66.0069	133.184	202.082
TRINITY_DN451174_c0_g2_i1	76.805	19.0276	50.8805	63.7911	61.2857	22.5593	64.3779	228.912	1142.25	324.84	391.898	620.943	400.897	341.579	543.065	51.0053	97.9292	123.857
TRINITY_DN451727_c1_g1_i1	325.507	218.817	322.243	195.93	317.92	408.887	321.89	801.191	1930.12	2043.94	1813.07	1638.95	1259.96	963.908	1956.76	987.103	2467.82	1564.5
TRINITY_DN451733_c0_g3_i1	69.4903	47.5689	12.7201	41.0086	49.7946	73.3177	79.2344	653.67	673.958	711.728	1330.73	979.992	795.431	407.087	1241.29	168.018	505.315	674.692
TRINITY_DN452120_c1_g1_i1	25.6017	14.2707	8.48008	27.339	15.3214	14.0996	4.95215	27.9781	370.202	182.494	2080.07	5073.15	273.628	336.9	1758.49	24.0025	646.333	547.576
TRINITY_DN452711_c0_g1_i1	146.295	76.1103	55.1205	118.469	80.4375	129.716	173.325	1139.47	958.729	1883.34	1365.18	1850.16	1508.14	1066.85	1762.8	414.043	885.28	1245.08
TRINITY_DN452961_c0_g1_i2	73.1476	33.2982	21.2002	27.339	49.7946	56.3982	59.4258	590.084	971.386	197.094	404.818	642.064	318.173	177.808	534.444	99.0104	133.184	264.01
TRINITY_DN453334_c0_g1_i1	124.351	57.0827	38.1604	77.4606	57.4554	47.9385	89.1387	485.802	623.332	890.572	1843.21	2437.31	986.335	322.862	1749.87	165.017	454.391	951.74
TRINITY_DN453486_c0_g1_i1	58.5181	33.2982	38.1604	31.8956	53.625	90.2371	59.4258	241.629	781.538	361.339	930.22	916.63	693.616	725.27	1159.4	228.024	332.959	560.614
TRINITY_DN453585_c0_g2_i1	69.4903	90.3809	38.1604	54.6781	91.9286	101.517	84.1865	150.064	601.183	361.339	572.774	561.806	477.259	299.466	465.484	75.0079	176.273	283.566
TRINITY_DN454403_c0_g1_i1	493.747	128.436	110.241	113.913	137.893	112.796	158.469	5280.23	2673.68	2627.92	17532.1	8760.79	13770.5	3322.21	7396.02	846.089	2792.94	8624.33
TRINITY_DN454951_c3_g1_i1	266.989	66.5965	169.602	305.286	344.732	329.93	148.564	1411.62	2635.71	1116.87	3940.51	4186.09	1781.77	926.474	2723.94	294.031	814.771	1023.45
TRINITY_DN455652_c0_g2_i1	299.905	218.817	301.043	195.93	425.17	344.029	282.272	467.997	398.68	861.373	908.687	308.359	330.899	360.296	237.052	1203.13	673.753	860.477
TRINITY_DN456199_c0_g1_i1	18.2869	9.51378	8.48008	9.11301	11.4911	135.356	767.583	16344.3	2743.29	41897	76618.2	1816.36	1177.24	453.879	1305.94	7758.81	68769.8	14813.9
TRINITY_DN457353_c0_g1_i2	47.546	42.812	29.6803	36.4521	34.4732	45.1186	138.66	246.716	427.157	204.394	232.555	464.651	114.542	116.979	267.222	54.0057	90.0949	104.3
TRINITY_DN457748_c0_g1_i1	69.4903	33.2982	46.6404	31.8956	49.7946	28.1991	425.885	1487.93	598.019	357.689	482.336	1026.46	254.538	243.316	228.432	279.029	505.315	818.105
TRINITY_DN458339_c0_g1_i1	0	0	0	0	0	0	19.8086	20.3477	0	1803.04	176.569	9778.8	1100.88	79.5458	3896.27	2136.22	2789.02	26.0751
TRINITY_DN459425_c0_g2_i1	54.8607	14.2707	38.1604	27.339	26.8125	33.8389	29.7129	170.412	446.141	576.682	534.015	680.08	738.16	116.979	1293.01	75.0079	94.012	107.56
TRINITY_DN460041_c0_g1_i1	73.1476	23.7845	38.1604	50.1216	42.1339	33.8389	69.3301	330.65	686.615	291.991	512.482	502.668	439.078	163.771	508.584	84.0088	97.9292	143.413
TRINITY_DN462500_c0_g1_i1	65.8329	66.5965	29.6803	36.4521	45.9643	109.977	212.942	869.865	91.7596	412.437	439.27	359.049	610.891	346.258	814.597	432.045	564.072	381.348
TRINITY_DN463923_c0_g1_i3	51.2034	19.0276	29.6803	18.226	34.4732	28.1991	0	30.5216	6.32825	306.59	223.942	675.856	235.448	233.958	560.305	72.0075	317.291	101.041
TRINITY_DN464685_c1_g1_i1	164.582	99.8947	29.6803	86.5736	42.1339	62.038	69.3301	780.844	1088.46	883.273	1218.76	865.941	687.253	290.108	499.964	168.018	387.8	342.235
TRINITY_DN465939_c2_g1_i1	76.805	52.3258	33.9203	45.5651	68.9464	53.5783	133.708	506.149	512.588	383.238	176.569	152.068	292.719	304.146	155.161	141.015	297.705	440.017
TRINITY_DN467565_c0_g1_i1	87.7772	23.7845	33.9203	45.5651	11.4911	124.076	138.66	3649.87	781.538	759.176	990.512	3991.78	744.524	238.637	3279.94	105.011	332.959	218.379
TRINITY_DN468120_c1_g2_i1	394.997	242.601	216.242	127.582	172.366	121.256	207.99	691.822	1278.31	1865.09	2459.05	2441.53	2112.67	1239.98	2305.87	318.033	814.771	948.48
TRINITY_DN469564_c1_g1_i1	54.8607	23.7845	16.9602	22.7825	53.625	19.7394	39.6172	211.108	550.557	244.542	434.964	257.67	229.084	187.167	521.514	36.0038	129.267	127.116
TRINITY_DN469648_c0_g1_i1	65.8329	23.7845	16.9602	22.7825	26.8125	36.6588	0	78.8474	480.947	1635.15	1856.13	1921.97	547.257	692.516	90.5108	210.022	709.007	469.351
TRINITY_DN470065_c0_g1_i1	36.5738	90.3809	33.9203	9.11301	3.83036	14.0996	54.4736	53.4128	6.32825	47.4485	262.701	608.271	50.9076	23.3958	12.9301	36.0038	117.515	52.1501
TRINITY_DN470074_c0_g3_i1	303.563	142.707	152.641	168.591	126.402	152.275	198.086	991.951	740.405	1416.16	1403.94	1892.4	521.803	1193.19	1478.34	561.059	2076.1	1333.09
TRINITY_DN470176_c0_g3_i1	51.2034	33.2982	21.2002	27.339	65.1161	22.5593	178.277	450.193	262.622	386.888	895.767	992.664	343.626	336.9	900.798	63.0066	258.533	563.873
TRINITY_DN471470_c0_g2_i1	54.8607	28.5413	63.6006	54.6781	76.6072	101.517	108.947	312.846	889.119	715.378	818.249	1199.64	528.166	355.616	547.375	111.012	211.527	459.573
TRINITY_DN472631_c0_g1_i2	0	28.5413	12.7201	4.55651	53.625	47.9385	435.789	5.08693	1651.67	6730.39	904.38	1444.64	2780.83	692.516	1060.27	123.013	219.361	456.314
TRINITY_DN473726_c1_g1_i1	40.2312	66.5965	29.6803	18.226	72.7768	42.2987	74.2822	71.217	104.416	865.023	267.008	316.808	254.538	411.766	306.013	165.017	372.131	371.57
TRINITY_DN473796_c0_g1_i1	58.5181	52.3258	33.9203	95.6867	95.7589	47.9385	203.038	190.76	518.916	226.293	1020.66	1039.13	248.175	210.562	517.204	87.0091	176.273	286.826
TRINITY_DN47423_c0_g1_i1	135.323	42.812	55.1205	77.4606	38.3036	28.1991	148.564	302.672	838.493	1343.16	301.46	849.045	12.7269	51.4708	107.751	24.0025	15.6687	120.597
TRINITY_DN474485_c1_g1_i1	32.9164	14.2707	12.7201	13.6695	19.1518	5.63982	4.95215	43.2389	142.386	36.4989	857.008	667.408	31.8173	271.391	43.1004	6.00063	35.2545	26.0751
TRINITY_DN474688_c0_g1_i1	190.184	66.5965	29.6803	18.226	34.4732	50.7584	133.708	3016.55	2164.26	521.934	973.286	899.734	279.992	444.521	1310.25	195.02	231.113	264.01
TRINITY_DN476233_c1_g1_i2	84.1198	33.2982	21.2002	100.243	53.625	62.038	133.708	1454.86	259.458	529.234	370.365	477.324	216.357	46.7916	168.091	102.011	242.864	110.819
TRINITY_DN476248_c1_g1_i1	47.546	28.5413	21.2002	27.339	30.6429	42.2987	113.899	607.888	50.626	383.238	1020.66	388.617	489.986	65.5083	383.593	141.015	336.876	198.822
TRINITY_DN478288_c1_g1_i1	43.8886	28.5413	8.48008	9.11301	3.83036	0	84.1865	213.651	930.252	854.073	460.803	587.15	413.624	46.7916	560.305	42.0044	86.1777	58.6689
TRINITY_DN478399_c0_g1_i1	58.5181	23.7845	16.9602	45.5651	53.625	42.2987	54.4736	305.216	756.225	416.087	374.672	278.791	146.359	112.3	387.903	120.013	160.604	342.235
TRINITY_DN479135_c0_g1_i1	43.8886	28.5413	16.9602	22.7825	42.1339	45.1186	39.6172	116.999	851.149	613.181	499.562	354.825	712.706	173.129	1064.58	135.014	82.2605	143.413
TRINITY_DN479850_c2_g1_i1	80.4624	71.3534	67.8407	154.921	130.232	279.171	148.564	419.672	541.065	624.131	1119.71	4080.48	979.971	790.779	991.308	630.066	1421.93	1163.6
TRINITY_DN480435_c0_g1_i1	171.897	66.5965	89.0409	91.1301	149.384	115.616	74.2822	501.063	1338.42	737.277	2687.3	1436.19	1183.6	467.916	1443.86	291.03	501.397	488.907
TRINITY_DN481765_c0_g1_i1	135.323	109.408	122.961	132.139	214.5	267.892	153.517	282.325	316.412	1839.54	1701.1	2226.1	445.442	753.345	1099.06	477.05	799.102	593.208
TRINITY_DN482266_c1_g1_i1	87.7772	57.0827	55.1205	31.8956	30.6429	36.6588	108.947	183.129	534.737	865.023	568.468	8051.14	1075.42	4543.47	11141.4	81.0085	321.208	501.945
TRINITY_DN482571_c0_g1_i1	87.7772	28.5413	59.3606	50.1216	61.2857	78.9575	79.2344	391.694	654.973	529.234	1490.07	494.22	451.805	145.054	577.545	54.0057	66.5918	176.007
TRINITY_DN483126_c0_g2_i1	87.7772	19.0276	46.6404	36.4521	45.9643	19.7394	64.3779	434.932	635.989	489.085	404.818	333.704	324.536	135.696	422.384	96.0101	238.947	218.379
TRINITY_DN483891_c0_g1_i1	138.981	52.3258	118.721	100.243	42.1339	163.555	133.708	778.3	427.157	1193.51	917.3	616.719	400.897	846.929	581.855	402.042	689.421	524.761
TRINITY_DN48497_c0_g1_i1	69.4903	38.0551	101.761	68.3476	53.625	109.977	163.421	272.151	474.618	430.687	525.402	295.687	381.807	276.071	564.615	270.028	399.551	469.351
TRINITY_DN485006_c2_g1_i1	113.379	61.8396	16.9602	86.5736	61.2857	73.3177	74.2822	653.67	433.485	868.673	1167.08	967.319	776.341	383.691	1366.28	240.025	344.711	645.358
TRINITY_DN48550_c0_g1_i1	131.666	123.679	59.3606	50.1216	61.2857	53.5783	292.177	536.671	136.057	266.442	305.767	561.806	305.446	322.862	426.694	195.02	101.846	195.563
TRINITY_DN485889_c0_g1_i1	69.4903	66.5965	42.4004	86.5736	45.9643	45.1186	103.995	129.717	395.515	171.545	981.899	494.22	203.63	135.696	474.104	36.0038	156.687	61.9283
TRINITY_DN487293_c0_g2_i1	65.8329	38.0551	72.0807	82.0171	72.7768	245.332	103.995	389.15	844.821	1273.81	1184.31	3463.76	502.713	1062.17	508.584	696.073	759.93	1140.78
TRINITY_DN487845_c1_g1_i2	248.702	337.739	139.921	505.772	421.339	693.698	316.937	523.954	341.725	1120.52	447.884	1850.16	184.54	182.487	284.462	855.09	1069.39	570.392
TRINITY_DN488797_c0_g3_i1	95.0919	38.0551	25.4402	68.3476	72.7768	95.877	84.1865	1027.56	1816.21	1748.3	930.22	971.543	1266.33	627.008	1176.64	201.021	360.379	899.59
TRINITY_DN489142_c1_g1_i2	398.655	204.546	254.402	182.26	402.188	459.645	366.459	2006.79	2414.23	2266.58	2161.9	3797.47	3308.99	1436.5	5021.19	864.09	1433.68	2356.53
TRINITY_DN489452_c0_g1_i1	142.638	76.1103	67.8407	50.1216	53.625	90.2371	113.899	1078.43	534.737	872.323	542.628	887.061	865.429	505.35	469.794	453.047	728.593	573.651
TRINITY_DN489610_c0_g1_i1	21.9443	9.51378	8.48008	22.7825	15.3214	11.2796	59.4258	554.475	129.729	1069.42	1869.05	1495.33	273.628	603.612	280.152	24.0025	278.119	29.3344
TRINITY_DN489862_c0_g1_i1	135.323	66.5965	114.481	59.2346	111.08	115.616	138.66	406.954	563.214	448.936	697.665	392.841	337.263	369.654	749.946	102.011	195.858	319.419
TRINITY_DN490446_c1_g1_i1	3.65738	4.75689	4.24004	4.55651	3.83036	0	0	0	0	0	17.2263	15084.3	489.986	1211.9	77.5806	732.077	86.1777	221.638
TRINITY_DN490787_c1_g1_i1	610.783	304.441	517.285	514.885	662.652	1111.04	1178.61	4896.17	3043.89	7978.65	11235.8	10530.7	2004.49	3471.94	4702.25	3123.33	5628.97	3588.58
TRINITY_DN491745_c0_g2_i1	179.212	57.0827	89.0409	91.1301	99.5893	104.337	163.421	1070.8	2714.82	715.378	1313.5	1165.85	623.618	407.087	1663.67	165.017	403.468	518.242
TRINITY_DN492218_c0_g1_i1	848.513	285.413	339.203	250.608	819.697	882.632	515.023	8253.54	15042.2	5445.63	10503.7	7797.69	4136.24	2381.69	8740.75	966.101	2040.84	3275.68
TRINITY_DN492646_c0_g1_i1	32.9164	14.2707	42.4004	36.4521	7.66072	22.5593	74.2822	132.26	199.34	302.941	1158.47	929.302	248.175	453.879	400.833	87.0091	289.87	312.901
TRINITY_DN493080_c1_g1_i1	3.65738	14.2707	8.48008	13.6695	7.66072	0	9.9043	0	158.206	642.38	534.015	1605.16	6.36345	4.67916	4.31004	3.00031	630.664	6.51876
TRINITY_DN494414_c0_g1_i1	128.008	28.5413	29.6803	36.4521	99.5893	93.0571	74.2822	6763.07	4682.9	2007.44	891.461	3189.2	1310.87	566.179	521.514	837.088	5578.05	1913.26
TRINITY_DN494643_c0_g1_i1	40.2312	52.3258	16.9602	22.7825	53.625	53.5783	79.2344	147.521	775.21	255.492	805.329	633.615	292.719	191.846	568.925	57.006	113.598	185.785
TRINITY_DN494739_c0_g2_i1	3.65738	4.75689	4.24004	18.226	0	0	0	0	0	328.49	1132.63	1858.6	1266.33	1965.25	1055.96	405.042	885.28	0
TRINITY_DN495372_c0_g2_i1	25.6017	19.0276	33.9203	18.226	11.4911	5.63982	69.3301	38.152	25.313	605.881	370.365	654.736	279.992	84.2249	249.982	360.038	231.113	74.9658
TRINITY_DN496656_c0_g1_i1	10.9721	0	8.48008	0	0	11.2796	94.0908	361.172	75.939	8792.58	198.102	181.636	909.973	1183.83	3085.99	534.056	818.688	821.364
TRINITY_DN496809_c0_g1_i1	40.2312	66.5965	228.962	41.0086	26.8125	64.858	321.89	63.5866	56.9542	15395.2	3014.6	667.408	4664.41	1006.02	547.375	123.013	172.355	371.57
TRINITY_DN497198_c3_g1_i1	36.5738	19.0276	12.7201	13.6695	34.4732	22.5593	34.665	203.477	885.954	372.288	701.971	836.372	502.713	233.958	1073.2	36.0038	129.267	224.897
TRINITY_DN497578_c2_g1_i1	25.6017	4.75689	4.24004	4.55651	7.66072	16.9195	0	233.999	215.16	2025.69	1093.87	4063.59	1883.58	2100.94	2663.6	384.04	2377.72	739.88
TRINITY_DN498226_c0_g1_i1	54.8607	57.0827	59.3606	50.1216	72.7768	90.2371	79.2344	150.064	332.233	160.595	559.855	413.962	292.719	252.675	168.091	102.011	231.113	120.597
TRINITY_DN498522_c0_g1_i1	7.31476	4.75689	4.24004	4.55651	7.66072	2.81991	14.8564	0	53.7901	51.0984	3755.33	3582.04	89.0883	1548.8	1969.69	759.079	7.83433	915.886
TRINITY_DN499365_c0_g2_i2	142.638	57.0827	101.761	50.1216	88.0982	76.1376	113.899	584.997	1395.38	755.526	2433.21	1681.19	1425.41	1113.64	2836	234.024	681.587	752.917
TRINITY_DN499911_c0_g2_i1	175.554	137.95	97.5209	72.9041	203.009	76.1376	678.444	1515.9	370.202	1335.86	361.752	895.51	2201.75	622.329	2038.65	1113.12	1586.45	1652.51
TRINITY_DN500191_c1_g1_i1	40.2312	14.2707	25.4402	31.8956	30.6429	22.5593	29.7129	106.826	604.348	197.094	400.511	696.977	165.45	243.316	353.423	138.014	227.196	264.01
TRINITY_DN500689_c0_g2_i1	157.267	85.624	80.5608	104.8	103.42	174.834	163.421	562.106	3404.6	682.529	4332.41	2792.13	1209.06	758.024	2767.04	270.028	211.527	651.876
TRINITY_DN501260_c0_g1_i1	14.6295	4.75689	4.24004	4.55651	0	2.81991	4.95215	109.369	329.069	616.831	1098.18	1030.68	782.704	187.167	844.767	24.0025	211.527	55.4095
TRINITY_DN501670_c0_g2_i1	47.546	42.812	46.6404	27.339	15.3214	115.616	74.2822	340.824	82.2672	324.84	279.927	371.721	680.889	364.975	392.213	315.033	466.143	286.826
TRINITY_DN502419_c0_g1_i3	903.373	475.689	580.886	760.937	662.652	1043.37	2010.57	10697.8	13982.3	15150.7	14892.1	16157.2	9659.72	6457.25	8301.13	1770.19	4872.96	6394.91
TRINITY_DN502714_c1_g1_i2	142.638	57.0827	59.3606	50.1216	42.1339	33.8389	133.708	778.3	1816.21	368.639	822.555	625.167	445.442	332.221	715.466	66.0069	266.367	198.822
TRINITY_DN503067_c1_g4_i1	14.6295	9.51378	12.7201	4.55651	3.83036	8.45973	579.401	493.432	132.893	2795.81	3927.59	5415.3	4600.77	313.504	5628.91	1638.17	297.705	4524.02
TRINITY_DN503620_c0_g1_i1	102.407	71.3534	46.6404	31.8956	160.875	149.455	123.804	618.062	2135.78	1233.66	3294.53	1195.42	1005.43	659.762	1586.09	519.054	614.995	795.289
TRINITY_DN504561_c0_g2_i1	208.471	90.3809	152.641	82.0171	172.366	217.133	138.66	714.714	2420.55	1025.62	2291.1	1829.04	973.608	907.758	2051.58	402.042	748.179	1039.74
TRINITY_DN505230_c1_g1_i1	80.4624	23.7845	16.9602	22.7825	26.8125	5.63982	19.8086	259.433	249.966	1062.12	775.183	1098.27	419.988	374.333	112.061	117.012	78.3433	136.894
TRINITY_DN505354_c1_g1_i1	135.323	28.5413	63.6006	86.5736	80.4375	104.337	108.947	1355.67	854.313	715.378	1201.53	549.133	636.345	444.521	1172.33	186.019	438.723	544.317
TRINITY_DN507128_c1_g3_i1	65.8329	52.3258	55.1205	50.1216	42.1339	95.877	138.66	373.889	69.6107	113.146	64.5986	67.5856	356.353	121.658	202.572	231.024	305.539	286.826
TRINITY_DN507464_c1_g1_i1	25.6017	28.5413	106.001	4.55651	3.83036	14.0996	99.043	68.6735	9.49237	8445.84	1593.43	405.514	2761.74	402.408	176.711	63.0066	121.432	133.635
TRINITY_DN507688_c0_g1_i2	54.8607	23.7845	16.9602	22.7825	11.4911	2.81991	64.3779	264.52	265.786	427.037	452.19	435.083	165.45	74.8666	90.5108	63.0066	180.19	45.6314
TRINITY_DN508095_c0_g2_i1	157.267	109.408	122.961	63.7911	160.875	163.555	173.325	401.867	1116.94	416.087	1571.9	4198.76	400.897	641.045	1724.01	288.03	626.747	1176.64
TRINITY_DN508171_c0_g2_i4	109.721	57.0827	25.4402	63.7911	76.6072	31.019	178.277	478.171	844.821	777.426	813.942	375.945	152.723	472.596	413.763	147.015	168.438	400.904
TRINITY_DN509041_c0_g1_i1	80.4624	85.624	29.6803	22.7825	22.9821	28.1991	118.852	333.194	566.378	416.087	322.993	321.032	356.353	524.066	512.894	201.021	595.409	619.283
TRINITY_DN510054_c1_g1_i1	7.31476	0	0	0	0	0	9.9043	305.216	28.4771	65.698	7398.69	11590.9	12.7269	4.67916	1999.86	0	3.91717	0
TRINITY_DN510459_c0_g1_i1	43.8886	14.2707	12.7201	4.55651	11.4911	14.0996	29.7129	618.062	91.7596	102.197	783.796	1347.49	623.618	187.167	422.384	81.0085	62.6747	52.1501
TRINITY_DN511509_c0_g2_i1	0	0	0	0	0	0	94.0908	597.714	240.473	3554.99	5525.33	15042	7139.79	1356.96	168.091	69.0072	82.2605	123.857
TRINITY_DN511842_c0_g1_i2	113.379	52.3258	76.3207	45.5651	53.625	76.1376	158.469	518.867	955.565	562.083	1330.73	625.167	509.076	350.937	1142.16	189.02	199.776	374.829
TRINITY_DN512616_c1_g2_i1	73.1476	28.5413	42.4004	41.0086	53.625	78.9575	59.4258	460.367	506.26	872.323	564.161	519.565	521.803	308.825	866.317	222.023	532.735	322.679
TRINITY_DN512957_c0_g1_i1	146.295	142.707	59.3606	41.0086	84.2679	104.337	193.134	595.171	1097.95	281.041	1218.76	1161.63	337.263	439.841	1392.14	75.0079	144.935	153.191
TRINITY_DN513497_c0_g2_i2	0	0	0	0	3.83036	14.0996	59.4258	25.4346	920.76	10.9497	714.891	1959.98	19.0904	0	0	147.015	7.83433	237.935
TRINITY_DN513830_c0_g2_i1	106.064	38.0551	55.1205	50.1216	53.625	95.877	54.4736	422.215	617.004	372.288	904.38	413.962	553.62	369.654	926.658	186.019	301.622	423.72
TRINITY_DN513843_c0_g1_i1	32.9164	19.0276	29.6803	13.6695	34.4732	39.4788	74.2822	264.52	427.157	346.739	869.928	561.806	642.709	102.942	741.326	174.018	477.894	423.72
TRINITY_DN514691_c0_g2_i1	160.925	52.3258	16.9602	22.7825	26.8125	31.019	74.2822	3044.53	923.924	204.394	2364.31	2133.17	725.433	463.237	961.138	615.064	446.557	606.245
TRINITY_DN515586_c3_g1_i1	3.65738	0	0	0	0	0	0	0	0	7.29977	658.906	1761.45	0	2288.11	2198.12	0	564.072	1241.82
TRINITY_DN516427_c0_g1_i2	215.786	128.436	114.481	113.913	160.875	180.474	222.847	1083.52	1237.17	1646.1	1679.56	2200.76	986.335	655.083	1599.02	318.033	810.854	567.133
TRINITY_DN516594_c0_g1_i1	0	0	4.24004	9.11301	3.83036	14.0996	0	0	69.6107	18.2494	64.5986	50849.7	2570.83	5039.46	465.484	2001.21	395.634	638.839
TRINITY_DN517482_c0_g2_i1	80.4624	33.2982	72.0807	31.8956	49.7946	73.3177	79.2344	966.517	563.214	135.046	5417.67	1748.78	629.982	407.087	357.733	78.0082	701.173	221.638
TRINITY_DN517507_c0_g1_i1	29.2591	66.5965	33.9203	86.5736	53.625	39.4788	876.53	81.3909	813.18	364.989	947.446	739.218	254.538	1090.25	870.627	237.025	156.687	902.849
TRINITY_DN517593_c1_g1_i1	0	9.51378	0	9.11301	0	33.8389	381.315	221.281	66.4466	978.17	663.212	1736.11	356.353	748.666	211.192	108.011	1570.78	981.074
TRINITY_DN517655_c2_g2_i1	102.407	71.3534	46.6404	63.7911	145.554	112.796	133.708	554.475	329.069	394.188	245.475	604.047	279.992	430.483	547.375	129.014	348.628	381.348
TRINITY_DN518145_c1_g1_i1	607.125	318.712	284.083	432.868	402.188	476.565	455.598	2090.73	4145	3372.5	4302.27	3539.8	1832.67	1160.43	2973.92	810.085	1750.97	1831.77
TRINITY_DN518352_c0_g1_i1	36.5738	28.5413	21.2002	27.339	30.6429	118.436	44.5693	371.346	297.428	594.931	534.015	249.222	178.177	145.054	103.441	234.024	477.894	153.191
TRINITY_DN518366_c2_g1_i1	124.351	66.5965	67.8407	27.339	65.1161	25.3792	103.995	315.39	401.844	427.037	770.877	544.909	356.353	360.296	948.208	129.014	528.818	391.126
TRINITY_DN518556_c0_g1_i1	102.407	42.812	84.8008	77.4606	99.5893	56.3982	198.086	503.606	1022.01	262.792	701.971	447.755	388.17	205.883	586.165	75.0079	250.699	273.788
TRINITY_DN519489_c0_g1_i1	14.6295	14.2707	8.48008	9.11301	7.66072	8.45973	222.847	465.454	370.202	405.137	103.358	903.958	515.439	598.933	883.557	78.0082	532.735	68.447
TRINITY_DN519703_c0_g1_i1	193.841	156.977	127.201	141.252	187.688	222.773	262.464	717.257	667.63	748.227	611.533	739.218	553.62	481.954	525.824	606.063	838.274	772.474
TRINITY_DN519863_c1_g6_i1	0	0	0	13.6695	0	45.1186	500.167	391.694	12.6565	7617.31	2807.89	346.376	1826.31	56.15	366.353	114.012	266.367	368.31
TRINITY_DN520573_c0_g1_i1	10.9721	9.51378	4.24004	9.11301	3.83036	0	69.3301	27.9781	63.2825	62.0481	1248.91	1541.8	0	28.075	81.8907	0	82.2605	316.16
TRINITY_DN520891_c0_g1_i2	149.953	42.812	131.441	82.0171	126.402	217.133	44.5693	462.911	75.939	1470.9	2540.88	2872.39	636.345	818.854	1086.13	1758.18	2710.68	3318.05
TRINITY_DN521164_c0_g1_i1	62.1755	47.5689	33.9203	59.2346	57.4554	73.3177	133.708	401.867	667.63	580.332	882.847	667.408	820.885	566.179	482.724	249.026	332.959	293.344
TRINITY_DN521226_c1_g1_i1	7.31476	4.75689	0	4.55651	0	2.81991	0	35.6085	94.9237	875.973	2295.4	2221.88	801.795	28.075	68.9606	174.018	309.456	9.77815
TRINITY_DN521924_c0_g3_i1	47.546	28.5413	38.1604	50.1216	26.8125	31.019	74.2822	185.673	582.199	127.746	1012.04	768.787	477.259	159.092	521.514	81.0085	254.616	101.041
TRINITY_DN522572_c0_g1_i3	106.064	90.3809	59.3606	82.0171	84.2679	126.896	747.774	1716.84	1078.97	339.439	844.088	1161.63	865.429	435.162	827.527	297.031	172.355	469.351
TRINITY_DN522693_c0_g1_i1	314.535	266.386	203.522	186.817	256.634	256.612	311.985	582.453	835.329	784.726	1356.57	1237.66	1037.24	655.083	1767.11	573.06	622.83	560.614
TRINITY_DN523339_c0_g2_i2	40.2312	23.7845	4.24004	18.226	3.83036	5.63982	14.8564	91.5647	91.7596	233.593	934.526	574.478	279.992	46.7916	413.763	150.016	873.528	850.699
TRINITY_DN523449_c1_g1_i1	69.4903	42.812	25.4402	77.4606	38.3036	93.0571	94.0908	361.172	196.176	299.291	258.394	274.567	50.9076	23.3958	150.851	279.029	321.208	290.085
TRINITY_DN524397_c0_g1_i1	193.841	109.408	72.0807	72.9041	214.5	143.815	297.129	1704.12	816.344	1303.01	3303.14	1081.37	1196.33	725.27	2991.16	390.041	928.369	1036.48
TRINITY_DN524950_c0_g1_i1	281.618	137.95	424.004	59.2346	99.5893	222.773	683.396	2650.29	1942.77	872.323	473.723	1098.27	1539.96	566.179	1456.79	453.047	591.492	713.805
TRINITY_DN525484_c0_g2_i1	128.008	47.5689	84.8008	31.8956	76.6072	70.4978	118.852	1134.39	401.844	1525.65	3217.01	4887.29	3048.09	1300.81	3379.07	537.056	1555.12	1280.94
TRINITY_DN525719_c1_g1_i1	36.5738	52.3258	67.8407	45.5651	19.1518	14.0996	193.134	50.8693	461.962	240.893	439.27	456.203	63.6345	88.9041	56.0305	24.0025	148.852	127.116
TRINITY_DN526067_c0_g1_i1	570.552	409.093	496.085	250.608	237.482	606.281	262.464	821.539	889.119	927.071	2316.94	2973.77	1832.67	2685.84	2073.13	1047.11	611.078	495.426
TRINITY_DN526343_c0_g4_i1	153.61	61.8396	89.0409	86.5736	80.4375	143.815	128.756	747.779	1680.15	810.275	1391.02	1170.08	935.427	360.296	1792.97	183.019	352.545	453.054
TRINITY_DN526944_c0_g1_i1	21.9443	80.8671	216.242	72.9041	19.1518	47.9385	128.756	0	63.2825	6978.58	1438.4	266.118	1469.96	360.296	237.052	33.0035	105.764	172.747
TRINITY_DN527090_c1_g1_i3	98.7493	28.5413	21.2002	27.339	45.9643	31.019	64.3779	918.191	914.432	481.785	719.198	629.391	502.713	224.6	961.138	66.0069	129.267	270.529
TRINITY_DN527554_c0_g1_i1	193.841	104.652	89.0409	113.913	268.125	360.949	415.98	3181.87	420.828	656.98	1485.77	1668.52	1851.76	1754.69	4120.39	936.098	1547.28	3520.13
TRINITY_DN527836_c0_g2_i1	69.4903	57.0827	127.201	54.6781	76.6072	81.7774	510.071	401.867	243.637	251.842	370.365	409.738	362.717	627.008	538.754	492.052	524.9	420.46
TRINITY_DN528585_c1_g1_i1	373.053	114.165	199.282	72.9041	203.009	242.512	99.043	1403.99	3708.35	1894.29	5073.14	4000.22	2609.01	2526.75	4154.87	780.082	1269.16	2539.06
TRINITY_DN528821_c0_g2_i1	296.248	180.762	186.562	209.599	153.214	174.834	247.607	679.105	1360.57	1175.26	1507.3	2145.84	489.986	786.099	1379.21	264.028	1570.78	1466.72
TRINITY_DN529045_c0_g3_i1	299.905	128.436	42.4004	54.6781	91.9286	149.455	212.942	5911.01	1977.58	2390.68	6055.04	15532	1444.5	10476.6	13279.2	402.042	2029.09	6378.61
TRINITY_DN529370_c0_g1_i1	106.064	76.1103	76.3207	68.3476	111.08	104.337	64.3779	180.586	316.412	251.842	262.701	401.29	343.626	219.921	241.362	150.016	156.687	166.229
TRINITY_DN530255_c0_g1_i5	120.694	66.5965	93.2809	123.026	206.839	228.413	272.368	1037.73	3192.6	3157.15	2196.35	4232.55	2119.03	2601.61	3210.98	669.07	2256.29	2512.98
TRINITY_DN530331_c1_g4_i1	106.064	80.8671	55.1205	45.5651	53.625	93.0571	99.043	323.02	620.168	394.188	1050.8	257.67	674.526	294.787	775.806	171.018	348.628	593.208
TRINITY_DN530660_c1_g3_i2	230.415	80.8671	50.8805	109.356	95.7589	109.977	133.708	1874.53	2892.01	1087.67	2260.95	2247.22	801.795	533.425	1978.31	159.017	548.403	743.139
TRINITY_DN530804_c0_g3_i1	0	4.75689	4.24004	4.55651	3.83036	0	49.5215	0	249.966	21.8993	900.074	1127.84	241.811	374.333	99.1308	312.033	693.339	1652.51
TRINITY_DN531309_c0_g2_i1	131.666	80.8671	80.5608	31.8956	76.6072	64.858	133.708	534.128	781.538	529.234	900.074	633.615	413.624	276.071	482.724	84.0088	219.361	280.307
TRINITY_DN531351_c0_g3_i1	98.7493	80.8671	89.0409	72.9041	111.08	217.133	435.789	836.8	560.05	587.632	361.752	435.083	273.628	603.612	547.375	519.054	352.545	782.252
TRINITY_DN531782_c0_g1_i3	120.694	52.3258	76.3207	22.7825	84.2679	53.5783	64.3779	315.39	775.21	521.934	654.599	536.461	680.889	547.462	1430.93	213.022	356.462	629.061
TRINITY_DN532528_c2_g1_i1	40.2312	14.2707	25.4402	31.8956	38.3036	22.5593	54.4736	241.629	601.183	215.343	396.205	523.789	566.347	145.054	439.624	24.0025	86.1777	277.048
TRINITY_DN532695_c0_g1_i2	65.8329	85.624	38.1604	22.7825	88.0982	53.5783	148.564	361.172	572.706	321.19	1076.64	747.666	470.895	243.316	387.903	63.0066	305.539	228.157
TRINITY_DN532836_c0_g3_i1	208.471	104.652	42.4004	54.6781	19.1518	101.517	29.7129	724.887	313.248	4748.5	2463.36	1554.47	2138.12	505.35	2150.71	879.092	1888.07	544.317
TRINITY_DN533013_c0_g5_i1	128.008	233.088	89.0409	359.964	394.527	597.821	193.134	172.956	420.828	1105.92	1610.66	2040.24	585.437	748.666	1043.03	78.0082	160.604	123.857
TRINITY_DN533279_c0_g3_i1	58.5181	14.2707	50.8805	31.8956	49.7946	64.858	89.1387	541.758	825.836	766.476	370.365	460.427	375.444	276.071	767.186	141.015	356.462	589.948
TRINITY_DN533304_c0_g2_i1	65.8329	0	0	0	7.66072	0	0	1798.23	300.592	1492.8	1645.11	9702.76	515.439	645.725	986.998	174.018	27.4202	368.31
TRINITY_DN533637_c2_g1_i1	146.295	85.624	76.3207	72.9041	72.7768	84.5973	193.134	635.866	1037.83	664.279	1029.27	595.598	661.799	332.221	1478.34	84.0088	297.705	410.682
TRINITY_DN534638_c0_g1_i1	84.1198	38.0551	76.3207	36.4521	42.1339	53.5783	153.517	378.976	933.416	350.389	633.066	464.651	381.807	294.787	599.095	153.016	227.196	622.542
TRINITY_DN534947_c0_g1_i1	21.9443	14.2707	42.4004	31.8956	7.66072	22.5593	4.95215	0	37.9695	708.078	977.592	726.546	63.6345	32.7541	555.995	1104.12	2240.62	1026.71
TRINITY_DN535311_c1_g1_i1	62.1755	19.0276	33.9203	41.0086	22.9821	50.7584	59.4258	368.802	598.019	295.641	469.416	329.48	171.813	247.996	465.484	42.0044	113.598	179.266
TRINITY_DN537285_c0_g2_i1	80.4624	52.3258	292.563	45.5651	183.857	186.114	247.607	261.977	503.096	474.485	753.65	2141.62	1310.87	1015.38	1547.3	333.035	622.83	821.364
TRINITY_DN537291_c1_g1_i1	73.1476	14.2707	25.4402	13.6695	19.1518	5.63982	14.8564	155.151	177.191	328.49	598.614	1064.47	534.53	56.15	646.505	45.0047	90.0949	68.447
TRINITY_DN537330_c0_g1_i1	541.293	252.115	258.642	195.93	394.527	569.622	292.177	2370.51	4224.1	2142.48	5826.79	3328.59	2984.46	2849.61	7271.03	1158.12	2734.18	4155.71
TRINITY_DN537783_c2_g1_i1	29.2591	9.51378	16.9602	22.7825	15.3214	36.6588	49.5215	307.759	341.725	562.083	1675.26	1339.04	318.173	411.766	396.523	126.013	219.361	182.525
TRINITY_DN538013_c0_g1_i1	29.2591	42.812	25.4402	77.4606	80.4375	166.375	267.416	371.346	268.95	193.444	249.781	304.135	273.628	294.787	185.332	186.019	164.521	88.0033
TRINITY_DN538130_c1_g1_i1	65.8329	57.0827	38.1604	50.1216	26.8125	197.394	39.6172	406.954	174.027	1657.05	452.19	1106.71	814.522	411.766	241.362	672.07	908.783	550.836
TRINITY_DN538381_c0_g1_i2	212.128	66.5965	144.161	159.478	298.768	265.072	252.56	1719.38	1085.29	1646.1	2575.33	760.338	1412.69	949.87	1930.9	396.041	998.878	1271.16
TRINITY_DN538973_c1_g1_i1	153.61	90.3809	127.201	54.6781	206.839	217.133	188.182	760.496	604.348	748.227	732.117	616.719	515.439	411.766	801.667	468.049	814.771	1000.63
TRINITY_DN538998_c1_g1_i3	3.65738	0	0	0	0	0	4.95215	195.847	2534.46	160.595	2080.07	1144.73	2354.48	828.212	1676.6	216.023	238.947	466.092
TRINITY_DN539258_c0_g1_i1	14.6295	28.5413	16.9602	27.339	11.4911	22.5593	24.7607	12.7173	22.1489	412.437	38.7592	371.721	146.359	121.658	77.5806	252.026	344.711	39.1126
TRINITY_DN539415_c1_g1_i1	54.8607	19.0276	33.9203	18.226	38.3036	33.8389	168.373	714.714	908.103	638.73	327.3	105.603	235.448	402.408	284.462	96.0101	86.1777	185.785
TRINITY_DN539691_c1_g2_i1	0	0	0	0	0	2.81991	0	0	15.8206	10.9497	77.5183	50389.3	3251.72	5320.21	754.256	3669.38	203.693	391.126
TRINITY_DN540151_c0_g1_i2	51.2034	104.652	72.0807	59.2346	84.2679	135.356	648.731	292.498	249.966	310.24	129.197	287.239	216.357	453.879	198.262	537.056	470.06	521.501
TRINITY_DN540847_c2_g1_i1	87.7772	33.2982	50.8805	68.3476	53.625	78.9575	39.6172	157.695	205.668	642.38	344.526	443.531	241.811	154.412	530.134	282.03	219.361	237.935
TRINITY_DN540991_c1_g1_i2	65.8329	38.0551	12.7201	13.6695	30.6429	39.4788	34.665	460.367	730.912	408.787	745.037	751.89	528.166	233.958	896.487	87.0091	207.61	316.16
TRINITY_DN541011_c0_g4_i1	47.546	28.5413	16.9602	22.7825	42.1339	45.1186	54.4736	345.911	433.485	565.732	719.198	878.613	229.084	102.942	331.873	141.015	250.699	114.078
TRINITY_DN541286_c1_g1_i1	135.323	71.3534	67.8407	13.6695	45.9643	8.45973	14.8564	86.4778	85.4313	40.1488	508.176	2483.77	311.809	421.125	185.332	273.029	430.888	1469.98
TRINITY_DN541293_c2_g1_i1	18.2869	28.5413	21.2002	27.339	30.6429	25.3792	44.5693	33.065	0	284.691	374.672	122.499	273.628	93.5833	68.9606	222.023	383.882	290.085
TRINITY_DN541348_c0_g6_i1	43.8886	28.5413	38.1604	54.6781	61.2857	93.0571	143.612	447.65	829	653.33	1244.6	840.596	795.431	977.945	439.624	594.062	889.197	1241.82
TRINITY_DN541405_c0_g3_i1	40.2312	90.3809	84.8008	168.591	248.973	640.12	3922.1	4158.56	4078.55	79797.5	3393.58	21610.5	6274.36	3654.43	1474.03	1530.16	9792.92	3634.21
TRINITY_DN541531_c1_g1_i1	84.1198	38.0551	25.4402	13.6695	42.1339	31.019	39.6172	366.259	1018.85	375.938	925.913	1693.86	305.446	425.804	948.208	120.013	258.533	381.348
TRINITY_DN54171_c1_g1_i1	124.351	23.7845	101.761	50.1216	11.4911	16.9195	0	17.8043	158.206	1248.26	6076.57	3670.74	1743.59	3822.88	2745.49	90.0094	2679.34	736.62
TRINITY_DN541964_c1_g3_i1	58.5181	47.5689	29.6803	41.0086	19.1518	42.2987	74.2822	137.347	129.729	226.293	340.219	375.945	133.632	154.412	336.183	66.0069	144.935	179.266
TRINITY_DN542287_c1_g2_i1	84.1198	71.3534	21.2002	27.339	49.7946	56.3982	99.043	737.605	541.065	251.842	525.402	1161.63	184.54	93.5833	245.672	117.012	223.279	286.826
TRINITY_DN542441_c0_g3_i1	54.8607	23.7845	16.9602	50.1216	26.8125	45.1186	59.4258	353.542	512.588	240.893	585.694	397.066	343.626	500.67	749.946	66.0069	246.782	361.791
TRINITY_DN542613_c1_g1_i1	84.1198	38.0551	25.4402	36.4521	7.66072	14.0996	307.033	2075.47	433.485	1248.26	1640.8	1617.83	419.988	1796.8	775.806	117.012	900.949	697.508
TRINITY_DN542717_c0_g1_i1	135.323	52.3258	76.3207	45.5651	53.625	53.5783	118.852	475.628	1047.32	478.135	1511.61	1233.44	445.442	327.541	1103.37	180.019	231.113	404.163
TRINITY_DN542825_c0_g1_i1	14.6295	28.5413	80.5608	13.6695	3.83036	64.858	4.95215	0	0	25.5492	13638.9	5677.19	260.901	1029.42	1215.43	138.014	611.078	544.317
TRINITY_DN542835_c0_g4_i1	32.9164	19.0276	25.4402	13.6695	19.1518	11.2796	24.7607	71.217	158.206	328.49	740.731	1520.68	776.341	495.991	633.575	138.014	505.315	423.72
TRINITY_DN543204_c0_g1_i1	171.897	180.762	267.123	423.755	566.893	710.618	287.225	231.455	268.95	2168.03	297.154	705.425	305.446	393.05	314.633	402.042	423.054	237.935
TRINITY_DN543721_c0_g2_i1	277.961	66.5965	93.2809	59.2346	168.536	64.858	128.756	1678.69	1183.38	1438.06	2945.7	1850.16	1177.24	678.479	2689.46	249.026	681.587	1003.89
TRINITY_DN543799_c1_g1_i1	47.546	33.2982	21.2002	31.8956	15.3214	16.9195	559.593	989.408	664.466	317.54	30.146	38.0169	108.179	711.233	176.711	39.0041	54.8403	58.6689
TRINITY_DN544252_c1_g3_i3	43.8886	14.2707	25.4402	13.6695	7.66072	28.1991	54.4736	389.15	66.4466	1737.35	1434.09	570.254	661.799	201.204	1305.94	402.042	1269.16	162.969
TRINITY_DN544633_c0_g1_i1	51.2034	23.7845	38.1604	22.7825	42.1339	39.4788	44.5693	109.369	237.309	1087.67	292.847	236.55	267.265	140.375	443.934	114.012	113.598	267.269
TRINITY_DN544684_c5_g1_i3	7.31476	4.75689	4.24004	4.55651	34.4732	0	4.95215	0	0	25.5492	1266.13	895.51	464.532	505.35	659.436	132.014	31.3373	198.822
TRINITY_DN544791_c0_g1_i1	47.546	23.7845	16.9602	22.7825	11.4911	53.5783	54.4736	788.474	189.847	448.936	262.701	194.309	356.353	205.883	262.912	153.016	289.87	257.491
TRINITY_DN544863_c0_g1_i1	124.351	52.3258	76.3207	72.9041	84.2679	62.038	94.0908	333.194	465.126	704.428	697.665	561.806	216.357	350.937	456.864	195.02	442.64	342.235
TRINITY_DN545088_c0_g2_i2	117.036	38.0551	50.8805	31.8956	53.625	47.9385	29.7129	289.955	806.851	240.893	2037.01	1393.95	890.883	692.516	2654.98	198.021	654.167	994.112
TRINITY_DN545350_c0_g1_i1	40.2312	14.2707	21.2002	27.339	26.8125	36.6588	64.3779	516.323	382.859	580.332	391.898	122.499	680.889	163.771	133.611	288.03	250.699	443.276
TRINITY_DN54605_c0_g1_i1	18.2869	14.2707	21.2002	27.339	45.9643	25.3792	198.086	595.171	632.825	124.096	262.701	299.911	375.444	304.146	107.751	0	74.4262	107.56
TRINITY_DN546534_c0_g3_i1	69.4903	42.812	46.6404	18.226	7.66072	28.1991	34.665	86.4778	240.473	886.922	516.789	604.047	241.811	159.092	478.414	228.024	191.941	169.488
TRINITY_DN547694_c0_g2_i1	98.7493	95.1378	63.6006	27.339	45.9643	31.019	465.502	714.714	348.054	686.179	473.723	397.066	712.706	795.458	1086.13	366.038	920.534	785.511
TRINITY_DN548166_c0_g2_i2	120.694	76.1103	33.9203	68.3476	103.42	253.792	193.134	1803.32	2825.56	1803.04	1210.15	1681.19	165.45	1380.35	1198.19	690.072	2565.74	1971.93
TRINITY_DN548178_c0_g1_i1	95.0919	104.652	135.681	186.817	91.9286	256.612	425.885	378.976	208.832	496.385	822.555	1841.71	693.616	561.5	1030.1	729.076	1069.39	1091.89
TRINITY_DN548323_c0_g1_i1	128.008	52.3258	16.9602	72.9041	145.554	70.4978	203.038	4537.54	284.771	565.732	663.212	2002.22	655.435	458.558	668.056	141.015	164.521	156.45
TRINITY_DN548381_c0_g2_i1	0	0	0	0	0	0	0	10.1739	0	0	2674.38	1170.08	0	187.167	0	0	133.184	0
TRINITY_DN548902_c0_g1_i1	80.4624	57.0827	84.8008	68.3476	99.5893	152.275	138.66	312.846	487.275	437.986	370.365	384.393	515.439	327.541	530.134	174.018	305.539	391.126
TRINITY_DN548953_c1_g1_i1	138.981	52.3258	93.2809	22.7825	68.9464	93.0571	143.612	1475.21	5277.76	1547.55	2256.64	3700.31	1998.12	968.587	2560.16	573.06	924.452	880.033
TRINITY_DN548959_c1_g4_i1	208.471	80.8671	199.282	150.365	137.893	169.195	89.1387	353.542	629.661	1803.04	981.899	1060.25	680.889	692.516	599.095	504.053	893.114	834.402
TRINITY_DN549454_c1_g1_i1	149.953	52.3258	55.1205	45.5651	53.625	132.536	74.2822	1322.6	781.538	751.877	1502.99	1347.49	649.072	556.82	1163.71	450.047	994.961	883.293
TRINITY_DN549549_c0_g2_i4	1126.47	998.947	788.648	1043.44	720.107	465.285	1901.62	1930.49	2243.36	1405.21	3316.06	2314.81	2927.19	3574.88	2823.07	2229.23	2969.21	3425.61
TRINITY_DN549624_c1_g3_i3	3.65738	9.51378	8.48008	9.11301	3.83036	0	4.95215	0	28.4771	3620.69	25.8394	2293.69	184.54	0	30.1703	57.006	1978.17	648.617
TRINITY_DN549624_c1_g4_i1	0	9.51378	0	0	3.83036	0	4.95215	0	325.905	8840.02	12.9197	7362.61	19.0904	18.7167	12.9301	33.0035	4919.96	756.177
TRINITY_DN551038_c5_g1_i1	36.5738	14.2707	12.7201	31.8956	30.6429	78.9575	173.325	1953.38	3284.36	631.43	4508.98	5195.65	1145.42	500.67	1939.52	366.038	1202.57	1007.15
TRINITY_DN551595_c0_g1_i1	54.8607	57.0827	38.1604	77.4606	72.7768	67.6779	54.4736	94.1082	718.256	408.787	1412.56	1001.11	642.709	608.291	387.903	393.041	1085.06	576.911
TRINITY_DN551714_c0_g1_i2	87.7772	28.5413	63.6006	54.6781	61.2857	112.796	64.3779	503.606	819.508	989.119	689.052	789.907	254.538	304.146	590.475	174.018	532.735	547.576
TRINITY_DN551775_c0_g2_i2	160.925	76.1103	50.8805	45.5651	176.196	84.5973	163.421	1350.58	3686.2	1032.92	6003.36	5191.42	3786.25	2601.61	9322.61	549.057	1480.69	2320.68
TRINITY_DN551778_c0_g1_i1	58.5181	28.5413	16.9602	54.6781	45.9643	19.7394	44.5693	129.717	1234.01	573.032	391.898	447.755	260.901	74.8666	443.934	42.0044	58.7575	45.6314
TRINITY_DN551868_c1_g2_i1	91.4346	85.624	55.1205	113.913	57.4554	50.7584	138.66	137.347	88.5954	200.744	107.664	101.378	89.0883	74.8666	77.5806	33.0035	19.5858	42.372
TRINITY_DN552064_c0_g1_i2	186.526	80.8671	106.001	68.3476	252.804	315.83	183.229	2248.42	4758.84	1741	2842.34	2969.54	1724.5	2353.62	2292.94	408.043	1128.14	1492.8
TRINITY_DN552146_c1_g5_i1	3.65738	9.51378	8.48008	4.55651	0	0	0	0	0	554.783	30.146	984.216	31.8173	70.1875	0	6.00063	830.439	479.129
TRINITY_DN552172_c3_g1_i2	25.6017	57.0827	33.9203	214.156	49.7946	335.569	0	5.08693	0	609.531	348.832	511.116	89.0883	215.242	0	279.029	579.741	863.736
TRINITY_DN553554_c0_g1_i1	0	4.75689	4.24004	4.55651	15.3214	11.2796	113.899	10.1739	22.1489	492.735	73.2117	2002.22	31.8173	51.4708	0	606.063	97.9292	55.4095
TRINITY_DN554179_c0_g2_i1	21.9443	28.5413	8.48008	45.5651	11.4911	0	34.665	55.9562	75.939	58.3982	891.461	30278.4	413.624	308.825	215.502	270.028	4214.87	2881.29
TRINITY_DN554336_c1_g1_i1	62.1755	19.0276	12.7201	18.226	22.9821	19.7394	19.8086	277.238	430.321	299.291	564.161	937.751	248.175	182.487	663.746	72.0075	164.521	254.232
TRINITY_DN554473_c1_g1_i1	102.407	99.8947	97.5209	86.5736	88.0982	101.517	237.703	218.738	249.966	383.238	215.329	185.86	57.2711	121.658	99.1308	111.012	148.852	185.785
TRINITY_DN554550_c3_g1_i1	146.295	66.5965	93.2809	59.2346	99.5893	174.834	188.182	2225.53	1328.93	1394.26	2614.09	4650.74	2004.49	804.816	1159.4	1536.16	3035.8	2737.88
TRINITY_DN554932_c0_g4_i1	416.942	342.496	390.084	451.094	459.643	383.508	589.306	635.866	569.542	726.327	788.103	726.546	929.064	1193.19	909.418	636.067	548.403	651.876
TRINITY_DN555211_c0_g4_i3	157.267	76.1103	50.8805	173.147	203.009	118.436	193.134	1009.76	3796.95	832.174	2127.45	3299.02	477.259	219.921	1284.39	219.023	536.652	358.532
TRINITY_DN555363_c0_g1_i1	36.5738	19.0276	4.24004	18.226	3.83036	25.3792	14.8564	404.411	310.084	1175.26	327.3	422.41	540.893	243.316	275.842	210.022	853.942	316.16
TRINITY_DN555417_c1_g1_i1	40.2312	28.5413	42.4004	22.7825	26.8125	64.858	143.612	633.323	180.355	72.9977	882.847	642.064	337.263	313.504	124.991	210.022	270.285	459.573
TRINITY_DN555509_c0_g1_i1	29.2591	19.0276	25.4402	36.4521	19.1518	47.9385	64.3779	323.02	654.973	208.044	857.008	485.772	400.897	299.466	64.6505	150.016	305.539	413.942
TRINITY_DN555781_c0_g5_i1	0	4.75689	0	0	0	0	29.7129	0	66.4466	500.034	271.314	599.822	50.9076	369.654	1405.07	6.00063	873.528	270.529
TRINITY_DN555856_c0_g1_i1	25.6017	19.0276	4.24004	9.11301	3.83036	25.3792	108.947	1213.23	94.9237	744.577	137.81	2137.4	1107.24	889.041	1801.6	558.058	1186.9	273.788
TRINITY_DN555945_c0_g2_i9	18.2869	4.75689	0	0	3.83036	5.63982	0	111.912	50.626	4401.76	0	3827.04	0	191.846	155.161	0	0	0
TRINITY_DN556256_c2_g1_i1	18.2869	9.51378	21.2002	9.11301	7.66072	5.63982	59.4258	53.4128	82.2672	445.286	727.811	1364.38	725.433	500.67	1120.61	189.02	411.303	475.87
TRINITY_DN556287_c0_g2_i1	296.248	456.662	228.962	168.591	325.58	242.512	732.918	763.039	1977.58	1700.85	3354.82	1453.09	1228.15	1586.24	1202.5	573.06	1292.67	430.238
TRINITY_DN556391_c2_g2_i1	29.2591	19.0276	16.9602	4.55651	15.3214	14.0996	64.3779	371.346	161.37	1408.86	366.059	2644.29	1234.51	177.808	504.274	339.035	485.729	306.382
TRINITY_DN556408_c1_g1_i1	109.721	61.8396	59.3606	59.2346	57.4554	101.517	158.469	1147.1	193.012	660.629	426.351	1824.81	572.711	524.066	336.183	201.021	399.551	1026.71
TRINITY_DN556668_c0_g3_i1	65.8329	52.3258	16.9602	45.5651	22.9821	28.1991	64.3779	264.52	335.397	164.245	426.351	549.133	432.715	159.092	422.384	93.0097	97.9292	228.157
TRINITY_DN557930_c0_g1_i1	54.8607	23.7845	29.6803	22.7825	22.9821	28.1991	49.5215	188.216	667.63	427.037	951.753	359.049	489.986	187.167	1086.13	108.011	176.273	404.163
TRINITY_DN558063_c0_g4_i1	84.1198	23.7845	76.3207	22.7825	57.4554	84.5973	59.4258	607.888	996.699	1000.07	869.928	557.581	521.803	421.125	435.314	168.018	360.379	453.054
TRINITY_DN558171_c0_g2_i1	102.407	23.7845	72.0807	18.226	22.9821	2.81991	103.995	216.194	69.6107	1576.75	1124.02	3003.34	757.251	692.516	1844.7	831.087	1288.75	1548.21
TRINITY_DN558174_c0_g2_i3	530.32	90.3809	271.363	396.416	1026.54	152.275	425.885	1312.43	496.767	0	2872.48	1039.13	0	0	4.31004	0	0	0
TRINITY_DN558249_c0_g1_i1	453.515	247.358	156.882	173.147	195.348	380.688	336.746	3957.63	1151.74	4996.69	6287.6	4431.08	3608.08	2465.92	3577.33	1110.12	1895.91	1971.93
TRINITY_DN558250_c0_g7_i1	3.65738	9.51378	0	9.11301	11.4911	56.3982	4.95215	15.2608	240.473	4814.2	590.001	219.653	2061.76	463.237	474.104	45.0047	164.521	189.044
TRINITY_DN558523_c2_g2_i1	47.546	4.75689	4.24004	13.6695	3.83036	5.63982	0	25.4346	0	11993.5	3884.53	2395.07	509.076	8010.73	3111.85	3831.4	1418.01	612.764
TRINITY_DN558569_c2_g1_i1	87.7772	109.408	46.6404	27.339	49.7946	31.019	148.564	259.433	199.34	200.744	215.329	215.429	178.177	524.066	159.471	81.0085	191.941	110.819
TRINITY_DN558616_c0_g1_i1	40.2312	85.624	55.1205	113.913	80.4375	33.8389	1475.74	233.999	199.34	226.293	994.818	675.856	827.249	1403.75	495.654	681.071	732.51	694.248
TRINITY_DN558655_c0_g1_i1	47.546	9.51378	21.2002	22.7825	34.4732	19.7394	39.6172	274.694	496.767	262.792	938.833	464.651	229.084	219.921	805.977	69.0072	199.776	485.648
TRINITY_DN558729_c1_g7_i1	14.6295	23.7845	93.2809	45.5651	11.4911	19.7394	29.7129	0	50.626	3500.24	671.825	80.2579	712.706	210.562	90.5108	18.0019	27.4202	65.1876
TRINITY_DN558976_c0_g1_i1	47.546	38.0551	29.6803	18.226	19.1518	16.9195	74.2822	284.868	104.416	200.744	305.767	359.049	69.998	32.7541	12.9301	156.016	497.48	260.751
TRINITY_DN559221_c1_g1_i1	65.8329	42.812	21.2002	72.9041	53.625	93.0571	128.756	633.323	215.16	558.433	370.365	1351.71	330.899	243.316	370.663	564.059	274.202	580.17
TRINITY_DN559235_c0_g1_i1	40.2312	76.1103	21.2002	4.55651	7.66072	2.81991	64.3779	48.3258	291.099	259.142	749.344	1161.63	470.895	631.687	133.611	369.039	133.184	501.945
TRINITY_DN559252_c0_g4_i1	0	0	4.24004	4.55651	7.66072	2.81991	262.464	170.412	1676.99	678.879	1481.46	709.649	1667.22	786.099	1206.81	234.024	446.557	358.532
TRINITY_DN559379_c1_g4_i1	58.5181	23.7845	16.9602	45.5651	22.9821	45.1186	44.5693	557.019	458.798	521.934	1072.34	743.442	808.158	528.745	715.466	123.013	309.456	208.6
TRINITY_DN559434_c1_g1_i2	25.6017	19.0276	29.6803	13.6695	45.9643	19.7394	396.172	292.498	1771.91	156.945	1162.77	646.288	190.904	88.9041	555.995	66.0069	117.515	182.525
TRINITY_DN559568_c1_g2_i1	391.34	137.95	216.242	209.599	386.866	391.968	450.645	4158.56	5287.25	5945.66	9620.88	8059.59	5364.39	3298.81	8240.79	1164.12	3259.08	4048.15
TRINITY_DN559595_c1_g5_i2	21.9443	23.7845	16.9602	45.5651	11.4911	5.63982	0	0	0	127.746	3449.57	15464.4	133.632	547.462	586.165	1977.21	556.238	3.25938
TRINITY_DN559661_c0_g1_i2	3.65738	0	0	0	0	0	24.7607	880.039	284.771	0	86.1315	11295.2	63.6345	669.12	68.9606	0	19.5858	39.1126
TRINITY_DN560011_c1_g1_i1	102.407	85.624	84.8008	36.4521	57.4554	107.157	113.899	305.216	272.115	328.49	473.723	887.061	248.175	411.766	331.873	63.0066	121.432	267.269
TRINITY_DN560038_c0_g1_i1	25.6017	28.5413	72.0807	41.0086	88.0982	358.129	524.928	2182.29	20522.5	4653.61	20292.6	4405.74	14222.3	2096.27	405.143	690.072	2452.15	1000.63
TRINITY_DN560324_c0_g5_i1	7.31476	4.75689	4.24004	13.6695	7.66072	11.2796	0	0	72.7748	36.4989	478.03	3324.37	680.889	1155.75	3189.43	99.0104	270.285	192.304
TRINITY_DN560725_c1_g3_i2	109.721	247.358	152.641	104.8	76.6072	234.053	549.688	246.716	1309.95	664.279	611.533	468.875	916.337	1286.77	797.357	684.072	1010.63	912.627
TRINITY_DN561020_c1_g2_i1	87.7772	28.5413	59.3606	59.2346	34.4732	73.3177	69.3301	417.128	990.371	1193.51	1197.23	1381.28	865.429	781.42	2663.6	189.02	857.86	563.873
TRINITY_DN561093_c3_g3_i1	32.9164	38.0551	25.4402	13.6695	7.66072	14.0996	103.995	226.368	148.714	91.2472	546.935	984.216	318.173	187.167	189.642	63.0066	379.965	299.863
TRINITY_DN561198_c2_g1_i1	201.156	133.193	127.201	104.8	95.7589	50.7584	178.277	356.085	291.099	500.034	478.03	397.066	757.251	589.575	435.314	360.038	387.8	264.01
TRINITY_DN561256_c0_g2_i6	40.2312	66.5965	72.0807	95.6867	118.741	152.275	1594.59	620.605	651.809	700.778	1068.03	696.977	1501.77	1516.05	1357.66	357.037	336.876	345.495
TRINITY_DN561349_c2_g2_i1	1.67333e+07	1.19454e+07	1.29492e+07	1.35252e+07	1.00258e+07	9.67134e+06	5.01143e+07	7.82108e+07	4.35662e+07	6.27509e+07	7.79783e+07	6.18436e+07	3.6196e+07	1.13819e+08	5.38483e+07	3.57763e+07	4.89033e+07	4.10714e+07
TRINITY_DN561392_c0_g1_i4	36.5738	28.5413	38.1604	27.339	26.8125	22.5593	183.229	305.216	199.34	102.197	1429.78	1896.62	871.793	369.654	547.375	588.062	1226.07	1975.19
TRINITY_DN561646_c0_g1_i1	40.2312	19.0276	29.6803	18.226	57.4554	39.4788	54.4736	307.759	816.344	164.245	327.3	464.651	369.08	196.525	586.165	51.0053	231.113	153.191
TRINITY_DN561940_c2_g1_i1	0	0	0	0	0	0	0	0	15.8206	25.5492	2101.61	1605.16	31.8173	28.075	21.5502	153.016	0	0
TRINITY_DN562193_c2_g1_i1	245.045	61.8396	114.481	209.599	149.384	211.493	128.756	1991.53	2164.26	2533.02	1735.55	3011.78	1291.78	1048.13	1370.59	336.035	1190.82	1215.75
TRINITY_DN562511_c5_g1_i1	109.721	52.3258	55.1205	95.6867	53.625	98.6969	158.469	1004.67	740.405	905.172	1339.34	650.512	445.442	247.996	525.824	114.012	458.309	557.354
TRINITY_DN562531_c2_g1_i2	182.869	85.624	76.3207	77.4606	103.42	90.2371	282.272	1414.17	1414.36	313.89	912.994	540.685	362.717	191.846	771.496	102.011	191.941	257.491
TRINITY_DN563035_c1_g2_i2	230.415	133.193	139.921	145.808	95.7589	104.337	623.971	1676.14	879.626	762.826	1180	1398.18	820.885	547.462	853.387	408.043	630.664	1209.23
TRINITY_DN563048_c2_g1_i1	73.1476	23.7845	12.7201	18.226	38.3036	14.0996	44.5693	714.714	405.008	251.842	951.753	1998	267.265	74.8666	370.663	54.0057	176.273	299.863
TRINITY_DN563505_c0_g3_i1	43.8886	33.2982	46.6404	63.7911	68.9464	47.9385	74.2822	68.6735	196.176	875.973	236.862	506.892	82.7249	154.412	219.812	162.017	242.864	61.9283
TRINITY_DN563571_c0_g2_i2	73.1476	95.1378	50.8805	18.226	34.4732	50.7584	163.421	254.346	373.367	598.581	663.212	211.205	400.897	191.846	603.405	78.0082	274.202	316.16
TRINITY_DN563574_c0_g1_i2	62.1755	23.7845	76.3207	50.1216	57.4554	87.4172	247.607	1172.54	338.561	259.142	1149.86	654.736	445.442	430.483	318.943	375.039	1002.79	534.539
TRINITY_DN563612_c0_g1_i3	47.546	204.546	182.322	250.608	268.125	628.84	7056.81	554.475	3217.91	2606.02	4371.17	2019.12	4085.34	7177.84	2814.45	462.048	705.09	1016.93
TRINITY_DN563710_c1_g1_i1	21.9443	19.0276	29.6803	41.0086	88.0982	172.015	267.416	465.454	1044.16	328.49	142.117	130.947	496.349	107.621	228.432	471.049	313.373	400.904
TRINITY_DN563764_c2_g1_i3	7.31476	4.75689	4.24004	4.55651	3.83036	16.9195	59.4258	152.608	211.996	255.492	986.205	1250.33	1107.24	795.458	1064.58	234.024	254.616	462.832
TRINITY_DN563813_c0_g5_i1	321.85	156.977	241.682	159.478	329.411	293.271	311.985	1152.19	2550.28	2470.97	2898.32	1698.09	1762.68	2381.69	3185.12	540.057	1562.95	2708.55
TRINITY_DN563920_c1_g2_i1	153.61	38.0551	42.4004	36.4521	45.9643	62.038	44.5693	989.408	1066.31	835.824	1498.69	2192.31	757.251	276.071	1969.69	87.0091	270.285	410.682
TRINITY_DN564066_c0_g2_i3	175.554	190.276	152.641	22.7825	61.2857	53.5783	59.4258	139.891	34.8054	350.389	624.453	139.395	362.717	318.183	129.301	555.058	693.339	417.201
TRINITY_DN564201_c0_g1_i1	21.9443	42.812	33.9203	22.7825	53.625	59.2181	262.464	127.173	629.661	306.59	288.54	1182.75	254.538	481.954	387.903	351.037	368.214	544.317
TRINITY_DN564300_c1_g1_i1	65.8329	19.0276	29.6803	18.226	7.66072	2.81991	307.033	1073.34	205.668	810.275	968.979	827.924	362.717	28.075	586.165	57.006	540.569	149.932
TRINITY_DN564428_c3_g1_i1	51.2034	23.7845	33.9203	45.5651	38.3036	67.6779	49.5215	167.869	753.061	1445.36	964.672	489.996	318.173	177.808	844.767	57.006	238.947	296.604
TRINITY_DN564488_c0_g1_i1	54.8607	47.5689	46.6404	18.226	15.3214	45.1186	84.1865	162.782	316.412	295.641	172.263	270.343	82.7249	402.408	267.222	126.013	336.876	329.198
TRINITY_DN564905_c1_g2_i1	219.443	109.408	173.842	95.6867	126.402	301.73	158.469	1119.12	525.244	1116.87	908.687	1651.62	617.255	907.758	1017.17	414.043	1057.64	1241.82
TRINITY_DN565039_c0_g2_i1	705.875	261.629	691.127	619.685	624.348	1144.88	1614.4	8744.43	4489.89	4368.91	3001.68	3286.35	1896.31	1562.84	2586.02	1548.16	2483.48	1906.74
TRINITY_DN565573_c0_g1_i3	54.8607	33.2982	46.6404	54.6781	88.0982	186.114	89.1387	162.782	145.55	383.238	1257.52	3674.97	82.7249	1160.43	1978.31	1356.14	1229.99	1577.54
TRINITY_DN565680_c1_g1_i1	25.6017	19.0276	12.7201	18.226	38.3036	25.3792	24.7607	94.1082	18.9847	627.78	689.052	574.478	146.359	28.075	168.091	30.0031	473.977	101.041
TRINITY_DN565752_c0_g1_i4	32.9164	19.0276	29.6803	36.4521	19.1518	39.4788	118.852	228.912	291.099	171.545	710.585	764.562	528.166	407.087	1030.1	150.016	195.858	423.72
TRINITY_DN565767_c0_g2_i1	245.045	114.165	101.761	68.3476	145.554	155.095	178.277	1701.58	1186.55	1171.61	1274.75	1398.18	1259.96	524.066	1443.86	192.02	423.054	736.62
TRINITY_DN566011_c0_g1_i2	149.953	90.3809	106.001	54.6781	91.9286	183.294	133.708	946.169	227.817	941.671	891.461	684.305	668.162	884.362	396.523	459.048	497.48	361.791
TRINITY_DN566179_c0_g3_i1	142.638	85.624	97.5209	50.1216	57.4554	104.337	321.89	1472.67	170.863	1569.45	1197.23	1034.9	909.973	205.883	1111.99	357.037	830.439	964.777
TRINITY_DN566513_c1_g1_i1	10.9721	9.51378	29.6803	9.11301	3.83036	47.9385	4.95215	15.2608	9.49237	1073.07	189.489	130.947	229.084	327.541	254.292	6.00063	470.06	247.713
TRINITY_DN566529_c1_g2_i3	36.5738	90.3809	279.843	72.9041	26.8125	73.3177	495.215	33.065	170.863	29746.6	5904.31	988.44	9125.19	1698.54	1198.19	138.014	379.965	495.426
TRINITY_DN566744_c9_g2_i1	0	9.51378	8.48008	9.11301	11.4911	28.1991	99.043	0	1047.32	824.874	930.22	1161.63	999.062	304.146	900.798	156.016	86.1777	48.8907
TRINITY_DN566754_c0_g1_i1	14.6295	47.5689	29.6803	209.599	283.446	98.6969	24.7607	0	3.16412	580.332	90.438	67.5856	25.4538	14.0375	4.31004	24.0025	7.83433	3.25938
TRINITY_DN566763_c3_g6_i2	62.1755	28.5413	347.683	50.1216	80.4375	160.735	4.95215	0	0	21669.4	198.102	143.619	579.074	416.446	6572.8	498.052	481.812	42.372
TRINITY_DN566771_c0_g1_i1	98.7493	4.75689	16.9602	4.55651	3.83036	11.2796	0	864.778	164.534	3014.81	4900.88	7734.33	5625.29	580.216	6210.76	396.041	2926.12	1737.25
TRINITY_DN566778_c0_g1_i1	471.802	180.762	466.404	565.007	310.259	862.893	470.454	3359.92	4056.41	3799.53	3341.9	5571.59	2634.47	1586.24	1810.22	495.052	1253.49	880.033
TRINITY_DN566891_c2_g1_i1	51.2034	33.2982	21.2002	31.8956	15.3214	28.1991	133.708	564.649	101.252	339.439	176.569	426.634	311.809	313.504	318.943	204.021	293.788	312.901
TRINITY_DN567004_c0_g1_i5	40.2312	61.8396	50.8805	123.026	99.5893	115.616	1827.34	885.126	240.473	412.437	1167.08	570.254	1304.51	1511.37	1379.21	516.054	701.173	765.955
TRINITY_DN567103_c0_g1_i1	0	0	0	0	0	0	0	0	15.8206	29.1991	11907.7	7514.68	25.4538	0	30.1703	6.00063	43.0888	0
TRINITY_DN567141_c5_g1_i1	51.2034	33.2982	25.4402	31.8956	7.66072	5.63982	143.612	223.825	341.725	383.238	486.643	1224.99	967.244	1052.81	926.658	165.017	493.563	625.801
TRINITY_DN567200_c0_g1_i1	69.4903	33.2982	55.1205	31.8956	42.1339	81.7774	168.373	656.214	525.244	339.439	327.3	418.186	139.996	411.766	405.143	171.018	438.723	550.836
TRINITY_DN567203_c0_g1_i1	182.869	123.679	84.8008	127.582	57.4554	39.4788	212.942	345.911	528.409	288.341	404.818	688.529	139.996	163.771	280.152	168.018	415.22	622.542
TRINITY_DN567771_c1_g2_i1	153.61	114.165	118.721	177.704	114.911	191.754	287.225	523.954	230.981	781.076	314.38	1047.58	687.253	865.645	991.308	675.071	485.729	449.795
TRINITY_DN568126_c2_g2_i3	446.201	499.474	496.085	145.808	287.277	344.029	648.731	788.474	281.607	1693.55	2450.44	5909.52	3003.55	2217.92	4667.77	3597.38	3885.83	3898.22
TRINITY_DN568159_c0_g1_i1	596.153	437.634	466.404	596.902	712.446	578.082	490.263	1063.17	949.237	1631.5	2101.61	2403.51	948.154	879.683	986.998	246.026	630.664	583.429
TRINITY_DN568259_c1_g1_i1	299.905	142.707	118.721	95.6867	157.045	140.996	153.517	1192.88	2793.92	1036.57	1709.71	1740.33	1049.97	617.65	1555.92	177.019	470.06	563.873
TRINITY_DN568456_c0_g1_i1	76.805	42.812	29.6803	109.356	114.911	138.176	148.564	768.126	439.813	229.943	572.774	211.205	178.177	350.937	198.262	165.017	227.196	192.304
TRINITY_DN568809_c0_g1_i1	87.7772	90.3809	93.2809	68.3476	137.893	245.332	361.507	750.322	275.279	288.341	284.234	439.307	273.628	336.9	228.432	210.022	191.941	257.491
TRINITY_DN568815_c0_g3_i1	40.2312	23.7845	16.9602	45.5651	26.8125	28.1991	34.665	61.0432	12.6565	434.336	327.3	105.603	139.996	205.883	336.183	390.041	137.101	94.5221
TRINITY_DN568959_c0_g1_i1	62.1755	38.0551	25.4402	50.1216	30.6429	64.858	99.043	175.499	177.191	653.33	521.095	1127.84	477.259	846.929	913.728	366.038	19.5858	247.713
TRINITY_DN568987_c1_g1_i1	21.9443	19.0276	12.7201	18.226	22.9821	36.6588	282.272	895.3	243.637	145.995	249.781	405.514	133.632	32.7541	137.921	60.0063	168.438	133.635
TRINITY_DN569084_c0_g1_i1	160.925	61.8396	59.3606	95.6867	114.911	93.0571	79.2344	574.823	1161.23	751.877	1447.01	1102.49	489.986	538.104	1055.96	57.006	211.527	371.57
TRINITY_DN569105_c0_g1_i1	84.1198	104.652	63.6006	150.365	137.893	174.834	316.937	826.626	506.26	923.421	361.752	1064.47	566.347	753.345	120.681	183.019	583.658	498.686
TRINITY_DN569202_c0_g1_i5	362.081	366.281	250.162	364.521	367.714	583.722	163.421	386.607	363.874	1248.26	2639.93	1508	922.7	397.729	749.946	699.073	912.7	384.607
TRINITY_DN569361_c0_g2_i1	58.5181	109.408	67.8407	45.5651	68.9464	59.2181	79.2344	25.4346	85.4313	233.593	202.409	274.567	152.723	322.862	280.152	168.018	156.687	146.672
TRINITY_DN569692_c0_g1_i2	80.4624	47.5689	63.6006	31.8956	49.7946	67.6779	133.708	267.064	569.542	1043.87	848.395	3467.99	120.906	2030.76	2090.37	672.07	1950.75	1613.39
TRINITY_DN570220_c0_g1_i2	0	4.75689	0	4.55651	7.66072	22.5593	14.8564	0	47.4618	354.039	1115.4	1102.49	241.811	145.054	538.754	90.0094	78.3433	61.9283
TRINITY_DN570373_c0_g5_i1	29.2591	28.5413	21.2002	27.339	11.4911	5.63982	19.8086	27.9781	9.49237	113.146	413.431	198.533	63.6345	28.075	30.1703	51.0053	301.622	358.532
TRINITY_DN570377_c0_g2_i1	669.301	223.574	432.484	200.486	398.357	524.503	846.817	5605.8	5603.66	6336.2	4780.3	4017.12	1030.88	1604.95	3913.51	1146.12	1672.63	1926.29
TRINITY_DN570480_c0_g1_i1	21.9443	19.0276	4.24004	18.226	19.1518	8.45973	54.4736	86.4778	28.4771	981.819	1003.43	71.8097	114.542	98.2624	150.851	798.084	2354.22	322.679
TRINITY_DN570545_c3_g1_i1	7.31476	4.75689	0	0	0	0	0	0	0	970.87	124.891	832.148	356.353	505.35	81.8907	462.048	3.91717	68.447
TRINITY_DN570555_c1_g2_i1	43.8886	33.2982	8.48008	13.6695	7.66072	22.5593	44.5693	221.281	158.206	62.0481	805.329	726.546	120.906	500.67	599.095	195.02	270.285	192.304
TRINITY_DN570657_c0_g7_i1	277.961	76.1103	72.0807	86.5736	65.1161	73.3177	173.325	2459.53	2793.92	854.073	6227.3	1546.02	2163.57	636.366	3585.95	261.027	423.054	508.464
TRINITY_DN570706_c6_g4_i9	36.5738	366.281	284.083	200.486	168.536	310.19	133.708	0	278.443	4606.16	6683.8	9259.23	1406.32	575.537	254.292	246.026	634.581	335.716
TRINITY_DN570864_c2_g5_i2	54.8607	61.8396	63.6006	54.6781	30.6429	93.0571	123.804	226.368	639.153	94.897	861.315	705.425	642.709	467.916	362.043	225.024	442.64	195.563
TRINITY_DN570887_c0_g2_i2	471.802	423.363	466.404	660.694	731.598	716.257	727.966	1083.52	2316.14	1675.3	1434.09	2433.08	1380.87	1778.08	1784.35	459.048	1555.12	821.364
TRINITY_DN571114_c1_g2_i1	138.981	66.5965	93.2809	59.2346	49.7946	42.2987	287.225	607.888	113.908	58.3982	129.197	147.844	432.715	346.258	504.274	177.019	70.509	267.269
TRINITY_DN571193_c3_g2_i2	179.212	190.276	131.441	68.3476	153.214	259.432	212.942	427.302	743.569	547.483	813.942	789.907	528.166	659.762	1198.19	339.035	438.723	528.02
TRINITY_DN571242_c0_g1_i1	51.2034	76.1103	67.8407	72.9041	114.911	118.436	515.023	264.52	363.874	518.284	245.475	768.787	76.3614	32.7541	262.912	159.017	595.409	361.791
TRINITY_DN571298_c0_g1_i1	87.7772	99.8947	178.082	136.695	203.009	555.522	138.66	282.325	2044.02	3142.55	3096.43	2927.3	127.269	51.4708	21.5502	2184.23	5390.02	3676.58
TRINITY_DN571414_c2_g1_i1	76.805	57.0827	110.241	104.8	229.821	76.1376	2129.42	1597.3	617.004	554.783	1937.96	1237.66	1673.59	683.158	1370.59	1491.16	1347.51	1316.79
TRINITY_DN571612_c0_g1_i1	14.6295	9.51378	8.48008	9.11301	15.3214	8.45973	0	0	15.8206	18.2494	55.9855	21065.6	999.062	3401.75	1004.24	804.084	184.107	218.379
TRINITY_DN571623_c1_g1_i2	160.925	104.652	67.8407	218.712	153.214	239.692	307.033	1213.23	493.603	1021.97	572.774	1524.9	509.076	252.675	814.597	450.047	497.48	576.911
TRINITY_DN571632_c2_g1_i1	303.563	142.707	195.042	95.6867	137.893	174.834	336.746	1398.91	3806.44	1178.91	4603.73	4845.05	1508.14	1548.8	5128.94	321.034	826.522	1760.07
TRINITY_DN571785_c1_g1_i1	552.265	409.093	250.162	441.981	321.75	273.531	628.923	1320.06	1977.58	1408.86	2657.16	1292.58	693.616	411.766	1137.85	162.017	446.557	599.726
TRINITY_DN571822_c0_g1_i5	234.072	71.3534	59.3606	100.243	141.723	200.214	396.172	4122.96	11394	11581.1	14233.2	8617.17	324.536	10181.9	8926.08	4476.47	12965.8	5410.57
TRINITY_DN571826_c5_g1_i1	10.9721	33.2982	72.0807	68.3476	49.7946	64.858	19.8086	0	3.16412	248.192	232.555	270.343	19.0904	9.35833	4.31004	54.0057	223.279	254.232
TRINITY_DN572015_c2_g1_i1	69.4903	23.7845	38.1604	22.7825	42.1339	19.7394	74.2822	381.52	433.485	503.684	564.161	481.548	528.166	247.996	461.174	102.011	258.533	358.532
TRINITY_DN572358_c4_g3_i1	277.961	99.8947	93.2809	86.5736	65.1161	126.896	207.99	2947.88	1718.12	1719.1	3531.39	2445.76	922.7	636.366	1978.31	372.039	1218.24	925.665
TRINITY_DN572432_c0_g1_i4	95.0919	47.5689	33.9203	18.226	22.9821	28.1991	118.852	648.583	487.275	459.886	353.139	451.979	95.4518	42.1125	344.803	186.019	297.705	280.307
TRINITY_DN572522_c5_g1_i1	87.7772	42.812	55.1205	54.6781	65.1161	47.9385	49.5215	157.695	325.905	255.492	546.935	359.049	241.811	341.579	439.624	132.014	485.729	433.498
TRINITY_DN572619_c4_g1_i1	40.2312	23.7845	38.1604	50.1216	11.4911	31.019	168.373	284.868	825.836	277.391	439.27	460.427	292.719	341.579	452.554	108.011	379.965	449.795
TRINITY_DN572653_c0_g3_i1	91.4346	66.5965	63.6006	104.8	61.2857	163.555	222.847	366.259	376.531	390.538	305.767	240.774	152.723	514.708	331.873	270.028	129.267	335.716
TRINITY_DN572686_c2_g4_i1	18.2869	14.2707	8.48008	9.11301	7.66072	14.0996	59.4258	76.3039	474.618	259.142	241.168	882.837	369.08	467.916	478.414	441.046	78.3433	325.938
TRINITY_DN572744_c1_g3_i1	113.379	76.1103	50.8805	68.3476	91.9286	155.095	99.043	526.497	461.962	733.627	551.241	806.803	661.799	636.366	1107.68	375.039	524.9	479.129
TRINITY_DN573340_c1_g1_i1	138.981	71.3534	97.5209	63.7911	68.9464	67.6779	64.3779	157.695	199.34	394.188	366.059	283.015	178.177	187.167	245.672	114.012	105.764	153.191
TRINITY_DN573340_c3_g1_i1	7.31476	9.51378	33.9203	9.11301	45.9643	0	3629.92	144.977	556.886	2679.02	331.606	1085.59	1819.95	4637.05	741.326	2805.29	2409.06	1395.02
TRINITY_DN573347_c2_g3_i2	142.638	128.436	156.882	95.6867	91.9286	177.654	401.124	701.996	680.286	408.787	564.161	515.34	337.263	219.921	297.392	291.03	477.894	446.535
TRINITY_DN573865_c3_g1_i1	0	0	0	0	0	0	0	0	15.8206	3726.53	258.394	59.1374	719.07	538.104	56.0305	582.061	3529.37	870.255
TRINITY_DN573872_c4_g4_i1	10.9721	57.0827	21.2002	22.7825	53.625	45.1186	138.66	10.1739	1069.47	3770.33	745.037	946.199	1469.96	481.954	534.444	66.0069	47.006	280.307
TRINITY_DN574277_c3_g1_i1	95.0919	128.436	55.1205	72.9041	57.4554	47.9385	69.3301	91.5647	170.863	215.343	482.336	1106.71	369.08	641.045	465.484	219.023	571.906	475.87
TRINITY_DN574347_c4_g3_i1	164.582	47.5689	97.5209	86.5736	42.1339	67.6779	79.2344	480.715	528.409	682.529	882.847	523.789	515.439	257.354	1030.1	135.014	309.456	293.344
TRINITY_DN574391_c0_g6_i1	248.702	147.464	207.762	200.486	287.277	157.915	455.598	958.886	208.832	1018.32	822.555	815.252	1489.05	1123	918.038	786.082	716.842	733.361
TRINITY_DN574428_c0_g1_i5	3.65738	0	0	0	0	0	4.95215	5.08693	414.5	532.883	5245.41	5106.94	235.448	219.921	2073.13	108.011	3.91717	371.57
TRINITY_DN574440_c0_g1_i1	7.31476	14.2707	114.481	13.6695	30.6429	33.8389	703.205	83.9343	142.386	20629.2	4590.81	1170.08	9437	1960.57	676.676	69.0072	364.297	433.498
TRINITY_DN574470_c0_g2_i1	149.953	128.436	148.401	205.043	233.652	276.351	287.225	315.39	373.367	91.2472	917.3	1765.67	687.253	1310.17	1650.74	1368.14	885.28	1867.63
TRINITY_DN574650_c1_g2_i2	0	0	4.24004	0	0	0	0	0	174.027	2784.86	663.212	1520.68	197.267	1590.92	142.231	384.04	289.87	1147.3
TRINITY_DN574702_c0_g1_i3	65.8329	104.652	101.761	123.026	160.875	338.389	108.947	142.434	259.458	927.071	1886.28	2542.91	935.427	1090.25	581.855	2148.22	6220.46	1375.46
TRINITY_DN574743_c1_g2_i3	0	0	0	0	0	2.81991	0	61.0432	177.191	182.494	1981.02	2116.28	1005.43	70.1875	280.152	375.039	1476.77	909.368
TRINITY_DN574753_c18_g1_i1	482.774	199.789	322.243	205.043	429	476.565	435.789	2520.57	4322.19	3054.95	3238.54	2483.77	2227.21	2040.12	4137.63	927.097	1707.88	2578.17
TRINITY_DN574753_c19_g1_i1	281.618	95.1378	89.0409	113.913	126.402	186.114	133.708	1823.66	2971.11	1270.16	3113.65	2213.43	1183.6	701.875	2542.92	309.032	681.587	893.071
TRINITY_DN574778_c0_g1_i1	446.201	299.684	228.962	460.207	394.527	445.546	871.578	2378.14	3920.35	2405.28	3626.13	3522.9	1864.49	612.97	2620.5	411.043	830.439	1766.59
TRINITY_DN574984_c1_g2_i1	69.4903	38.0551	76.3207	68.3476	53.625	124.076	178.277	404.411	961.893	197.094	434.964	291.463	184.54	93.5833	387.903	48.005	86.1777	159.71
TRINITY_DN575078_c3_g2_i1	358.423	280.657	305.283	123.026	329.411	73.3177	262.464	485.802	1110.61	967.22	2265.26	1579.81	1444.5	1146.4	771.496	45.0047	278.119	104.3
TRINITY_DN575098_c2_g3_i1	51.2034	19.0276	50.8805	18.226	11.4911	5.63982	74.2822	63.5866	41.1336	2518.42	1080.95	1989.55	254.538	860.966	2017.1	105.011	325.125	332.457
TRINITY_DN575170_c2_g2_i3	29.2591	99.8947	97.5209	136.695	68.9464	166.375	44.5693	0	6.32825	178.844	766.57	751.89	44.5442	18.7167	206.882	768.08	951.872	694.248
TRINITY_DN575278_c0_g1_i2	73.1476	99.8947	42.4004	186.817	91.9286	172.015	579.401	765.583	5499.25	2795.81	2726.06	1060.25	2004.49	1890.38	1430.93	939.098	2162.28	1196.19
TRINITY_DN575298_c5_g1_i1	80.4624	61.8396	110.241	86.5736	95.7589	186.114	138.66	178.043	579.035	766.476	835.475	887.061	159.086	505.35	271.532	138.014	141.018	202.082
TRINITY_DN575506_c0_g1_i1	263.332	90.3809	80.5608	82.0171	107.25	115.616	69.3301	1131.84	1183.38	1722.75	4435.77	11008	1368.14	411.766	2624.81	255.027	998.878	1743.77
TRINITY_DN575524_c4_g1_i1	7.31476	4.75689	4.24004	4.55651	3.83036	0	0	0	9.49237	0	1950.88	1119.39	82.7249	112.3	30.1703	0	0	3.25938
TRINITY_DN575634_c0_g1_i1	80.4624	66.5965	161.122	63.7911	111.08	140.996	450.645	465.454	164.534	215.343	94.7446	105.603	318.173	374.333	211.192	360.038	305.539	459.573
TRINITY_DN575731_c3_g1_i1	87.7772	61.8396	38.1604	82.0171	107.25	115.616	188.182	541.758	2623.06	233.593	357.446	312.584	267.265	1113.64	435.314	255.027	172.355	260.751
TRINITY_DN575793_c0_g3_i1	197.499	123.679	106.001	182.26	95.7589	132.536	455.598	1187.8	449.305	846.774	1886.28	840.596	706.343	238.637	1004.24	699.073	1030.22	726.842
TRINITY_DN575891_c0_g1_i1	36.5738	19.0276	33.9203	68.3476	65.1161	42.2987	44.5693	104.282	18.9847	124.096	943.14	1964.21	190.904	149.733	155.161	60.0063	172.355	205.341
TRINITY_DN575912_c1_g2_i1	47.546	38.0551	25.4402	72.9041	57.4554	95.877	59.4258	175.499	534.737	397.838	327.3	528.013	171.813	346.258	228.432	213.022	368.214	293.344
TRINITY_DN576023_c4_g1_i1	95.0919	57.0827	122.961	77.4606	88.0982	197.394	44.5693	172.956	329.069	419.737	357.446	2792.13	706.343	1413.11	857.697	621.065	936.203	746.399
TRINITY_DN576058_c0_g1_i1	146.295	90.3809	84.8008	54.6781	107.25	78.9575	212.942	783.387	246.802	1029.27	1688.18	4021.35	1387.23	3818.2	2206.74	1344.14	1903.74	1848.07
TRINITY_DN576133_c1_g3_i1	3.65738	0	0	0	0	2.81991	4.95215	86.4778	56.9542	357.689	542.628	122478	44.5442	168.45	176.711	15.0016	117.515	2682.47
TRINITY_DN576183_c0_g1_i1	307.22	485.203	326.483	104.8	210.67	205.853	1654.02	1190.34	439.813	620.481	1270.44	4173.41	2647.2	3574.88	3241.15	1125.12	877.445	1743.77
TRINITY_DN576188_c4_g1_i1	113.379	118.922	114.481	159.478	180.027	163.555	356.555	338.281	914.432	518.284	426.351	489.996	400.897	294.787	568.925	159.017	556.238	378.088
TRINITY_DN576279_c1_g6_i1	84.1198	61.8396	42.4004	54.6781	114.911	112.796	103.995	404.411	281.607	408.787	611.533	532.237	279.992	177.808	219.812	264.028	270.285	325.938
TRINITY_DN576320_c5_g2_i2	113.379	95.1378	110.241	86.5736	111.08	107.157	277.32	376.433	253.13	620.481	310.073	430.858	184.54	360.296	245.672	288.03	329.042	198.822
TRINITY_DN576402_c11_g1_i1	40.2312	9.51378	8.48008	9.11301	3.83036	8.45973	24.7607	350.998	376.531	182.494	1257.52	671.632	248.175	37.4333	418.073	33.0035	97.9292	65.1876
TRINITY_DN576486_c2_g3_i1	43.8886	33.2982	42.4004	59.2346	15.3214	56.3982	212.942	254.346	1094.79	156.945	172.263	71.8097	388.17	411.766	353.423	33.0035	43.0888	205.341
TRINITY_DN576517_c0_g2_i2	43.8886	33.2982	21.2002	63.7911	34.4732	22.5593	247.607	162.782	259.458	178.844	223.942	105.603	76.3614	238.637	374.973	75.0079	109.681	179.266
TRINITY_DN576530_c2_g1_i1	102.407	28.5413	42.4004	18.226	42.1339	36.6588	84.1865	997.038	525.244	430.687	654.599	240.774	1069.06	743.987	655.125	522.055	325.125	1069.08
TRINITY_DN576531_c0_g1_i2	131.666	185.519	178.082	236.938	160.875	284.811	713.109	356.085	446.141	518.284	887.154	696.977	292.719	612.97	491.344	387.041	677.67	707.286
TRINITY_DN576636_c2_g1_i4	0	4.75689	4.24004	4.55651	3.83036	0	99.043	0	1464.99	799.325	2773.43	2931.53	2526.29	1113.64	2650.67	426.045	1010.63	554.095
TRINITY_DN576688_c2_g3_i2	73.1476	71.3534	25.4402	31.8956	19.1518	39.4788	212.942	269.607	180.355	208.044	658.906	1051.8	95.4518	23.3958	659.436	18.0019	3.91717	32.5938
TRINITY_DN576774_c5_g1_i1	420.599	109.408	254.402	123.026	245.143	191.754	217.894	2123.79	2306.65	2394.33	3651.97	2078.26	2036.3	1352.28	3654.91	429.045	1316.17	2082.75
TRINITY_DN576866_c4_g3_i1	175.554	95.1378	84.8008	113.913	61.2857	87.4172	128.756	549.388	503.096	916.121	964.672	1241.89	636.345	472.596	1047.34	324.034	579.741	215.119
TRINITY_DN576883_c7_g1_i1	25.6017	52.3258	8.48008	13.6695	38.3036	8.45973	29.7129	33.065	756.225	167.895	4698.47	5588.49	496.349	51.4708	306.013	105.011	282.036	104.3
TRINITY_DN577016_c1_g1_i1	106.064	47.5689	67.8407	41.0086	38.3036	59.2181	118.852	526.497	262.622	1522	658.906	861.717	76.3614	28.075	99.1308	39.0041	62.6747	120.597
TRINITY_DN577120_c10_g1_i1	504.719	413.849	525.765	733.598	789.054	1150.52	931.004	1358.21	1328.93	1292.06	1399.64	1157.4	693.616	856.287	775.806	1098.11	1069.39	1091.89
TRINITY_DN577201_c0_g1_i1	786.337	399.579	479.125	601.459	471.134	363.769	792.344	2095.81	2009.22	3857.93	2170.51	2635.84	1533.59	542.783	1818.84	513.054	853.942	860.477
TRINITY_DN577588_c2_g1_i1	65.8329	33.2982	21.2002	27.339	65.1161	47.9385	19.8086	208.564	594.855	602.231	943.14	933.527	833.612	294.787	1409.38	162.017	493.563	524.761
TRINITY_DN577637_c0_g1_i1	73.1476	47.5689	80.5608	82.0171	88.0982	81.7774	128.756	279.781	623.332	153.295	249.781	257.67	483.622	79.5458	211.192	21.0022	62.6747	42.372
TRINITY_DN577667_c9_g1_i2	153.61	104.652	21.2002	182.26	145.554	70.4978	163.421	1009.76	161.37	828.524	2911.24	2014.9	515.439	126.337	435.314	141.015	125.349	208.6
TRINITY_DN577721_c0_g1_i3	76.805	47.5689	50.8805	45.5651	80.4375	87.4172	336.746	760.496	196.176	656.98	262.701	468.875	299.082	556.82	1077.51	288.03	352.545	677.952
TRINITY_DN577805_c2_g1_i1	102.407	52.3258	76.3207	22.7825	114.911	39.4788	123.804	300.129	430.321	715.378	577.081	350.6	311.809	477.275	637.885	159.017	309.456	554.095
TRINITY_DN577873_c1_g2_i1	43.8886	71.3534	110.241	72.9041	111.08	231.233	510.071	239.086	610.676	1091.32	736.424	1791.02	929.064	481.954	659.436	462.048	419.137	674.692
TRINITY_DN577894_c2_g2_i1	270.646	66.5965	110.241	4.55651	187.688	11.2796	2797.96	74706.6	1177.05	5332.48	8406.43	22303.3	9475.18	1717.25	5797	297.031	1327.92	880.033
TRINITY_DN577909_c0_g2_i1	764.393	218.817	305.283	227.825	141.723	155.095	1277.65	8645.24	21253.4	3773.98	15822.3	6234.77	2208.12	1286.77	10611.3	312.033	1374.93	1603.62
TRINITY_DN578138_c0_g1_i3	131.666	118.922	101.761	104.8	306.429	313.01	346.65	933.452	376.531	719.028	585.694	878.613	719.07	495.991	663.746	447.047	485.729	593.208
TRINITY_DN578228_c2_g1_i1	0	0	0	0	7.66072	0	0	0	0	872.323	921.607	1753	744.524	229.279	1482.65	54.0057	1331.84	1020.19
TRINITY_DN578257_c2_g2_i1	274.304	123.679	110.241	109.356	137.893	152.275	430.837	2174.66	3781.13	591.282	1451.32	1254.56	470.895	336.9	1305.94	234.024	282.036	557.354
TRINITY_DN578309_c2_g13_i1	453.515	352.01	330.723	838.397	241.313	293.271	267.416	282.325	477.783	744.577	2855.26	3235.66	668.162	1062.17	831.837	693.073	818.688	1052.78
TRINITY_DN578442_c2_g1_i6	14.6295	28.5413	38.1604	22.7825	26.8125	16.9195	69.3301	15.2608	34.8054	102.197	1227.37	646.288	171.813	519.387	206.882	249.026	297.705	101.041
TRINITY_DN578458_c0_g5_i1	3.65738	0	0	0	0	0	19.8086	172.956	22.1489	4653.61	1111.1	777.235	369.08	837.57	3051.51	1056.11	3368.76	162.969
TRINITY_DN578559_c1_g3_i2	168.24	76.1103	118.721	68.3476	145.554	487.845	277.32	1899.97	3426.75	6033.26	8531.32	14201.4	235.448	12746	3818.69	3060.32	8747.03	8464.62
TRINITY_DN578578_c2_g9_i1	0	4.75689	8.48008	4.55651	3.83036	8.45973	19.8086	0	47.4618	824.874	0	2128.95	559.984	107.621	103.441	0	19.5858	3.25938
TRINITY_DN578581_c1_g1_i2	0	0	0	0	0	0	0	20.3477	34.8054	1080.37	620.147	1660.07	871.793	739.308	456.864	312.033	2048.68	743.139
TRINITY_DN578686_c0_g3_i6	0	4.75689	4.24004	4.55651	3.83036	2.81991	9.9043	0	0	7.29977	4.30657	7734.33	12.7269	46.7916	0	1596.17	3357.01	3.25938
TRINITY_DN578686_c0_g4_i2	25.6017	14.2707	21.2002	9.11301	7.66072	16.9195	44.5693	165.325	139.221	2354.18	714.891	2977.99	782.704	2620.33	2193.81	609.064	1390.59	185.785
TRINITY_DN578835_c5_g2_i1	43.8886	23.7845	29.6803	13.6695	42.1339	104.337	44.5693	348.455	205.668	350.389	305.767	135.171	623.618	308.825	306.013	459.048	340.794	479.129
TRINITY_DN578851_c1_g8_i1	175.554	104.652	203.522	136.695	137.893	205.853	128.756	256.89	756.225	846.774	753.65	1060.25	439.078	734.629	866.317	279.029	607.161	443.276
TRINITY_DN578904_c2_g11_i1	0	9.51378	0	0	0	2.81991	14.8564	0	0	456.236	51.6789	5694.09	1959.94	46.7916	340.493	0	0	22.8157
TRINITY_DN578995_c4_g2_i1	117.036	90.3809	89.0409	77.4606	61.2857	112.796	99.043	226.368	1797.22	1438.06	719.198	1267.23	57.2711	70.1875	129.301	18.0019	97.9292	110.819
TRINITY_DN579052_c1_g1_i1	18.2869	33.2982	46.6404	31.8956	34.4732	16.9195	19.8086	0	88.5954	131.396	366.059	397.066	318.173	116.979	349.113	66.0069	105.764	94.5221
TRINITY_DN579069_c3_g1_i1	190.184	99.8947	63.6006	91.1301	65.1161	101.517	84.1865	554.475	810.016	865.023	844.088	405.514	706.343	332.221	775.806	177.019	223.279	221.638
TRINITY_DN579107_c0_g2_i2	596.153	689.749	470.645	1098.12	1057.18	1999.32	1931.34	2568.9	3534.33	3901.73	7024.02	4832.37	2220.84	2709.24	3327.35	2274.24	2530.49	2825.88
TRINITY_DN579107_c0_g2_i5	193.841	285.413	203.522	118.469	298.768	281.991	510.071	488.345	1063.15	573.032	990.512	1791.02	649.072	1305.49	620.645	1113.12	1104.64	1121.23
TRINITY_DN579130_c0_g1_i1	76.805	38.0551	25.4402	109.356	176.196	59.2181	49.5215	185.673	556.886	401.488	848.395	582.926	719.07	519.387	749.946	180.019	282.036	541.057
TRINITY_DN579174_c1_g2_i1	47.546	14.2707	8.48008	13.6695	38.3036	8.45973	39.6172	462.911	515.752	361.339	590.001	582.926	464.532	163.771	538.754	36.0038	188.024	153.191
TRINITY_DN579186_c1_g2_i1	54.8607	33.2982	21.2002	63.7911	53.625	47.9385	84.1865	254.346	319.576	317.54	314.38	456.203	190.904	154.412	258.602	81.0085	160.604	237.935
TRINITY_DN579224_c0_g4_i3	32.9164	38.0551	46.6404	31.8956	30.6429	112.796	54.4736	124.63	155.042	7.29977	887.154	1744.55	979.971	1399.07	551.685	240.025	188.024	290.085
TRINITY_DN579230_c5_g1_i1	76.805	66.5965	42.4004	59.2346	80.4375	42.2987	138.66	264.52	230.981	208.044	637.373	202.757	305.446	126.337	288.772	117.012	524.9	299.863
TRINITY_DN579515_c1_g7_i4	0	0	0	0	0	0	19.8086	0	0	21.8993	4922.41	5301.25	0	98.2624	495.654	792.083	0	6.51876
TRINITY_DN579647_c1_g1_i2	21.9443	19.0276	12.7201	18.226	38.3036	73.3177	44.5693	363.715	287.935	364.989	228.248	582.926	337.263	266.712	99.1308	57.006	462.226	303.123
TRINITY_DN579704_c4_g1_i4	3.65738	0	0	0	0	2.81991	4.95215	48.3258	60.1183	1240.96	189.489	23954.9	6.36345	1567.52	1870.56	426.045	238.947	4960.78
TRINITY_DN579818_c2_g1_i1	248.702	61.8396	152.641	82.0171	91.9286	203.034	79.2344	1162.36	1408.03	2157.08	3695.04	2158.52	1158.15	1216.58	2922.2	414.043	1175.15	1264.64
TRINITY_DN579864_c6_g1_i1	3.65738	0	0	0	0	0	4.95215	221.281	63.2825	2434.47	7833.66	5710.99	6.36345	7814.2	137.921	0	4312.8	2773.73
TRINITY_DN579925_c2_g3_i1	259.674	90.3809	114.481	59.2346	99.5893	107.157	351.602	3082.68	1430.18	2719.17	4000.81	6268.57	2558.11	935.833	5646.15	579.061	869.611	1170.12
TRINITY_DN579969_c5_g5_i1	0	0	4.24004	4.55651	19.1518	25.3792	0	0	509.424	3408.99	1240.29	397.066	2169.94	276.071	668.056	126.013	101.846	101.041
TRINITY_DN580027_c0_g1_i1	62.1755	19.0276	12.7201	18.226	7.66072	5.63982	9.9043	83.9343	34.8054	649.68	538.322	114.051	50.9076	102.942	306.013	138.014	430.888	84.7439
TRINITY_DN580037_c0_g1_i1	98.7493	47.5689	89.0409	113.913	176.196	163.555	153.517	536.671	721.42	930.721	1106.79	1550.25	897.247	627.008	1249.91	159.017	677.67	801.808
TRINITY_DN580146_c8_g3_i1	84.1198	52.3258	76.3207	72.9041	72.7768	81.7774	178.277	267.064	1053.65	368.639	745.037	460.427	419.988	163.771	680.986	135.014	235.03	260.751
TRINITY_DN580178_c1_g1_i11	117.036	33.2982	55.1205	50.1216	30.6429	31.019	74.2822	302.672	1420.69	934.371	2334.16	473.099	839.975	453.879	1991.24	90.0094	105.764	159.71
TRINITY_DN580189_c3_g5_i3	14.6295	66.5965	16.9602	109.356	38.3036	19.7394	19.8086	0	3.16412	138.696	478.03	439.307	19.0904	9.35833	4.31004	3.00031	27.4202	48.8907
TRINITY_DN580205_c2_g2_i8	62.1755	118.922	127.201	91.1301	180.027	205.853	193.134	68.6735	338.561	1025.62	512.482	2247.22	979.971	683.158	560.305	750.079	642.415	704.027
TRINITY_DN580516_c4_g1_i1	69.4903	14.2707	21.2002	13.6695	15.3214	16.9195	39.6172	793.561	461.962	288.341	788.103	1005.34	260.901	1623.67	590.475	45.0047	86.1777	185.785
TRINITY_DN580543_c2_g2_i2	29.2591	38.0551	80.5608	13.6695	26.8125	135.356	44.5693	150.064	6.32825	149.645	572.774	899.734	44.5442	23.3958	8.62007	3.00031	11.7515	3.25938
TRINITY_DN580607_c1_g2_i1	190.184	294.927	122.961	164.034	122.571	231.233	282.272	467.997	1756.09	729.977	3152.41	3793.24	3455.35	2961.91	3189.43	492.052	1284.83	501.945
TRINITY_DN580609_c0_g1_i2	124.351	71.3534	67.8407	68.3476	68.9464	81.7774	207.99	424.759	1069.47	1058.47	757.957	1951.54	178.177	758.024	810.287	516.054	376.048	785.511
TRINITY_DN580618_c1_g1_i1	7.31476	0	0	0	0	0	9.9043	816.452	3.16412	58.3982	7980.08	15705.2	439.078	4.67916	5249.62	0	3.91717	0
TRINITY_DN580624_c0_g1_i1	51.2034	28.5413	29.6803	50.1216	57.4554	59.2181	79.2344	208.564	518.916	518.284	434.964	261.894	76.3614	388.371	392.213	204.021	571.906	358.532
TRINITY_DN580653_c1_g2_i1	95.0919	14.2707	12.7201	13.6695	26.8125	19.7394	4.95215	1027.56	604.348	4821.5	7773.36	11552.9	292.719	37.4333	465.484	1596.17	7258.51	143.413
TRINITY_DN580653_c1_g3_i1	14.6295	38.0551	12.7201	13.6695	19.1518	39.4788	4.95215	0	88.5954	1043.87	1498.69	2411.96	31.8173	9.35833	693.916	366.038	1394.51	1750.29
TRINITY_DN580712_c0_g3_i6	106.064	90.3809	38.1604	54.6781	26.8125	140.996	113.899	701.996	249.966	565.732	598.614	468.875	489.986	444.521	581.855	354.037	426.971	449.795
TRINITY_DN580791_c1_g1_i1	204.813	99.8947	161.122	118.469	130.232	166.375	242.655	869.865	632.825	1164.31	1205.84	870.165	324.536	495.991	547.375	549.057	889.197	668.173
TRINITY_DN580815_c2_g1_i1	87.7772	57.0827	12.7201	54.6781	95.7589	28.1991	138.66	457.824	670.794	678.879	1709.71	1524.9	127.269	514.708	1517.13	537.056	2033.01	557.354
TRINITY_DN580947_c1_g8_i1	36.5738	33.2982	25.4402	45.5651	11.4911	59.2181	113.899	310.303	468.29	1091.32	1042.19	6222.1	776.341	1197.87	1185.26	48.005	113.598	123.857
TRINITY_DN580993_c6_g1_i1	102.407	57.0827	38.1604	22.7825	11.4911	19.7394	69.3301	340.824	215.16	288.341	383.285	261.894	419.988	219.921	487.034	87.0091	105.764	156.45
TRINITY_DN581033_c4_g1_i7	36.5738	133.193	156.882	246.051	417.509	682.418	54.4736	0	6.32825	2266.58	1201.53	2407.74	57.2711	28.075	12.9301	1299.14	15.6687	391.126
TRINITY_DN581069_c2_g2_i2	958.234	447.148	576.646	373.634	846.509	747.276	554.641	3774.5	5435.96	4558.71	4982.71	5588.49	5962.55	5474.62	6581.42	2088.22	5088.4	7333.61
TRINITY_DN581075_c3_g1_i1	10.9721	4.75689	8.48008	4.55651	3.83036	2.81991	99.043	562.106	186.683	620.481	25.8394	553.357	1024.52	224.6	206.882	399.042	442.64	81.4846
TRINITY_DN581221_c2_g1_i1	307.22	218.817	195.042	227.825	229.821	372.228	346.65	1111.49	1022.01	1051.17	1136.94	713.873	458.168	271.391	551.685	336.035	552.321	381.348
TRINITY_DN581320_c0_g1_i2	468.145	404.336	364.644	533.111	417.509	349.669	465.502	785.931	2031.37	1328.56	3001.68	7447.09	3188.09	4543.47	1749.87	1635.17	2072.18	2151.19
TRINITY_DN581642_c1_g1_i2	0	0	0	0	0	0	0	0	15.8206	58.3982	1955.18	1415.07	25.4538	79.5458	30.1703	12.0013	0	6.51876
TRINITY_DN581644_c2_g2_i1	69.4903	57.0827	42.4004	86.5736	68.9464	76.1376	217.894	422.215	458.798	138.696	1873.36	2694.98	190.904	1043.45	607.715	876.092	1801.9	1698.14
TRINITY_DN581761_c0_g3_i2	142.638	104.652	110.241	68.3476	95.7589	270.711	356.555	2235.71	648.645	1547.55	2316.94	1174.3	1094.51	879.683	564.615	801.084	994.961	642.098
TRINITY_DN581782_c0_g1_i1	29.2591	61.8396	84.8008	0	0	5.63982	44.5693	55.9562	6.32825	7.29977	8729.42	13420	2138.12	552.141	512.894	366.038	258.533	1232.05
TRINITY_DN581822_c0_g1_i1	14.6295	23.7845	33.9203	22.7825	130.232	146.635	74.2822	134.804	506.26	36.4989	3303.14	8245.45	1864.49	2835.57	771.496	891.093	771.682	498.686
TRINITY_DN582199_c5_g11_i1	91.4346	33.2982	21.2002	59.2346	15.3214	70.4978	54.4736	867.321	243.637	346.739	284.234	456.203	63.6345	51.4708	56.0305	177.019	62.6747	143.413
TRINITY_DN582210_c5_g3_i4	10.9721	52.3258	16.9602	22.7825	53.625	62.038	108.947	33.065	635.989	507.334	322.993	498.444	6.36345	0	12.9301	33.0035	141.018	13.0375
TRINITY_DN582240_c3_g1_i1	21.9443	14.2707	38.1604	31.8956	19.1518	14.0996	74.2822	152.608	75.939	766.476	2850.95	4578.93	1584.5	1689.18	1728.32	3.00031	1120.31	1039.74
TRINITY_DN582260_c1_g17_i1	51.2034	80.8671	42.4004	72.9041	30.6429	39.4788	207.99	94.1082	240.473	397.838	404.818	4494.44	375.444	472.596	620.645	42.0044	50.9232	104.3
TRINITY_DN582266_c4_g11_i5	149.953	109.408	114.481	77.4606	134.063	448.366	247.607	1119.12	2309.81	5029.54	4112.78	11185.4	1711.77	9601.64	3991.09	2511.26	2996.63	6183.05
TRINITY_DN582335_c2_g3_i2	98.7493	47.5689	55.1205	50.1216	68.9464	157.915	158.469	732.518	1556.75	3051.31	2105.91	3767.9	139.996	3074.21	2586.02	1017.11	4261.88	1619.91
TRINITY_DN582343_c0_g4_i1	131.666	23.7845	55.1205	18.226	38.3036	50.7584	39.6172	859.691	1246.66	2397.98	2166.21	1626.28	1673.59	336.9	2616.19	201.021	235.03	557.354
TRINITY_DN582348_c2_g10_i1	32.9164	99.8947	12.7201	54.6781	76.6072	169.195	19.8086	25.4346	1221.35	6336.2	2756.21	2610.5	4365.33	1179.15	1275.77	237.025	254.616	524.761
TRINITY_DN582366_c3_g3_i1	43.8886	61.8396	237.442	54.6781	19.1518	33.8389	366.459	58.4997	41.1336	12946.1	2627.01	443.531	4390.78	683.158	495.654	111.012	258.533	332.457
TRINITY_DN582392_c0_g5_i1	124.351	66.5965	118.721	191.373	153.214	200.214	331.794	1030.1	382.859	1532.95	258.394	451.979	235.448	187.167	107.751	939.098	1218.24	840.921
TRINITY_DN582512_c1_g11_i2	69.4903	61.8396	25.4402	72.9041	91.9286	50.7584	113.899	137.347	673.958	1277.46	2549.49	1136.28	101.815	46.7916	732.706	633.066	2005.59	1411.31
TRINITY_DN582515_c2_g3_i1	62.1755	52.3258	55.1205	45.5651	38.3036	84.5973	34.665	83.9343	607.512	781.076	1520.22	1212.32	979.971	575.537	896.487	240.025	411.303	528.02
TRINITY_DN582538_c2_g3_i1	128.008	80.8671	50.8805	186.817	157.045	95.877	267.416	801.191	316.412	295.641	215.329	502.668	120.906	182.487	99.1308	345.036	368.214	430.238
TRINITY_DN582547_c0_g5_i1	80.4624	66.5965	42.4004	59.2346	65.1161	45.1186	173.325	239.086	810.016	408.787	805.329	587.15	260.901	215.242	749.946	105.011	223.279	257.491
TRINITY_DN582613_c8_g1_i4	87.7772	42.812	29.6803	41.0086	49.7946	59.2181	69.3301	457.824	762.554	941.671	2463.36	4764.79	1183.6	472.596	2396.38	153.016	356.462	1173.38
TRINITY_DN582829_c0_g1_i1	0	4.75689	4.24004	4.55651	22.9821	31.019	0	27.9781	44.2977	6522.35	2639.93	5736.33	2239.93	266.712	17.2401	471.049	270.285	0
TRINITY_DN582856_c16_g1_i1	106.064	66.5965	46.6404	59.2346	30.6429	31.019	94.0908	261.977	528.409	518.284	344.526	485.772	439.078	102.942	314.633	126.013	121.432	84.7439
TRINITY_DN582915_c10_g1_i1	32.9164	19.0276	29.6803	18.226	22.9821	22.5593	54.4736	208.564	509.424	255.492	331.606	599.822	419.988	187.167	228.432	108.011	289.87	391.126
TRINITY_DN582940_c2_g1_i2	299.905	166.491	139.921	95.6867	145.554	200.214	168.373	798.648	737.241	1379.66	1688.18	435.083	763.614	561.5	1551.61	285.03	481.812	534.539
TRINITY_DN582940_c8_g1_i1	120.694	76.1103	50.8805	100.243	53.625	78.9575	94.0908	386.607	939.745	375.938	968.979	1106.71	388.17	252.675	633.575	150.016	403.468	267.269
TRINITY_DN582960_c5_g1_i5	914.346	827.699	691.127	751.824	858	778.295	1604.5	2566.36	1942.77	1288.41	1145.55	1630.5	1030.88	1202.55	827.527	1014.11	1022.38	1209.23
TRINITY_DN583006_c0_g2_i1	0	4.75689	0	0	3.83036	42.2987	1351.94	1197.97	417.664	1722.75	1576.21	1626.28	439.078	1127.68	331.873	294.031	2401.22	1104.93
TRINITY_DN583020_c1_g2_i1	3.65738	14.2707	0	13.6695	0	50.7584	1624.3	2164.49	556.886	3781.28	4444.38	3514.45	591.801	2980.63	1379.21	624.065	3999.43	2405.42
TRINITY_DN583046_c1_g1_i1	10.9721	0	0	0	0	0	14.8564	3209.85	3.16412	4014.88	23350.2	30582.5	11976	884.362	24347.4	429.045	32998.2	4761.96
TRINITY_DN583363_c0_g1_i2	365.738	337.739	343.443	332.625	317.92	293.271	584.353	562.106	604.348	751.877	865.621	2281.02	400.897	1534.77	827.527	690.072	846.108	857.218
TRINITY_DN583392_c2_g2_i1	160.925	33.2982	16.9602	31.8956	61.2857	22.5593	326.842	25193	3645.07	3631.64	5602.85	13850.8	3779.89	1034.1	900.798	108.011	207.61	899.59
TRINITY_DN583396_c1_g2_i2	14.6295	33.2982	148.401	665.25	356.223	236.873	227.799	0	60.1183	1810.34	499.562	874.389	0	37.4333	30.1703	21.0022	47.006	13.0375
TRINITY_DN583418_c0_g4_i1	84.1198	104.652	127.201	68.3476	122.571	172.015	430.837	366.259	310.084	310.24	465.11	422.41	439.078	673.8	405.143	264.028	274.202	273.788
TRINITY_DN583501_c0_g2_i9	25.6017	85.624	63.6006	118.469	157.045	50.7584	34.665	0	6.32825	3660.84	4336.72	42.241	38.1807	42.1125	8.62007	1008.11	4457.74	2695.51
TRINITY_DN583587_c3_g1_i1	91.4346	33.2982	25.4402	31.8956	61.2857	22.5593	94.0908	969.06	1487.14	1781.14	4190.3	3066.7	2596.29	781.42	2892.03	243.025	936.203	1059.3
TRINITY_DN583594_c6_g4_i1	29.2591	9.51378	8.48008	9.11301	15.3214	11.2796	44.5693	958.886	401.844	868.673	68.9052	451.979	1317.23	823.533	249.982	141.015	532.735	550.836
TRINITY_DN583735_c0_g6_i3	76.805	19.0276	33.9203	104.8	80.4375	104.337	24.7607	529.041	325.905	32.849	4362.56	40597.8	4728.04	8038.8	7904.61	10519.1	8308.31	9312.06
TRINITY_DN583907_c2_g2_i6	29.2591	9.51378	8.48008	9.11301	11.4911	0	34.665	76.3039	44.2977	1897.94	654.599	650.512	464.532	4.67916	189.642	267.028	54.8403	550.836
TRINITY_DN583913_c7_g1_i1	73.1476	57.0827	38.1604	50.1216	57.4554	78.9575	89.1387	279.781	414.5	368.639	335.913	468.875	426.351	224.6	512.894	114.012	223.279	325.938
TRINITY_DN583937_c1_g18_i1	2037.16	1774.32	1895.3	41.0086	126.402	248.152	1074.62	3454.03	13052	4379.86	10736.3	7468.21	6019.82	3397.07	9413.12	861.09	2076.1	2878.03
TRINITY_DN583951_c2_g1_i1	146.295	99.8947	63.6006	86.5736	570.723	335.569	74.2822	297.585	645.481	7679.36	1929.34	2289.46	69.998	322.862	206.882	372.039	293.788	726.842
TRINITY_DN584005_c2_g2_i3	259.674	261.629	288.323	232.382	302.598	355.309	1104.33	981.777	1025.18	1043.87	641.679	1465.76	299.082	758.024	818.907	492.052	724.676	616.023
TRINITY_DN584027_c1_g3_i3	131.666	99.8947	67.8407	54.6781	30.6429	59.2181	108.947	251.803	1129.59	726.327	3608.91	1888.17	1692.68	1516.05	4413.48	270.028	795.185	2216.38
TRINITY_DN584141_c3_g2_i1	526.663	989.433	983.689	410.086	586.045	1308.44	4026.1	2098.36	1863.67	1226.36	4409.93	1947.31	6166.18	7907.79	4197.98	5427.57	3960.26	3702.66
TRINITY_DN584206_c0_g1_i1	109.721	76.1103	80.5608	68.3476	80.4375	135.356	54.4736	198.39	256.294	671.579	538.322	502.668	279.992	140.375	163.781	210.022	360.379	492.167
TRINITY_DN584284_c2_g1_i1	21.9443	9.51378	4.24004	4.55651	3.83036	0	0	0	9.49237	2613.32	585.694	244.998	209.994	1497.33	465.484	756.079	19.5858	0
TRINITY_DN584557_c7_g2_i1	25.6017	14.2707	8.48008	13.6695	19.1518	31.019	44.5693	284.868	408.172	244.542	805.329	485.772	343.626	332.221	456.864	63.0066	282.036	606.245
TRINITY_DN584568_c5_g6_i3	43.8886	76.1103	59.3606	63.7911	65.1161	87.4172	257.512	129.717	186.683	441.636	925.913	1144.73	489.986	552.141	482.724	273.029	321.208	524.761
TRINITY_DN584602_c2_g6_i1	138.981	47.5689	25.4402	59.2346	30.6429	62.038	44.5693	981.777	860.641	627.78	1003.43	777.235	1107.24	931.154	793.047	207.022	278.119	413.942
TRINITY_DN584662_c2_g4_i1	40.2312	28.5413	21.2002	22.7825	22.9821	19.7394	14.8564	48.3258	230.981	343.089	650.293	587.15	623.618	374.333	336.183	132.014	207.61	231.416
TRINITY_DN584797_c0_g1_i1	51.2034	47.5689	33.9203	41.0086	38.3036	50.7584	198.086	233.999	262.622	240.893	116.277	160.516	69.998	355.616	120.681	360.038	148.852	335.716
TRINITY_DN584910_c3_g1_i1	0	4.75689	4.24004	4.55651	3.83036	0	0	0	0	1332.21	4.30657	1229.21	12.7269	0	0	0	803.019	0
TRINITY_DN584955_c4_g12_i5	153.61	76.1103	59.3606	113.913	275.786	203.034	257.512	999.582	4980.33	4704.7	5223.87	8342.6	216.357	4814.86	4379	2712.28	8743.12	4530.54
TRINITY_DN584995_c0_g1_i1	73.1476	47.5689	33.9203	18.226	22.9821	33.8389	123.804	605.345	310.084	558.433	861.315	363.273	585.437	481.954	793.047	126.013	426.971	322.679
TRINITY_DN585000_c3_g6_i1	3474.51	3605.72	2781.47	2287.37	3194.52	2704.29	2441.41	3263.27	4651.26	3135.25	24840.3	46549.6	10359.7	11599.6	20106.3	16564.7	26867.9	21192.5
TRINITY_DN585042_c2_g3_i9	153.61	52.3258	38.1604	50.1216	57.4554	112.796	257.512	1907.6	1642.18	6869.09	5727.74	12718.8	216.357	4800.82	7098.63	2007.21	2718.51	5615.92
TRINITY_DN585135_c0_g1_i1	120.694	47.5689	97.5209	41.0086	88.0982	67.6779	103.995	740.148	585.363	430.687	1985.33	1296.8	394.534	238.637	344.803	78.0082	270.285	104.3
TRINITY_DN585199_c2_g1_i1	69.4903	52.3258	16.9602	127.582	57.4554	59.2181	103.995	335.737	841.657	427.037	1124.02	1744.55	706.343	271.391	922.348	246.026	430.888	726.842
TRINITY_DN585246_c0_g1_i6	32.9164	42.812	16.9602	31.8956	49.7946	47.9385	49.5215	129.717	6.32825	310.24	305.767	1305.25	528.166	379.012	349.113	174.018	391.717	479.129
TRINITY_DN585314_c2_g8_i2	54.8607	38.0551	33.9203	18.226	15.3214	25.3792	267.416	350.998	1275.14	124.096	822.555	544.909	82.7249	402.408	426.694	36.0038	19.5858	202.082
TRINITY_DN585365_c3_g2_i1	84.1198	33.2982	21.2002	63.7911	34.4732	8.45973	143.612	368.802	515.752	317.54	322.993	882.837	629.982	725.27	892.177	213.022	270.285	420.46
TRINITY_DN585368_c0_g2_i1	87.7772	71.3534	29.6803	50.1216	111.08	56.3982	168.373	640.953	553.722	259.142	116.277	270.343	273.628	276.071	275.842	237.025	332.959	335.716
TRINITY_DN585368_c1_g1_i2	98.7493	80.8671	50.8805	104.8	72.7768	95.877	188.182	345.911	642.317	500.034	602.92	464.651	451.805	294.787	1099.06	183.019	438.723	413.942
TRINITY_DN585502_c2_g2_i4	80.4624	90.3809	89.0409	36.4521	61.2857	62.038	188.182	109.369	34.8054	1372.36	1059.42	460.427	190.904	945.191	495.654	888.093	712.924	935.443
TRINITY_DN585542_c3_g1_i1	387.683	118.922	114.481	27.339	183.857	42.2987	1644.11	27080.3	885.954	4317.82	4732.92	9086.04	3169	1848.27	3879.03	810.085	1226.07	1280.94
TRINITY_DN585542_c3_g3_i1	10.9721	0	0	0	0	0	14.8564	66.1301	0	3989.33	4293.65	9001.56	0	2203.89	2133.47	243.025	94.012	632.32
TRINITY_DN585560_c0_g4_i2	80.4624	114.165	59.3606	104.8	118.741	115.616	128.756	101.739	79.1031	372.288	159.343	435.083	216.357	276.071	258.602	402.042	211.527	146.672
TRINITY_DN585631_c4_g1_i1	54.8607	47.5689	12.7201	41.0086	22.9821	56.3982	99.043	719.8	164.534	354.039	917.3	1043.35	108.179	664.441	163.781	186.019	799.102	951.74
TRINITY_DN585686_c1_g1_i1	146.295	90.3809	80.5608	82.0171	99.5893	140.996	178.277	462.911	541.065	620.481	689.052	312.584	349.99	430.483	655.125	387.041	231.113	671.433
TRINITY_DN585694_c1_g4_i1	497.404	123.679	195.042	109.356	203.009	163.555	212.942	3090.31	3265.38	2912.61	4345.33	2986.44	2653.56	1338.24	6736.59	462.048	1367.09	1613.39
TRINITY_DN585875_c0_g1_i2	69.4903	33.2982	59.3606	36.4521	45.9643	121.256	108.947	312.846	411.336	686.179	658.906	1334.82	101.815	860.966	1594.71	837.088	1433.68	730.102
TRINITY_DN585895_c0_g1_i1	32.9164	80.8671	50.8805	136.695	145.554	104.337	534.832	81.3909	2892.01	992.769	460.803	756.114	1457.23	519.387	1038.72	105.011	246.782	426.979
TRINITY_DN585932_c5_g1_i2	32.9164	14.2707	21.2002	27.339	7.66072	8.45973	49.5215	277.238	408.172	262.792	1709.71	1127.84	330.899	701.875	331.873	30.0031	857.86	270.529
TRINITY_DN586016_c8_g1_i4	113.379	66.5965	59.3606	59.2346	72.7768	107.157	207.99	1119.12	705.599	222.643	1757.08	1334.82	330.899	191.846	603.405	117.012	289.87	267.269
TRINITY_DN586030_c4_g1_i1	409.627	242.601	326.483	364.521	172.366	377.868	247.607	663.844	686.615	952.62	1214.45	865.941	712.706	608.291	616.335	672.07	685.504	778.992
TRINITY_DN586060_c3_g1_i5	47.546	38.0551	21.2002	9.11301	15.3214	0	74.2822	5.08693	6.32825	1000.07	1149.86	646.288	69.998	678.479	551.685	717.075	121.432	241.194
TRINITY_DN586079_c3_g1_i2	10.9721	9.51378	12.7201	9.11301	7.66072	0	59.4258	30.5216	243.637	262.792	525.402	1440.42	235.448	308.825	405.143	144.015	1351.42	593.208
TRINITY_DN586320_c2_g14_i1	175.554	90.3809	59.3606	50.1216	103.42	107.157	84.1865	727.431	930.252	1485.5	4000.81	4126.95	1883.58	603.612	3551.47	291.03	822.605	1919.78
TRINITY_DN586330_c0_g3_i5	234.072	80.8671	50.8805	118.469	95.7589	59.2181	118.852	834.256	2388.91	1635.15	2308.32	1119.39	108.179	46.7916	17.2401	297.031	23.503	580.17
TRINITY_DN586422_c0_g1_i2	36.5738	99.8947	8.48008	13.6695	7.66072	36.6588	366.459	801.191	348.054	80.2975	288.54	173.188	25.4538	201.204	129.301	9.00094	39.1717	6.51876
TRINITY_DN586440_c1_g14_i2	3.65738	0	0	0	0	0	4.95215	3550.68	0	3.64989	4.30657	38506.9	6.36345	4.67916	4.31004	0	23.503	0
TRINITY_DN586445_c12_g1_i1	3.65738	9.51378	4.24004	9.11301	11.4911	8.45973	9.9043	5.08693	15.8206	3.64989	3720.88	3408.85	6.36345	0	4.31004	9.00094	15.6687	0
TRINITY_DN586499_c2_g4_i1	3.65738	0	0	0	7.66072	0	965.669	4522.28	41.1336	14.5995	21.5329	14366.2	6.36345	0	0	60.0063	86.1777	606.245
TRINITY_DN586570_c7_g2_i4	106.064	33.2982	72.0807	59.2346	84.2679	90.2371	39.6172	361.172	632.825	1211.76	701.971	882.837	960.881	224.6	586.165	96.0101	227.196	404.163
TRINITY_DN586576_c5_g2_i1	95.0919	118.922	80.5608	31.8956	114.911	183.294	415.98	727.431	512.588	1310.31	719.198	397.066	178.177	243.316	387.903	288.03	579.741	453.054
TRINITY_DN586612_c0_g1_i1	65.8329	42.812	50.8805	59.2346	111.08	256.612	108.947	366.259	958.729	857.723	590.001	1241.89	95.4518	42.1125	452.554	711.074	1139.9	1215.75
TRINITY_DN586707_c1_g2_i2	54.8607	33.2982	21.2002	27.339	30.6429	31.019	94.0908	470.541	512.588	255.492	378.978	680.08	159.086	201.204	422.384	159.017	493.563	312.901
TRINITY_DN586785_c0_g4_i1	0	0	0	0	0	5.63982	0	0	0	445.286	133.504	4072.03	50.9076	0	1560.23	0	35.2545	365.051
TRINITY_DN586914_c1_g2_i2	25.6017	9.51378	8.48008	9.11301	3.83036	0	0	0	0	3879.83	4.30657	38.0169	31.8173	0	60.3405	951.1	2565.74	1821.99
TRINITY_DN586914_c1_g2_i4	117.036	95.1378	59.3606	214.156	237.482	259.432	619.018	1220.86	803.687	3529.44	1287.67	823.7	451.805	154.412	797.357	825.086	940.12	707.286
TRINITY_DN586927_c3_g3_i1	0	0	25.4402	0	0	0	0	0	0	916.121	2558.1	2031.79	1177.24	74.8666	1176.64	579.061	1974.25	319.419
TRINITY_DN586948_c1_g1_i1	43.8886	57.0827	38.1604	22.7825	42.1339	59.2181	381.315	312.846	218.324	284.691	219.635	126.723	114.542	388.371	387.903	351.037	399.551	257.491
TRINITY_DN587059_c2_g1_i1	80.4624	47.5689	50.8805	63.7911	65.1161	78.9575	54.4736	33.065	724.584	1204.46	6890.52	6733.22	1527.23	2802.82	4068.67	27.0028	0	185.785
TRINITY_DN587206_c2_g2_i10	0	4.75689	8.48008	4.55651	0	14.0996	0	0	12.6565	1251.91	81.8249	5288.58	38.1807	14.0375	0	15.0016	4257.96	2682.47
TRINITY_DN587232_c1_g5_i2	84.1198	52.3258	67.8407	45.5651	68.9464	76.1376	401.124	674.018	405.008	211.693	249.781	190.085	89.0883	46.7916	374.973	108.011	164.521	231.416
TRINITY_DN587243_c9_g6_i2	131.666	85.624	80.5608	50.1216	11.4911	39.4788	59.4258	162.782	379.695	372.288	271.314	367.497	95.4518	149.733	142.231	273.029	242.864	117.338
TRINITY_DN587322_c2_g5_i1	73.1476	42.812	152.641	82.0171	38.3036	93.0571	401.124	361.172	1050.49	208.044	400.511	384.393	426.351	252.675	431.004	132.014	144.935	221.638
TRINITY_DN587340_c0_g1_i4	58.5181	52.3258	55.1205	45.5651	65.1161	76.1376	89.1387	198.39	531.573	386.888	805.329	228.102	82.7249	37.4333	17.2401	477.05	560.155	469.351
TRINITY_DN587437_c0_g2_i3	25.6017	19.0276	4.24004	4.55651	3.83036	0	0	0	0	737.277	25.8394	1626.28	0	257.354	866.317	3.00031	1347.51	616.023
TRINITY_DN587517_c0_g1_i2	69.4903	33.2982	21.2002	27.339	38.3036	16.9195	138.66	674.018	142.386	284.691	977.592	198.533	846.339	266.712	849.077	144.015	301.622	348.754
TRINITY_DN587521_c2_g3_i1	171.897	71.3534	148.401	45.5651	210.67	211.493	212.942	1849.1	3632.41	4712	9280.67	13960.7	7069.79	2653.09	6784	702.073	1931.16	4061.19
TRINITY_DN587550_c0_g1_i2	0	0	21.2002	0	0	47.9385	0	0	351.218	1124.17	3415.11	3725.66	1457.23	963.908	2392.07	579.061	227.196	365.051
TRINITY_DN587567_c3_g5_i12	25.6017	61.8396	29.6803	77.4606	57.4554	157.915	1426.22	1091.15	961.893	1102.27	1899.2	561.806	2284.48	3116.32	926.658	825.086	1613.87	1440.65
TRINITY_DN587650_c5_g4_i4	84.1198	76.1103	25.4402	13.6695	111.08	208.673	19.8086	427.302	338.561	4576.96	1593.43	595.598	464.532	18.7167	133.611	30.0031	54.8403	78.2252
TRINITY_DN587776_c3_g15_i2	10.9721	52.3258	38.1604	31.8956	30.6429	47.9385	708.157	61.0432	363.874	500.034	310.073	1136.28	636.345	411.766	521.514	36.0038	172.355	94.5221
TRINITY_DN587843_c2_g1_i1	142.638	104.652	101.761	91.1301	42.1339	64.858	237.703	503.606	297.428	357.689	508.176	502.668	254.538	598.933	413.763	87.0091	325.125	162.969
TRINITY_DN587846_c3_g5_i1	87.7772	90.3809	59.3606	50.1216	76.6072	149.455	138.66	495.976	262.622	317.54	689.052	1174.3	661.799	1609.63	702.536	501.052	520.983	208.6
TRINITY_DN588066_c2_g5_i5	10.9721	14.2707	42.4004	72.9041	7.66072	19.7394	9.9043	0	0	317.54	684.745	734.994	38.1807	271.391	43.1004	456.048	1198.65	306.382
TRINITY_DN588071_c10_g3_i2	3.65738	14.2707	21.2002	13.6695	26.8125	16.9195	14.8564	0	47.4618	335.79	645.986	1706.54	337.263	74.8666	4.31004	312.033	62.6747	365.051
TRINITY_DN588100_c1_g5_i1	18.2869	14.2707	8.48008	31.8956	19.1518	33.8389	103.995	221.281	1091.62	733.627	172.263	46.4651	833.612	341.579	331.873	228.024	360.379	94.5221
TRINITY_DN588105_c5_g1_i1	270.646	99.8947	161.122	86.5736	271.955	194.574	173.325	1205.6	1594.72	2449.07	2812.19	1698.09	1355.41	921.795	2366.21	453.047	1065.47	1610.13
TRINITY_DN588131_c11_g2_i1	40.2312	9.51378	16.9602	9.11301	3.83036	0	9.9043	155.151	541.065	182.494	456.497	1081.37	190.904	88.9041	64.6505	45.0047	387.8	176.007
TRINITY_DN588196_c1_g1_i1	87.7772	47.5689	12.7201	41.0086	38.3036	28.1991	74.2822	691.822	452.47	631.43	1597.74	1786.8	661.799	215.242	693.916	81.0085	235.03	609.505
TRINITY_DN588351_c0_g1_i1	815.596	366.281	881.928	701.702	980.572	1127.96	2456.27	5493.88	2699	3087.8	2304.02	1495.33	738.16	1530.09	1702.46	1080.11	1292.67	2235.94
TRINITY_DN588394_c7_g3_i1	54.8607	47.5689	16.9602	18.226	19.1518	28.1991	84.1865	317.933	474.618	941.671	6464.17	14463.3	2844.46	4786.78	6926.23	1266.13	2479.57	2216.38
TRINITY_DN588470_c0_g1_i1	193.841	133.193	182.322	209.599	180.027	236.873	262.464	495.976	256.294	441.636	314.38	447.755	553.62	458.558	418.073	306.032	262.45	358.532
TRINITY_DN588495_c1_g5_i12	0	0	0	0	3.83036	0	0	0	0	7237.72	2962.92	8372.17	114.542	0	7827.03	1074.11	1770.56	0
TRINITY_DN588589_c1_g6_i1	263.332	90.3809	55.1205	118.469	80.4375	98.6969	118.852	2500.23	1262.49	1573.1	1571.9	2365.5	1030.88	402.408	999.928	525.055	1841.07	2017.56
TRINITY_DN588597_c0_g3_i1	40.2312	47.5689	4.24004	127.582	84.2679	42.2987	524.928	671.475	461.962	211.693	146.423	118.275	57.2711	28.075	176.711	3.00031	15.6687	39.1126
TRINITY_DN588674_c0_g1_i1	157.267	199.789	216.242	100.243	199.179	211.493	495.215	350.998	1319.44	1675.3	1257.52	637.839	1037.24	1647.07	1801.6	282.03	1128.14	808.327
TRINITY_DN588750_c1_g5_i1	3.65738	4.75689	8.48008	9.11301	11.4911	11.2796	232.751	40.6954	0	751.877	5499.49	2314.81	89.0883	1314.84	56.0305	777.081	47.006	1821.99
TRINITY_DN588751_c4_g3_i4	223.1	123.679	46.6404	82.0171	49.7946	33.8389	198.086	902.93	607.512	467.185	805.329	718.097	349.99	229.279	370.663	399.042	297.705	782.252
TRINITY_DN588754_c0_g2_i1	182.869	152.221	190.802	100.243	118.741	445.546	302.081	966.517	7109.78	9033.47	10546.8	4507.12	4397.14	13223.3	11206.1	1776.19	13067.7	7320.57
TRINITY_DN588797_c0_g1_i2	0	9.51378	0	0	0	0	0	0	0	36.4989	77.5183	8520.01	2176.3	3832.23	1879.18	54.0057	3842.74	342.235
TRINITY_DN588811_c2_g1_i1	128.008	38.0551	76.3207	68.3476	72.7768	64.858	79.2344	607.888	503.096	478.135	658.906	688.529	636.345	322.862	1150.78	78.0082	285.953	228.157
TRINITY_DN588842_c3_g1_i1	32.9164	28.5413	63.6006	27.339	11.4911	36.6588	287.225	200.934	221.489	631.43	572.774	718.097	248.175	444.521	293.082	147.015	270.285	286.826
TRINITY_DN588869_c5_g1_i1	288.933	176.005	59.3606	159.478	279.616	149.455	723.014	15866.1	499.931	6723.09	8148.04	19139.4	8737.02	2596.94	672.366	258.027	325.125	723.583
TRINITY_DN588880_c5_g2_i1	0	4.75689	8.48008	4.55651	3.83036	14.0996	178.277	0	22.1489	25242.6	10374.5	3810.14	2990.82	18375.1	7150.35	5709.6	97.9292	237.935
TRINITY_DN588945_c3_g1_i1	98.7493	57.0827	38.1604	50.1216	57.4554	118.436	84.1865	1037.73	841.657	1073.07	766.57	1427.75	521.803	444.521	525.824	129.014	473.977	312.901
TRINITY_DN588947_c1_g3_i1	20353.3	17462.5	22925.9	32314.8	40862.3	49263.8	19110.3	25058.2	29318.8	84841.6	149830	149178	45613.2	53145.9	76149.7	77780.1	176370	211840
TRINITY_DN589002_c3_g1_i1	91.4346	38.0551	46.6404	13.6695	26.8125	33.8389	148.564	773.213	284.771	635.08	925.913	2496.44	133.632	2699.88	2706.7	291.03	1280.91	811.586
TRINITY_DN589006_c0_g1_i1	32.9164	33.2982	29.6803	86.5736	95.7589	101.517	455.598	813.909	351.218	335.79	133.504	299.911	1088.15	664.441	629.265	63.0066	254.616	358.532
TRINITY_DN589026_c0_g8_i2	866.8	756.346	440.964	569.563	536.25	377.868	2758.35	3718.55	3062.87	1204.46	4513.29	1436.19	1018.15	2784.1	2693.77	810.085	1237.82	961.518
TRINITY_DN589110_c2_g3_i2	87.7772	42.812	29.6803	36.4521	45.9643	31.019	49.5215	231.455	1082.13	226.293	1335.04	853.269	470.895	233.958	849.077	216.023	141.018	215.119
TRINITY_DN589131_c2_g1_i1	87.7772	42.812	89.0409	77.4606	61.2857	104.337	108.947	414.585	253.13	740.927	749.344	1326.37	502.713	294.787	482.724	123.013	344.711	309.641
TRINITY_DN589135_c3_g1_i1	32.9164	14.2707	4.24004	13.6695	11.4911	8.45973	0	15.2608	69.6107	43.7986	34.4526	46123	95.4518	22478.7	25799.9	48.005	82.2605	19.5563
TRINITY_DN589157_c4_g1_i3	32.9164	4.75689	55.1205	13.6695	76.6072	33.8389	49.5215	282.325	436.649	164.245	146.423	426.634	44.5442	23.3958	8.62007	366.038	489.646	554.095
TRINITY_DN589258_c1_g17_i6	164.582	66.5965	97.5209	104.8	111.08	397.607	272.368	1200.52	4043.75	5365.33	7036.94	5626.5	229.084	5058.18	7150.35	1881.2	3376.6	2464.09
TRINITY_DN589317_c7_g2_i3	84.1198	104.652	144.161	59.2346	84.2679	115.616	762.631	544.301	234.145	160.595	374.672	359.049	419.988	294.787	344.803	381.04	383.882	391.126
TRINITY_DN589355_c9_g1_i1	14.6295	0	0	0	0	0	24.7607	3657.5	50.626	9132.02	17230.6	46663.7	337.263	9129.05	7309.82	516.054	78.3433	1408.05
TRINITY_DN589356_c0_g4_i1	51.2034	42.812	29.6803	18.226	34.4732	42.2987	49.5215	104.282	658.138	284.691	473.723	591.374	229.084	439.841	249.982	765.08	332.959	345.495
TRINITY_DN589368_c5_g3_i1	7.31476	47.5689	72.0807	59.2346	15.3214	25.3792	123.804	0	22.1489	3960.13	826.862	177.412	1011.79	149.733	129.301	9.00094	70.509	45.6314
TRINITY_DN589375_c4_g2_i1	65.8329	23.7845	25.4402	9.11301	3.83036	5.63982	9.9043	81.3909	446.141	229.943	1877.67	1833.26	1902.67	1319.52	2857.55	219.023	426.971	423.72
TRINITY_DN589400_c1_g8_i2	113.379	28.5413	33.9203	27.339	88.0982	8.45973	321.89	2884.29	325.905	795.675	956.059	3134.28	649.072	177.808	297.392	36.0038	35.2545	149.932
TRINITY_DN589400_c1_g9_i1	135.323	61.8396	38.1604	18.226	45.9643	16.9195	559.593	20848.8	686.615	19479.4	35585.2	79501.8	26268.3	4847.61	771.496	330.035	1465.02	2183.79
TRINITY_DN589429_c1_g5_i1	43.8886	38.0551	50.8805	31.8956	76.6072	33.8389	198.086	167.869	41.1336	200.744	650.293	1136.28	171.813	65.5083	267.222	477.05	622.83	257.491
TRINITY_DN589765_c9_g2_i1	54.8607	23.7845	42.4004	9.11301	3.83036	56.3982	94.0908	653.67	1294.13	547.483	2351.39	1888.17	757.251	369.654	1663.67	186.019	274.202	560.614
TRINITY_DN589826_c0_g2_i1	647.357	266.386	559.685	195.93	635.839	580.902	574.449	3064.87	7207.87	3737.48	8884.46	5884.17	5256.21	3144.4	9684.65	993.104	2448.23	3559.25
TRINITY_DN589873_c0_g2_i1	7.31476	9.51378	4.24004	9.11301	3.83036	5.63982	0	0	0	51.0984	1524.53	3700.31	1247.24	0	1805.91	69.0072	86.1777	208.6
TRINITY_DN590030_c0_g1_i5	65.8329	42.812	46.6404	41.0086	42.1339	36.6588	103.995	488.345	9.49237	1529.3	2609.78	1761.45	95.4518	42.1125	17.2401	525.055	1202.57	1864.37
TRINITY_DN590031_c8_g5_i5	91.4346	33.2982	237.442	31.8956	15.3214	8.45973	1020.14	551.932	41.1336	1405.21	663.212	7349.94	1164.51	659.762	1310.25	366.038	372.131	1655.77
TRINITY_DN590133_c3_g1_i3	3.65738	0	0	0	0	0	34.665	356.085	136.057	547.483	1382.41	1938.86	706.343	977.945	1409.38	12.0013	1053.72	801.808
TRINITY_DN590206_c1_g3_i2	288.933	214.06	203.522	127.582	180.027	64.858	1069.66	1131.84	455.634	981.819	986.205	941.975	547.257	1034.1	999.928	198.021	411.303	733.361
TRINITY_DN590211_c3_g2_i12	10.9721	28.5413	93.2809	36.4521	26.8125	33.8389	113.899	10.1739	94.9237	525.584	1610.66	34629.2	4040.79	444.521	2292.94	918.096	3063.22	2278.31
TRINITY_DN590211_c3_g2_i7	3.65738	9.51378	8.48008	9.11301	3.83036	5.63982	4.95215	0	0	32.849	73.2117	3028.68	451.805	205.883	288.772	141.015	419.137	674.692
TRINITY_DN590245_c1_g2_i6	43.8886	19.0276	25.4402	31.8956	26.8125	28.1991	69.3301	824.083	490.439	602.231	12.9197	751.89	69.998	32.7541	12.9301	168.018	771.682	749.658
TRINITY_DN590437_c0_g2_i1	91.4346	28.5413	46.6404	27.339	38.3036	22.5593	64.3779	274.694	816.344	605.881	585.694	794.131	719.07	233.958	1193.88	96.0101	184.107	342.235
TRINITY_DN590550_c0_g1_i1	14.6295	19.0276	29.6803	109.356	114.911	118.436	74.2822	27.9781	66.4466	485.435	202.409	194.309	120.906	14.0375	150.851	153.016	340.794	97.7815
TRINITY_DN590613_c1_g2_i2	0	14.2707	8.48008	27.339	26.8125	33.8389	609.114	27.9781	120.237	222.643	413.431	967.319	184.54	121.658	120.681	54.0057	215.444	68.447
TRINITY_DN590722_c2_g5_i1	40.2312	19.0276	29.6803	18.226	34.4732	28.1991	24.7607	94.1082	234.145	175.195	607.227	840.596	254.538	196.525	603.405	156.016	297.705	123.857
TRINITY_DN590723_c1_g1_i1	54.8607	47.5689	50.8805	41.0086	49.7946	64.858	94.0908	116.999	1237.17	281.041	383.285	333.704	273.628	547.462	521.514	234.024	293.788	342.235
TRINITY_DN590869_c1_g5_i1	106.064	66.5965	101.761	27.339	88.0982	53.5783	99.043	195.847	240.473	350.389	301.46	566.03	171.813	575.537	275.842	396.041	313.373	348.754
TRINITY_DN590896_c1_g7_i1	58.5181	42.812	4.24004	50.1216	0	2.81991	94.0908	938.538	69.6107	974.52	3535.7	6889.51	3296.27	6026.76	1305.94	75.0079	309.456	495.426
TRINITY_DN590928_c3_g3_i2	62.1755	0	29.6803	18.226	7.66072	0	99.043	920.734	9.49237	1310.31	508.176	2838.6	95.4518	42.1125	396.523	792.083	1523.78	1571.02
TRINITY_DN590966_c1_g2_i2	27002.5	20773.3	22463.7	16868.2	23257.9	26349.2	38938.7	82858.4	37773.3	70019.4	86200.4	67560.3	66313.5	78586.6	63202.4	51902.4	49254.5	54822.8
TRINITY_DN591163_c1_g7_i2	40.2312	14.2707	29.6803	45.5651	34.4732	36.6588	1193.47	1358.21	2945.8	1806.69	163.65	1829.04	57.2711	3032.1	827.527	393.041	489.646	2174.01
TRINITY_DN591189_c3_g4_i1	504.719	718.29	530.005	988.762	716.277	944.67	1287.56	803.735	316.412	2317.68	4366.87	2572.48	1234.51	622.329	1060.27	2214.23	2029.09	1365.68
TRINITY_DN591218_c7_g1_i2	18.2869	14.2707	8.48008	13.6695	7.66072	14.0996	44.5693	89.0213	316.412	1160.66	917.3	1368.61	120.906	262.033	413.763	51.0053	325.125	286.826
TRINITY_DN591219_c3_g1_i4	7.31476	14.2707	8.48008	9.11301	7.66072	0	133.708	12.7173	0	0	1658.03	984.216	12.7269	0	8.62007	6.00063	0	19.5563
TRINITY_DN591228_c2_g1_i1	1894.52	1550.75	2247.22	1676.79	1853.89	1731.43	950.812	1091.15	860.641	3883.48	1976.72	5313.92	1164.51	617.65	1370.59	1368.14	1825.4	1059.3
TRINITY_DN591472_c1_g1_i1	325.507	233.088	165.362	218.712	233.652	132.536	980.525	1078.43	734.077	620.481	503.869	485.772	203.63	425.804	525.824	324.034	137.101	234.676
TRINITY_DN591478_c1_g11_i1	106.064	57.0827	25.4402	50.1216	57.4554	22.5593	49.5215	147.521	161.37	375.938	710.585	1060.25	50.9076	23.3958	206.882	576.06	889.197	1157.08
TRINITY_DN591571_c5_g1_i1	29.2591	14.2707	25.4402	31.8956	19.1518	25.3792	143.612	485.802	69.6107	171.545	150.73	278.791	381.807	285.429	198.262	429.045	438.723	244.454
TRINITY_DN591611_c1_g3_i5	10.9721	9.51378	4.24004	9.11301	19.1518	8.45973	0	0	0	642.38	456.497	1056.03	757.251	846.929	1254.22	294.031	305.539	329.198
TRINITY_DN591984_c9_g1_i1	91.4346	61.8396	63.6006	54.6781	76.6072	39.4788	39.6172	83.9343	506.26	875.973	624.453	451.979	591.801	318.183	469.794	129.014	336.876	309.641
TRINITY_DN591997_c2_g8_i1	471.802	589.854	453.684	1107.23	1087.82	1562.23	203.038	175.499	541.065	682.529	2700.22	1081.37	343.626	327.541	487.034	243.025	282.036	185.785
TRINITY_DN592014_c2_g2_i4	149.953	142.707	67.8407	223.269	153.214	87.4172	173.325	259.433	370.202	854.073	512.482	1465.76	171.813	98.2624	168.091	507.053	826.522	518.242
TRINITY_DN592059_c1_g2_i1	193.841	128.436	127.201	332.625	206.839	315.83	366.459	1106.41	613.84	1200.81	921.607	1664.3	769.978	1684.5	637.885	825.086	936.203	876.774
TRINITY_DN592230_c4_g13_i2	43.8886	28.5413	42.4004	22.7825	53.625	47.9385	138.66	246.716	1866.83	335.79	813.942	696.977	598.164	547.462	1094.75	93.0097	176.273	218.379
TRINITY_DN592230_c4_g17_i1	69.4903	19.0276	29.6803	36.4521	7.66072	19.7394	69.3301	310.303	775.21	496.385	869.928	354.825	445.442	341.579	775.806	84.0088	86.1777	277.048
TRINITY_DN592272_c2_g2_i1	73.1476	33.2982	38.1604	31.8956	42.1339	33.8389	133.708	676.562	1518.78	664.279	404.818	591.374	407.261	734.629	504.274	105.011	403.468	400.904
TRINITY_DN592319_c6_g1_i1	0	0	0	0	0	5.63982	0	0	0	7.29977	30.146	5018.23	343.626	758.024	47.4104	765.08	152.77	189.044
TRINITY_DN592385_c8_g6_i2	0	4.75689	4.24004	4.55651	3.83036	2.81991	4.95215	0	18.9847	1273.81	12.9197	2834.37	12.7269	0	0	3.00031	1280.91	0
TRINITY_DN592398_c1_g4_i1	40.2312	4.75689	4.24004	13.6695	15.3214	14.0996	64.3779	4779.17	275.279	737.277	1020.66	2314.81	1094.51	219.921	215.502	21.0022	15.6687	35.8532
TRINITY_DN592398_c1_g5_i1	10.9721	4.75689	4.24004	4.55651	3.83036	0	4.95215	25.4346	202.504	182.494	254.088	2395.07	222.721	79.5458	836.147	9.00094	94.012	22.8157
TRINITY_DN592582_c3_g2_i6	43.8886	19.0276	8.48008	27.339	22.9821	28.1991	64.3779	457.824	243.637	361.339	831.169	2580.93	63.6345	28.075	357.733	609.064	1320.09	1893.7
TRINITY_DN592611_c3_g2_i2	0	14.2707	0	0	3.83036	16.9195	193.134	78.8474	1499.79	5066.04	770.877	878.613	2640.83	996.662	978.378	150.016	164.521	231.416
TRINITY_DN592618_c2_g2_i2	62.1755	71.3534	38.1604	13.6695	49.7946	70.4978	94.0908	368.802	541.065	350.389	409.124	194.309	375.444	528.745	288.772	327.034	709.007	531.279
TRINITY_DN592664_c0_g3_i1	40.2312	95.1378	114.481	54.6781	65.1161	217.133	1406.41	422.215	2591.42	981.819	5994.75	3746.78	1991.76	3598.28	3788.52	1224.13	2910.46	3370.2
TRINITY_DN592722_c1_g1_i1	40.2312	57.0827	63.6006	68.3476	88.0982	188.934	64.3779	55.9562	275.279	281.041	701.971	1364.38	655.435	1202.55	1198.19	237.025	873.528	987.593
TRINITY_DN592738_c4_g1_i1	62.1755	33.2982	8.48008	31.8956	99.5893	22.5593	99.043	432.389	2420.55	339.439	413.431	895.51	470.895	341.579	965.448	102.011	121.432	143.413
TRINITY_DN592777_c0_g2_i1	288.933	66.5965	135.681	86.5736	65.1161	160.735	69.3301	1172.54	1012.52	2912.61	1791.53	1943.09	1329.96	860.966	1439.55	1008.11	689.421	1417.83
TRINITY_DN592878_c1_g8_i4	36.5738	14.2707	12.7201	41.0086	42.1339	33.8389	59.4258	241.629	442.977	153.295	693.358	173.188	57.2711	28.075	219.812	3.00031	15.6687	13.0375
TRINITY_DN592974_c1_g8_i1	73.1476	57.0827	72.0807	109.356	111.08	126.896	94.0908	147.521	452.47	390.538	1408.25	2961.1	496.349	547.462	982.688	306.032	1002.79	1134.27
TRINITY_DN592982_c2_g1_i12	43.8886	47.5689	4.24004	109.356	19.1518	78.9575	69.3301	249.26	490.439	1124.17	1502.99	2792.13	69.998	32.7541	939.588	408.043	1555.12	1091.89
TRINITY_DN593117_c2_g1_i2	7.31476	9.51378	16.9602	31.8956	19.1518	101.517	19.8086	10.1739	82.2672	354.039	1080.95	1491.11	330.899	79.5458	1172.33	141.015	70.509	26.0751
TRINITY_DN593137_c0_g1_i1	36.5738	14.2707	25.4402	13.6695	19.1518	33.8389	4.95215	76.3039	414.5	565.732	1223.07	1693.86	668.162	449.2	827.527	159.017	376.048	195.563
TRINITY_DN593214_c0_g5_i2	10.9721	76.1103	50.8805	9.11301	3.83036	42.2987	14.8564	0	31.6412	40.1488	9332.34	21597.8	3048.09	4782.11	2904.96	3489.37	10854.5	3520.13
TRINITY_DN593224_c0_g1_i2	369.396	437.634	292.563	314.399	264.295	293.271	1926.39	2123.79	765.718	1102.27	826.862	903.958	1100.88	2812.18	1155.09	432.045	818.688	945.221
TRINITY_DN593246_c0_g10_i2	69.4903	137.95	55.1205	132.139	118.741	76.1376	366.459	226.368	117.073	394.188	94.7446	468.875	19.0904	9.35833	4.31004	234.024	650.25	550.836
TRINITY_DN593279_c4_g1_i1	277.961	114.165	21.2002	104.8	111.08	143.815	158.469	6613.01	3281.2	759.176	1124.02	1182.75	1546.32	949.87	2361.9	144.015	191.941	117.338
TRINITY_DN593286_c6_g5_i1	58.5181	33.2982	46.6404	31.8956	72.7768	53.5783	331.794	770.67	411.336	485.435	482.336	346.376	146.359	210.562	310.323	102.011	223.279	192.304
TRINITY_DN593287_c1_g18_i9	54.8607	14.2707	8.48008	31.8956	19.1518	8.45973	89.1387	859.691	455.634	218.993	370.365	270.343	82.7249	37.4333	172.401	102.011	387.8	348.754
TRINITY_DN593335_c0_g1_i5	0	0	8.48008	0	0	42.2987	14.8564	0	180.355	394.188	1485.77	1964.21	712.706	252.675	1086.13	192.02	78.3433	97.7815
TRINITY_DN593528_c0_g2_i5	10.9721	33.2982	89.0409	218.712	241.313	270.711	14.8564	0	3.16412	3.64989	4.30657	1419.3	12.7269	9.35833	4.31004	3.00031	3.91717	3.25938
TRINITY_DN593530_c0_g5_i1	694.903	508.987	530.005	637.911	482.625	228.413	1094.42	1098.78	1933.28	1711.8	2179.13	1546.02	2093.58	1436.5	2120.54	801.084	1758.81	2105.56
TRINITY_DN593730_c0_g1_i3	40.2312	28.5413	59.3606	54.6781	91.9286	174.834	267.416	348.455	509.424	354.039	163.65	498.444	63.6345	28.075	198.262	402.042	379.965	322.679
TRINITY_DN593769_c0_g1_i2	32.9164	42.812	29.6803	127.582	130.232	163.555	257.512	200.934	297.428	346.739	508.176	443.531	76.3614	149.733	189.642	189.02	242.864	166.229
TRINITY_DN593769_c1_g13_i1	43.8886	28.5413	76.3207	18.226	30.6429	76.1376	19.8086	71.217	41.1336	660.629	3027.52	4072.03	1202.69	4360.98	999.928	762.08	1496.36	2424.98
TRINITY_DN593769_c1_g13_i2	837.541	680.235	1233.85	774.606	532.42	2512.54	138.66	312.846	1547.26	1481.85	57690.9	76278.8	10105.2	52364.5	22123.4	16780.8	23412.9	24826.7
TRINITY_DN593769_c1_g6_i1	14.6295	33.2982	12.7201	22.7825	7.66072	62.038	0	0	22.1489	65.698	2080.07	2876.61	782.704	1679.82	1090.44	378.04	454.391	1300.49
TRINITY_DN593772_c3_g6_i3	896.059	475.689	144.161	305.286	865.661	341.209	2476.07	52975.3	1031.5	22103.7	19246.1	58157.4	36335.3	10308.2	9331.23	657.069	646.333	3634.21
TRINITY_DN593772_c3_g6_i5	3.65738	0	0	0	0	5.63982	24.7607	5.08693	18.9847	100536	55124.1	219.653	509.076	75587.2	37635.2	18307.9	25798.5	107.56
TRINITY_DN593843_c1_g2_i2	43.8886	23.7845	12.7201	13.6695	15.3214	47.9385	24.7607	363.715	1765.58	886.922	2054.24	2099.38	1482.68	1094.92	1758.49	72.0075	282.036	573.651
TRINITY_DN593854_c2_g2_i3	3767.1	3277.5	1551.85	469.32	563.063	366.588	2287.89	6895.33	6521.26	7606.36	9870.67	33391.5	2799.92	4389.06	5447.89	648.068	4046.43	5795.18
TRINITY_DN594023_c0_g3_i1	51.2034	42.812	25.4402	22.7825	26.8125	14.0996	79.2344	127.173	306.92	697.128	318.686	257.67	76.3614	187.167	68.9606	210.022	282.036	149.932
TRINITY_DN594035_c1_g2_i2	84.1198	47.5689	29.6803	41.0086	61.2857	64.858	138.66	1378.56	980.878	766.476	443.577	2906.18	120.906	1300.81	193.952	705.074	1880.24	1704.66
TRINITY_DN594090_c3_g1_i1	40.2312	57.0827	21.2002	54.6781	53.625	70.4978	89.1387	124.63	332.233	215.343	331.606	608.271	254.538	243.316	594.785	39.0041	144.935	237.935
TRINITY_DN594100_c6_g1_i6	69.4903	47.5689	29.6803	227.825	206.839	321.47	44.5693	198.39	594.855	1339.51	1141.24	992.664	299.082	168.45	689.606	18.0019	141.018	88.0033
TRINITY_DN594155_c0_g1_i1	0	0	8.48008	0	0	16.9195	0	0	180.355	383.238	1877.67	1469.99	750.887	650.404	930.968	342.036	117.515	107.56
TRINITY_DN594222_c0_g6_i1	1766.52	2069.25	2717.87	2970.84	1846.23	2222.09	4625.31	2614.68	2686.34	2938.16	13634.6	18856.4	4753.5	7692.54	4456.58	5694.6	10901.5	16655.4
TRINITY_DN594419_c0_g2_i1	65.8329	66.5965	12.7201	59.2346	72.7768	124.076	123.804	590.084	632.825	594.931	973.286	270.343	381.807	229.279	930.968	198.021	442.64	361.791
TRINITY_DN594525_c3_g14_i3	95.0919	128.436	63.6006	173.147	99.5893	93.0571	604.162	317.933	319.576	255.492	430.657	895.51	299.082	720.591	775.806	228.024	317.291	472.61
TRINITY_DN594525_c3_g9_i1	43.8886	57.0827	38.1604	82.0171	134.063	166.375	1193.47	1243.75	1563.08	740.927	3234.24	815.252	795.431	1754.69	1530.06	414.043	1355.34	2431.5
TRINITY_DN594613_c0_g3_i3	91.4346	85.624	127.201	100.243	99.5893	160.735	44.5693	30.5216	82.2672	124.096	714.891	1060.25	235.448	247.996	935.278	660.069	756.013	798.549
TRINITY_DN594671_c0_g1_i10	4001.18	3287.01	3358.11	4702.32	3742.26	4297.54	2040.28	3321.76	3917.18	8595.48	10266.9	8498.89	4670.77	3794.8	3723.87	5616.59	6271.39	3777.62
TRINITY_DN594759_c27_g7_i1	7.31476	4.75689	0	0	0	8.45973	24.7607	50.8693	490.439	18431.9	1421.17	38.0169	369.08	9.35833	51.7204	12.0013	0	29.3344
TRINITY_DN594830_c22_g10_i1	62.1755	152.221	496.085	91.1301	45.9643	169.195	341.698	27.9781	405.008	18961.2	4074.02	853.269	5421.66	1235.3	784.427	138.014	246.782	436.757
TRINITY_DN59985_c0_g1_i2	51.2034	42.812	25.4402	36.4521	19.1518	22.5593	19.8086	35.6085	268.95	357.689	378.978	321.032	254.538	159.092	340.493	51.0053	117.515	156.45
TRINITY_DN600560_c0_g1_i1	102.407	19.0276	29.6803	36.4521	19.1518	19.7394	19.8086	297.585	373.367	795.675	1059.42	566.03	343.626	467.916	887.867	75.0079	144.935	211.86
TRINITY_DN60135_c0_g2_i1	128.008	204.546	80.5608	109.356	134.063	222.773	505.119	600.258	1256.16	445.286	361.752	1018.01	190.904	495.991	405.143	702.073	818.688	798.549
TRINITY_DN60487_c0_g1_i1	25.6017	14.2707	21.2002	13.6695	7.66072	16.9195	49.5215	99.1951	743.569	770.126	551.241	291.463	235.448	93.5833	241.362	30.0031	23.503	58.6689
TRINITY_DN619026_c0_g1_i1	124.351	38.0551	38.1604	45.5651	30.6429	50.7584	64.3779	653.67	1604.21	766.476	882.847	629.391	757.251	369.654	1008.55	150.016	144.935	378.088
TRINITY_DN622746_c0_g1_i1	80.4624	114.165	97.5209	9.11301	7.66072	5.63982	39.6172	17.8043	47.4618	171.545	434.964	168.964	216.357	112.3	314.633	57.006	387.8	420.46
TRINITY_DN639370_c0_g1_i1	51.2034	9.51378	16.9602	9.11301	3.83036	5.63982	44.5693	432.389	414.5	795.675	1571.9	1085.59	668.162	154.412	668.056	129.014	297.705	319.419
TRINITY_DN648467_c0_g1_i1	0	4.75689	4.24004	4.55651	11.4911	11.2796	0	0	60.1183	2237.38	3285.92	2403.51	827.249	322.862	293.082	12.0013	1919.41	508.464
TRINITY_DN653247_c0_g1_i1	54.8607	28.5413	21.2002	13.6695	26.8125	33.8389	74.2822	455.28	933.416	237.243	327.3	337.928	451.805	294.787	728.396	105.011	172.355	198.822
TRINITY_DN67009_c1_g1_i1	0	0	0	4.55651	0	0	0	0	0	83.9474	3191.17	0	0	0	51.7204	39.0041	2597.08	1597.1
TRINITY_DN677016_c0_g1_i1	252.359	147.464	76.3207	95.6867	164.705	177.654	222.847	1805.86	243.637	1094.97	1141.24	2112.05	1368.14	627.008	2361.9	786.082	900.949	1205.97
TRINITY_DN695675_c0_g1_i1	179.212	95.1378	59.3606	82.0171	153.214	287.631	123.804	1849.1	1154.9	1146.06	2140.37	1541.8	769.978	903.079	1486.96	372.039	1398.43	1632.95
TRINITY_DN719450_c0_g1_i1	3.65738	0	0	0	0	2.81991	4.95215	10.1739	161.37	1284.76	839.782	8059.59	655.435	659.762	4624.67	81.0085	152.77	280.307
TRINITY_DN727432_c0_g1_i1	43.8886	14.2707	21.2002	27.339	15.3214	16.9195	49.5215	198.39	730.912	193.444	568.468	337.928	190.904	247.996	629.265	30.0031	113.598	250.972
TRINITY_DN73233_c1_g1_i1	29.2591	23.7845	16.9602	45.5651	53.625	42.2987	143.612	513.78	629.661	350.389	706.278	1022.23	897.247	299.466	275.842	132.014	446.557	283.566
TRINITY_DN732410_c0_g1_i1	95.0919	42.812	118.721	82.0171	84.2679	146.635	118.852	412.041	493.603	689.829	340.219	401.29	407.261	355.616	323.253	207.022	407.385	312.901
TRINITY_DN755226_c0_g1_i1	80.4624	61.8396	110.241	141.252	107.25	174.834	173.325	213.651	360.71	310.24	650.293	899.734	617.255	276.071	724.086	177.019	438.723	479.129
TRINITY_DN772350_c0_g1_i1	128.008	80.8671	55.1205	45.5651	99.5893	84.5973	99.043	394.237	1101.11	481.785	572.774	456.203	400.897	477.275	784.427	258.027	383.882	635.58
TRINITY_DN791252_c0_g1_i1	179.212	109.408	139.921	95.6867	145.554	211.493	252.56	918.191	806.851	609.531	602.92	553.357	629.982	439.841	762.876	285.03	595.409	697.508
TRINITY_DN795119_c0_g1_i1	62.1755	23.7845	29.6803	9.11301	30.6429	19.7394	257.512	1152.19	756.225	255.492	559.855	743.442	330.899	360.296	900.798	153.016	125.349	247.713
TRINITY_DN798351_c0_g1_i1	131.666	85.624	114.481	77.4606	141.723	186.114	198.086	569.736	1686.48	963.57	1554.67	988.44	1196.33	411.766	909.418	279.029	348.628	521.501
TRINITY_DN80160_c0_g1_i1	117.036	109.408	16.9602	45.5651	26.8125	53.5783	79.2344	529.041	1116.94	467.185	1782.92	1094.04	827.249	627.008	1482.65	144.015	340.794	514.982
TRINITY_DN802784_c0_g1_i1	25.6017	19.0276	50.8805	18.226	11.4911	109.977	168.373	839.343	82.2672	978.17	1705.4	2399.29	559.984	294.787	560.305	9.00094	415.22	378.088
TRINITY_DN81361_c0_g1_i1	0	0	0	0	0	0	74.2822	48.3258	34.8054	240.893	99.0512	7371.06	38.1807	4103.63	47.4104	6.00063	0	78.2252
TRINITY_DN842516_c0_g2_i1	288.933	114.165	72.0807	259.721	122.571	194.574	148.564	2197.55	2762.28	2660.77	2058.54	3814.36	2316.3	1525.41	1586.09	507.053	763.848	922.405
TRINITY_DN852256_c0_g1_i1	138.981	38.0551	76.3207	63.7911	84.2679	78.9575	74.2822	640.953	851.149	401.488	779.49	620.943	750.887	524.066	844.767	216.023	258.533	459.573
TRINITY_DN852743_c0_g1_i1	43.8886	38.0551	42.4004	13.6695	53.625	39.4788	74.2822	152.608	635.989	204.394	546.935	468.875	419.988	201.204	590.475	39.0041	176.273	189.044
TRINITY_DN854589_c0_g1_i1	3.65738	0	0	0	0	14.0996	39.6172	378.976	499.931	91.2472	404.818	1736.11	146.359	32.7541	2598.95	18.0019	62.6747	48.8907
TRINITY_DN85561_c0_g1_i1	98.7493	57.0827	38.1604	22.7825	26.8125	16.9195	89.1387	577.366	829	467.185	964.672	667.408	483.622	383.691	327.563	48.005	434.806	192.304
TRINITY_DN859432_c0_g1_i1	2318.78	1569.77	1929.22	1371.51	2547.19	2845.29	2669.21	6389.18	9457.56	7026.03	10452.1	9588.71	8374.3	8342.95	10663	5322.56	4500.83	7059.82
TRINITY_DN860887_c0_g2_i1	36.5738	19.0276	25.4402	13.6695	19.1518	11.2796	0	0	0	1306.66	990.512	168.964	464.532	407.087	456.864	306.032	889.197	39.1126
TRINITY_DN870266_c0_g1_i1	3.65738	0	0	0	0	0	108.947	1353.12	885.954	2040.29	11007.6	17268.1	769.978	4.67916	3120.47	36.0038	4837.7	1991.48
TRINITY_DN87526_c0_g1_i1	91.4346	33.2982	38.1604	63.7911	72.7768	67.6779	69.3301	366.259	572.706	302.941	404.818	633.615	292.719	439.841	646.505	162.017	180.19	645.358
TRINITY_DN87629_c0_g1_i1	120.694	57.0827	38.1604	22.7825	42.1339	31.019	39.6172	323.02	658.138	248.192	891.461	1305.25	299.082	116.979	487.034	90.0094	184.107	241.194
TRINITY_DN881501_c0_g1_i1	7.31476	4.75689	4.24004	4.55651	3.83036	0	0	0	0	580.332	1072.34	1676.97	0	860.966	0	108.011	1237.82	583.429
TRINITY_DN881501_c0_g2_i1	0	0	0	0	0	2.81991	0	0	0	1109.57	137.81	422.41	0	187.167	0	90.0094	227.196	674.692
TRINITY_DN883341_c0_g1_i1	43.8886	38.0551	12.7201	36.4521	57.4554	47.9385	74.2822	198.39	664.466	291.991	434.964	346.376	426.351	252.675	836.147	198.021	223.279	567.133
TRINITY_DN889422_c0_g1_i1	58.5181	19.0276	12.7201	36.4521	19.1518	14.0996	19.8086	193.303	205.668	496.385	499.562	574.478	400.897	229.279	461.174	36.0038	66.5918	195.563
TRINITY_DN89192_c0_g1_i2	98.7493	19.0276	29.6803	59.2346	34.4732	2.81991	173.325	483.258	6644.66	810.275	3979.27	8650.96	1406.32	449.2	3965.23	189.02	532.735	596.467
TRINITY_DN931627_c0_g1_i1	62.1755	23.7845	12.7201	45.5651	53.625	19.7394	34.665	239.086	623.332	189.794	624.453	422.41	349.99	215.242	487.034	84.0088	160.604	159.71
TRINITY_DN95283_c0_g1_i1	106.064	23.7845	38.1604	50.1216	72.7768	47.9385	79.2344	610.432	1632.69	408.787	757.957	481.548	248.175	154.412	749.946	84.0088	117.515	211.86
TRINITY_DN964301_c0_g1_i1	91.4346	33.2982	67.8407	31.8956	160.875	76.1376	94.0908	671.475	1224.52	2065.84	2545.18	5242.11	2259.02	982.624	2551.54	255.027	951.872	1750.29
TRINITY_DN968226_c0_g1_i1	2640.63	1531.72	2077.62	1403.4	2980.02	4018.37	2451.31	10069.6	16434.5	15285.7	20490.7	17500.5	12135.1	10490.7	15727.3	5421.57	7184.09	10048.7
TRINITY_DN97585_c1_g1_i1	0	0	4.24004	0	0	2.81991	0	0	15.8206	0	30.146	20774.1	6.36345	0	17.2401	12.0013	23.503	1052.78
TRINITY_DN977045_c0_g1_i1	109.721	33.2982	46.6404	59.2346	49.7946	42.2987	59.4258	427.302	183.519	211.693	215.329	202.757	330.899	262.033	331.873	291.03	223.279	342.235
TRINITY_DN977131_c0_g2_i1	113.379	90.3809	46.6404	82.0171	180.027	177.654	168.373	1459.95	3724.17	496.385	912.994	992.664	1730.86	860.966	1219.74	126.013	920.534	352.013
TRINITY_DN984156_c0_g1_i1	51.2034	19.0276	29.6803	13.6695	45.9643	22.5593	39.6172	198.39	401.844	416.087	581.387	582.926	248.175	224.6	767.186	114.012	274.202	303.123
TRINITY_DN99200_c0_g3_i1	91.4346	42.812	55.1205	36.4521	80.4375	45.1186	118.852	656.214	696.107	635.08	1365.18	887.061	668.162	210.562	818.907	78.0082	767.765	384.607
TRINITY_DN997284_c2_g1_i1	62.1755	19.0276	29.6803	36.4521	22.9821	19.7394	69.3301	412.041	1015.68	419.737	723.504	595.598	579.074	271.391	737.016	42.0044	172.355	283.566
TRINITY_DN1007251_c0_g1_i1	117.036	104.652	46.6404	59.2346	49.7946	31.019	99.043	180.586	351.218	635.08	2415.99	608.271	559.984	252.675	659.436	162.017	293.788	182.525
TRINITY_DN1023943_c1_g2_i1	7.31476	0	0	0	0	0	9.9043	506.149	3.16412	2507.47	68.9052	1917.74	267.265	1235.3	4219.53	96.0101	47.006	0
TRINITY_DN1035769_c0_g1_i1	10.9721	0	0	0	0	2.81991	0	43.2389	41.1336	693.478	1567.59	375.945	1527.23	163.771	1823.15	15.0016	105.764	52.1501
TRINITY_DN1047768_c0_g1_i1	47.546	9.51378	16.9602	9.11301	15.3214	5.63982	39.6172	269.607	139.221	324.84	900.074	768.787	680.889	14.0375	1228.36	18.0019	54.8403	127.116
TRINITY_DN1058544_c0_g1_i1	168.24	33.2982	25.4402	13.6695	7.66072	22.5593	14.8564	852.061	911.267	489.085	3875.92	832.148	1985.4	715.912	3331.66	69.0072	164.521	296.604
TRINITY_DN116903_c1_g1_i1	69.4903	76.1103	50.8805	31.8956	34.4732	28.1991	14.8564	25.4346	69.6107	270.092	947.446	211.205	292.719	112.3	228.432	45.0047	117.515	48.8907
TRINITY_DN173835_c0_g1_i1	62.1755	19.0276	25.4402	4.55651	19.1518	56.3982	24.7607	442.563	420.828	441.636	1429.78	1309.47	986.335	187.167	1818.84	123.013	90.0949	501.945
TRINITY_DN192601_c1_g1_i1	3.65738	0	0	0	0	0	4.95215	0	0	0	0	0	6.36345	4.67916	4728.11	741.078	0	0
TRINITY_DN232995_c0_g1_i1	3.65738	0	0	0	0	0	4.95215	25.4346	98.0878	1726.4	2471.97	2103.6	50.9076	4.67916	5008.26	126.013	372.131	58.6689
TRINITY_DN25266_c0_g1_i1	58.5181	38.0551	25.4402	36.4521	30.6429	31.019	89.1387	231.455	259.458	324.84	172.263	181.636	222.721	280.75	870.627	120.013	481.812	162.969
TRINITY_DN270182_c0_g2_i1	3.65738	0	0	0	0	0	4.95215	991.951	0	3.64989	5047.3	38.0169	6.36345	4.67916	4.31004	0	23.503	0
TRINITY_DN279849_c0_g1_i1	10.9721	9.51378	8.48008	9.11301	3.83036	11.2796	9.9043	22.8912	300.592	364.989	1059.42	511.116	190.904	411.766	874.937	33.0035	231.113	29.3344
TRINITY_DN280456_c0_g1_i1	18.2869	23.7845	12.7201	45.5651	22.9821	14.0996	0	0	53.7901	456.236	628.76	168.964	470.895	107.621	181.022	72.0075	133.184	68.447
TRINITY_DN281793_c1_g2_i1	54.8607	9.51378	4.24004	18.226	3.83036	0	4.95215	48.3258	34.8054	4058.67	11649.3	3315.92	14330.5	84.2249	10369.9	480.05	54.8403	215.119
TRINITY_DN300556_c0_g1_i1	58.5181	19.0276	12.7201	18.226	38.3036	19.7394	29.7129	348.455	101.252	1266.51	822.555	240.774	349.99	79.5458	318.943	147.015	297.705	208.6
TRINITY_DN316170_c1_g2_i1	87.7772	33.2982	50.8805	68.3476	53.625	53.5783	99.043	434.932	436.649	361.339	2015.48	468.875	426.351	121.658	818.907	108.011	685.504	557.354
TRINITY_DN318759_c0_g1_i1	577.866	318.712	203.522	136.695	160.875	146.635	411.028	2362.88	1936.44	1288.41	2786.35	2766.79	2863.55	673.8	8262.34	948.099	3748.73	2037.11
TRINITY_DN323553_c0_g1_i1	2055.45	704.02	424.004	132.139	103.42	118.436	609.114	7462.53	4458.25	598.581	39594.6	11037.6	13076.9	12170.5	68258	2148.22	6052.02	24451.9
TRINITY_DN332016_c0_g1_i1	84.1198	95.1378	29.6803	41.0086	65.1161	39.4788	212.942	323.02	199.34	160.595	1425.48	502.668	547.257	594.254	1831.77	159.017	395.634	798.549
TRINITY_DN336846_c0_g1_i1	106.064	137.95	67.8407	123.026	65.1161	188.934	153.517	338.281	348.054	554.783	624.453	498.444	400.897	411.766	241.362	138.014	195.858	149.932
TRINITY_DN353859_c0_g1_i2	29.2591	9.51378	4.24004	4.55651	11.4911	11.2796	9.9043	132.26	338.561	372.288	1111.1	768.787	299.082	322.862	986.998	63.0066	70.509	68.447
TRINITY_DN356200_c0_g2_i1	98.7493	42.812	12.7201	18.226	7.66072	19.7394	4.95215	167.869	420.828	521.934	676.132	502.668	839.975	458.558	1301.63	54.0057	246.782	312.901
TRINITY_DN361577_c0_g1_i1	142.638	66.5965	59.3606	59.2346	65.1161	98.6969	79.2344	671.475	300.592	1277.46	1037.88	688.529	999.062	1080.89	1758.49	339.035	857.86	733.361
TRINITY_DN36457_c0_g1_i1	62.1755	23.7845	38.1604	22.7825	57.4554	31.019	123.804	378.976	158.206	405.137	465.11	354.825	483.622	56.15	1030.1	93.0097	125.349	185.785
TRINITY_DN365462_c0_g1_i1	270.646	385.308	122.961	642.468	520.929	200.214	901.291	305.216	1271.98	5131.74	4319.49	2466.88	534.53	1090.25	1676.6	1011.11	908.783	968.037
TRINITY_DN36845_c0_g1_i1	164.582	23.7845	72.0807	45.5651	11.4911	5.63982	89.1387	948.712	139.221	2171.68	2183.43	950.423	171.813	51.4708	30.1703	75.0079	47.006	348.754
TRINITY_DN369376_c0_g1_i1	21.9443	38.0551	12.7201	13.6695	34.4732	70.4978	64.3779	99.1951	208.832	532.883	693.358	384.393	178.177	177.808	374.973	48.005	121.432	293.344
TRINITY_DN369768_c1_g1_i1	36.5738	14.2707	8.48008	13.6695	15.3214	5.63982	4.95215	33.065	161.37	1357.76	3798.4	380.169	127.269	247.996	68.9606	45.0047	50.9232	84.7439
TRINITY_DN372627_c4_g1_i1	47.546	19.0276	12.7201	41.0086	38.3036	14.0996	64.3779	157.695	246.802	598.581	534.015	468.875	528.166	341.579	1211.12	90.0094	133.184	312.901
TRINITY_DN374376_c0_g1_i1	76.805	23.7845	38.1604	22.7825	26.8125	19.7394	49.5215	356.085	386.023	2419.87	1235.99	422.41	477.259	252.675	762.876	78.0082	438.723	166.229
TRINITY_DN375676_c0_g2_i1	0	4.75689	4.24004	18.226	0	0	34.665	0	25.313	215.343	1985.33	1613.61	1839.04	641.045	620.645	48.005	289.87	0
TRINITY_DN378590_c0_g1_i1	171.897	104.652	63.6006	186.817	137.893	163.555	262.464	684.192	515.752	1021.97	2174.82	853.269	1291.78	444.521	6740.9	1320.14	1269.16	332.457
TRINITY_DN381113_c0_g1_i1	0	0	0	0	0	0	0	0	18.9847	248.192	12.9197	549.133	38.1807	341.579	3577.33	810.085	352.545	192.304
TRINITY_DN381294_c0_g1_i1	62.1755	14.2707	12.7201	13.6695	19.1518	36.6588	39.6172	918.191	629.661	562.083	5090.37	861.717	585.437	528.745	3629.05	129.014	611.078	681.211
TRINITY_DN381414_c0_g1_i1	10.9721	9.51378	16.9602	9.11301	15.3214	19.7394	59.4258	48.3258	60.1183	29.1991	981.899	447.755	267.265	116.979	624.955	39.0041	39.1717	123.857
TRINITY_DN390519_c0_g1_i1	76.805	19.0276	67.8407	41.0086	22.9821	36.6588	59.4258	307.759	386.023	357.689	1830.29	781.459	986.335	205.883	1021.48	75.0079	266.367	436.757
TRINITY_DN391659_c0_g1_i1	171.897	52.3258	80.5608	31.8956	61.2857	109.977	103.995	1541.34	1075.8	1810.34	1894.89	1457.32	1699.04	828.212	5154.8	231.024	897.031	1310.27
TRINITY_DN391763_c0_g1_i1	3.65738	0	0	0	0	5.63982	4.95215	73.7605	28.4771	91.2472	2403.07	578.702	178.177	56.15	2542.92	168.018	39.1717	9.77815
TRINITY_DN395606_c0_g1_i1	73.1476	28.5413	21.2002	9.11301	15.3214	16.9195	49.5215	752.866	844.821	558.433	2536.57	899.734	1355.41	683.158	1982.62	45.0047	325.125	182.525
TRINITY_DN396085_c0_g2_i1	0	0	0	0	0	0	4.95215	12.7173	0	5489.43	7338.4	3915.74	2017.21	2082.23	2116.23	489.051	297.705	1750.29
TRINITY_DN396904_c1_g1_i1	29.2591	0	0	0	0	0	4.95215	796.104	136.057	14143.3	13686.3	4950.65	50.9076	4005.36	3797.14	411.043	101.846	104.3
TRINITY_DN397171_c1_g2_i1	32.9164	9.51378	16.9602	18.226	34.4732	8.45973	133.708	663.844	1325.77	850.424	4074.02	114.051	464.532	42.1125	198.262	153.016	372.131	260.751
TRINITY_DN397775_c0_g1_i2	84.1198	28.5413	42.4004	123.026	99.5893	155.095	29.7129	218.738	281.607	364.989	1731.24	663.184	649.072	837.57	827.527	102.011	160.604	185.785
TRINITY_DN404311_c0_g2_i1	51.2034	19.0276	29.6803	4.55651	3.83036	5.63982	39.6172	193.303	1142.25	354.039	2545.18	1085.59	1870.85	140.375	974.068	111.012	184.107	257.491
TRINITY_DN407926_c0_g1_i1	29.2591	14.2707	21.2002	27.339	7.66072	25.3792	19.8086	101.739	142.386	51.0984	1757.08	287.239	1399.96	570.858	870.627	303.032	552.321	860.477
TRINITY_DN408079_c2_g1_i1	3.65738	0	0	0	0	2.81991	4.95215	48.3258	487.275	1529.3	3940.51	1110.94	57.2711	846.929	3348.9	0	199.776	563.873
TRINITY_DN415755_c0_g1_i1	117.036	33.2982	38.1604	31.8956	19.1518	25.3792	138.66	1454.86	1243.5	594.931	7540.81	1533.35	1832.67	580.216	3792.83	168.018	411.303	534.539
TRINITY_DN422773_c0_g2_i1	84.1198	47.5689	33.9203	41.0086	49.7946	95.877	44.5693	366.259	588.527	678.879	2958.62	595.598	509.076	463.237	797.357	66.0069	309.456	296.604
TRINITY_DN427965_c1_g1_i1	0	0	0	0	0	5.63982	0	0	0	80.2975	2415.99	1765.67	1056.33	538.104	4409.17	0	152.77	215.119
TRINITY_DN428735_c0_g1_i1	135.323	128.436	139.921	72.9041	38.3036	90.2371	59.4258	63.5866	401.844	485.435	2058.54	958.871	1985.4	1778.08	3025.65	312.033	379.965	335.716
TRINITY_DN429466_c0_g1_i1	0	14.2707	0	0	3.83036	22.5593	24.7607	0	180.355	1704.5	2351.39	557.581	1170.87	173.129	853.387	39.0041	66.5918	127.116
TRINITY_DN441781_c0_g1_i1	69.4903	23.7845	12.7201	18.226	38.3036	19.7394	29.7129	147.521	420.828	204.394	14091.1	109.827	636.345	121.658	4353.14	63.0066	105.764	107.56
TRINITY_DN442568_c0_g2_i1	109.721	57.0827	38.1604	50.1216	88.0982	138.176	24.7607	368.802	433.485	594.931	4112.78	1427.75	1209.06	903.079	1629.19	141.015	501.397	270.529
TRINITY_DN443309_c0_g2_i1	182.869	128.436	55.1205	150.365	57.4554	242.512	272.368	1709.21	439.813	3295.85	1421.17	3451.09	4155.33	2924.48	10779.4	1128.12	1022.38	834.402
TRINITY_DN447224_c0_g1_i1	87.7772	66.5965	29.6803	41.0086	61.2857	67.6779	89.1387	495.976	120.237	401.488	1886.28	409.738	375.444	285.429	499.964	90.0094	258.533	208.6
TRINITY_DN447313_c0_g2_i1	0	0	0	0	0	0	0	20.3477	151.878	905.172	3811.32	1862.83	2182.66	631.687	258.602	405.042	31.3373	22.8157
TRINITY_DN448737_c0_g2_i1	270.646	185.519	97.5209	164.034	214.5	541.423	287.225	1243.75	1028.34	1602.3	7480.52	1178.52	2284.48	683.158	3189.43	930.097	180.19	707.286
TRINITY_DN449327_c0_g1_i1	113.379	104.652	72.0807	123.026	95.7589	217.133	64.3779	137.347	155.042	631.43	2002.56	912.406	458.168	229.279	827.527	309.032	340.794	277.048
TRINITY_DN449851_c0_g3_i1	120.694	52.3258	63.6006	31.8956	114.911	112.796	297.129	2403.57	155.042	1354.11	5133.44	1529.12	1164.51	2231.96	4913.44	456.048	1641.29	1362.42
TRINITY_DN453704_c0_g1_i1	0	0	12.7201	0	7.66072	53.5783	0	0	0	1094.97	4530.51	781.459	1845.4	159.092	1228.36	603.063	11.7515	78.2252
TRINITY_DN454759_c0_g1_i1	14.6295	14.2707	4.24004	4.55651	15.3214	0	49.5215	10.1739	63.2825	182.494	2200.66	747.666	400.897	215.242	1521.44	15.0016	3.91717	192.304
TRINITY_DN455893_c0_g2_i1	5529.96	4209.85	6491.5	3845.69	3746.09	3756.12	5204.71	6539.25	6394.69	17548.7	13165.2	7780.8	9430.63	7814.2	6262.48	5148.54	6279.22	5387.76
TRINITY_DN455904_c1_g1_i2	7.31476	9.51378	8.48008	0	3.83036	8.45973	0	0	341.725	66322.1	77682	570.254	432.715	72569.1	68723.5	63.0066	43030.1	127.116
TRINITY_DN459162_c0_g1_i1	106.064	38.0551	42.4004	13.6695	30.6429	36.6588	24.7607	467.997	249.966	1919.84	1658.03	895.51	464.532	46.7916	353.423	36.0038	309.456	857.218
TRINITY_DN464197_c1_g1_i1	7.31476	4.75689	4.24004	4.55651	3.83036	2.81991	4.95215	15.2608	12.6565	452.586	1068.03	291.463	1240.87	9.35833	986.998	3.00031	31.3373	16.2969
TRINITY_DN466725_c1_g2_i1	87.7772	28.5413	38.1604	50.1216	26.8125	19.7394	39.6172	206.021	493.603	226.293	1929.34	1271.45	1126.33	379.012	1728.32	147.015	309.456	378.088
TRINITY_DN474107_c0_g1_i2	73.1476	9.51378	29.6803	27.339	3.83036	0	19.8086	48.3258	12.6565	6978.58	4487.45	2112.05	2908.1	5119	22084.6	897.094	2824.28	3774.36
TRINITY_DN476451_c0_g1_i1	3.65738	0	0	0	3.83036	0	4.95215	0	439.813	1689.9	3656.28	1748.78	1667.22	28.075	3314.42	0	0	16.2969
TRINITY_DN476948_c0_g1_i1	29.2591	9.51378	25.4402	18.226	19.1518	47.9385	24.7607	256.89	34.8054	784.726	1907.81	1140.51	941.791	870.324	577.545	168.018	250.699	319.419
TRINITY_DN478312_c0_g1_i1	3.65738	23.7845	12.7201	4.55651	22.9821	25.3792	29.7129	0	319.576	1204.46	1214.45	270.343	1075.42	659.762	362.043	195.02	125.349	81.4846
TRINITY_DN480759_c0_g1_i1	73.1476	76.1103	50.8805	31.8956	72.7768	73.3177	158.469	223.825	155.042	259.142	538.322	261.894	190.904	421.125	448.244	63.0066	58.7575	74.9658
TRINITY_DN481007_c2_g1_i1	0	0	0	9.11301	0	5.63982	153.517	12.7173	129.729	186.144	10800.9	561.806	5154.39	116.979	814.597	1032.11	101.846	185.785
TRINITY_DN481181_c0_g1_i1	25.6017	76.1103	38.1604	31.8956	42.1339	56.3982	361.507	76.3039	136.057	259.142	2243.72	168.964	521.803	982.624	564.615	240.025	207.61	156.45
TRINITY_DN483347_c0_g1_i1	80.4624	42.812	46.6404	18.226	7.66072	5.63982	257.512	511.236	211.996	127.746	2192.05	219.653	483.622	262.033	586.165	93.0097	188.024	237.935
TRINITY_DN483971_c0_g1_i3	3.65738	0	0	0	0	0	4.95215	0	0	5872.67	8527.01	0	6637.08	0	12145.7	954.1	0	345.495
TRINITY_DN484127_c1_g2_i1	3.65738	0	0	0	7.66072	0	4.95215	22.8912	0	197.094	16980.8	4034.02	12281.5	2161.77	4516.92	522.055	23.503	1616.65
TRINITY_DN485618_c1_g3_i1	0	9.51378	0	0	0	2.81991	39.6172	0	278.443	1412.51	1343.65	384.393	1291.78	262.033	491.344	63.0066	19.5858	81.4846
TRINITY_DN485794_c0_g1_i1	10.9721	4.75689	12.7201	4.55651	11.4911	28.1991	49.5215	198.39	50.626	518.284	1533.14	439.307	789.068	734.629	823.217	81.0085	611.078	299.863
TRINITY_DN486613_c0_g1_i1	58.5181	14.2707	38.1604	31.8956	19.1518	47.9385	54.4736	363.715	332.233	576.682	1033.58	1212.32	229.084	210.562	1159.4	210.022	278.119	61.9283
TRINITY_DN487824_c0_g1_i1	51.2034	14.2707	25.4402	13.6695	7.66072	22.5593	64.3779	427.302	177.191	324.84	5469.35	2247.22	5141.67	1796.8	5641.84	270.028	105.764	2200.08
TRINITY_DN488102_c0_g1_i1	10.9721	4.75689	4.24004	4.55651	3.83036	8.45973	9.9043	20.3477	31.6412	989.119	6511.54	1888.17	89.0883	23.3958	4516.92	39.0041	137.101	74.9658
TRINITY_DN488477_c0_g1_i2	0	4.75689	0	41.0086	3.83036	19.7394	79.2344	10.1739	297.428	675.229	2067.16	633.615	1170.87	683.158	2568.78	84.0088	148.852	88.0033
TRINITY_DN492630_c0_g1_i1	84.1198	38.0551	50.8805	31.8956	34.4732	22.5593	54.4736	180.586	322.741	178.844	1477.15	299.911	680.889	435.162	1172.33	99.0104	364.297	466.092
TRINITY_DN494043_c1_g1_i1	343.794	670.722	385.844	86.5736	88.0982	149.455	376.363	183.129	69.6107	1343.16	3531.39	561.806	897.247	407.087	724.086	630.066	599.327	466.092
TRINITY_DN495195_c0_g2_i1	95.0919	47.5689	46.6404	18.226	19.1518	28.1991	89.1387	684.192	844.821	660.629	1761.39	553.357	1393.6	1085.57	874.937	165.017	450.474	264.01
TRINITY_DN497212_c1_g1_i1	14.6295	9.51378	8.48008	9.11301	15.3214	5.63982	0	0	0	346.739	1029.27	384.393	897.247	0	590.475	15.0016	27.4202	6.51876
TRINITY_DN498089_c0_g1_i1	3.65738	0	0	68.3476	3.83036	25.3792	4.95215	10.1739	427.157	835.824	7545.12	1288.35	1667.22	2419.13	8589.9	45.0047	321.208	264.01
TRINITY_DN498799_c0_g5_i2	0	0	0	0	7.66072	11.2796	0	17.8043	0	459.886	6752.71	185.86	470.895	0	301.703	81.0085	297.705	687.73
TRINITY_DN498910_c1_g2_i1	0	0	4.24004	0	3.83036	2.81991	0	0	28.4771	3773.98	22135.8	963.095	9061.55	18.7167	43.1004	63.0066	0	26.0751
TRINITY_DN501545_c0_g1_i1	102.407	109.408	29.6803	45.5651	68.9464	59.2181	84.1865	208.564	357.546	711.728	1132.63	1030.68	337.263	163.771	1310.25	78.0082	332.959	241.194
TRINITY_DN505060_c0_g1_i2	131.666	76.1103	38.1604	68.3476	53.625	140.996	59.4258	366.259	316.412	861.373	1709.71	405.514	534.53	425.804	823.217	498.052	227.196	365.051
TRINITY_DN507010_c0_g1_i1	43.8886	33.2982	25.4402	13.6695	26.8125	16.9195	143.612	193.303	145.55	605.881	508.176	257.67	57.2711	135.696	577.545	36.0038	160.604	146.672
TRINITY_DN507395_c0_g1_i1	113.379	57.0827	38.1604	31.8956	95.7589	211.493	118.852	2314.55	2243.36	3292.2	12489.1	6391.07	8030.67	1006.02	10714.7	816.085	2448.23	2157.71
TRINITY_DN508289_c4_g2_i1	171.897	14.2707	16.9602	4.55651	15.3214	19.7394	0	1098.78	753.061	2489.22	4905.19	2281.02	5377.12	421.125	6301.27	222.023	1445.43	1427.61
TRINITY_DN508768_c1_g1_i1	544.95	204.546	228.962	223.269	225.991	499.124	257.512	4171.28	2901.5	13004.5	16804.2	4507.12	7547.05	4211.25	7029.67	1524.16	4336.3	3200.71
TRINITY_DN509831_c0_g1_i2	1309.34	499.474	496.085	628.798	543.911	1113.86	995.382	14556.2	6461.14	20472.2	24547.5	5787.02	7731.59	5540.13	11856.9	1620.17	6917.72	4145.93
TRINITY_DN509922_c0_g1_i1	36.5738	9.51378	16.9602	31.8956	19.1518	19.7394	14.8564	183.129	224.653	273.741	6175.63	1372.83	1495.41	435.162	3374.76	78.0082	634.581	140.153
TRINITY_DN510670_c0_g2_i1	21.9443	0	0	0	0	0	29.7129	727.431	44.2977	11792.8	13557.1	156.292	6.36345	4529.43	5650.46	246.026	43.0888	0
TRINITY_DN518717_c0_g5_i1	21.9443	19.0276	12.7201	18.226	7.66072	14.0996	0	0	6.32825	14.5995	189.489	899.734	846.339	622.329	2654.98	66.0069	814.771	162.969
TRINITY_DN521354_c1_g1_i2	18.2869	38.0551	12.7201	13.6695	7.66072	2.81991	9.9043	0	82.2672	1795.74	3217.01	485.772	2615.38	135.696	293.082	546.057	74.4262	172.747
TRINITY_DN521686_c0_g1_i2	80.4624	114.165	76.3207	31.8956	34.4732	73.3177	64.3779	58.4997	180.355	197.094	788.103	620.943	407.261	243.316	909.418	93.0097	160.604	211.86
TRINITY_DN522354_c1_g2_i1	73.1476	19.0276	55.1205	31.8956	19.1518	16.9195	505.119	1958.47	1047.32	4733.9	23574.2	4549.36	5453.48	10542.2	15378.2	1965.21	10451	3041
TRINITY_DN522464_c1_g1_i1	29.2591	14.2707	42.4004	13.6695	7.66072	5.63982	217.894	218.738	579.035	259.142	4457.3	164.74	267.265	701.875	758.566	21.0022	266.367	45.6314
TRINITY_DN523072_c0_g1_i1	0	0	12.7201	0	7.66072	62.038	0	0	15.8206	1317.61	5202.34	604.047	1769.04	191.846	2159.33	354.037	35.2545	6.51876
TRINITY_DN523243_c1_g1_i1	32.9164	4.75689	4.24004	4.55651	11.4911	11.2796	0	68.6735	0	551.133	1330.73	895.51	76.3614	233.958	1310.25	105.011	191.941	202.082
TRINITY_DN523467_c0_g1_i1	69.4903	42.812	12.7201	36.4521	45.9643	11.2796	79.2344	501.063	240.473	1178.91	1124.02	646.288	445.442	322.862	482.724	27.0028	473.977	303.123
TRINITY_DN524696_c0_g3_i1	32.9164	19.0276	29.6803	13.6695	34.4732	28.1991	14.8564	50.8693	50.626	824.874	5430.59	1030.68	1819.95	98.2624	1357.66	306.032	940.12	990.852
TRINITY_DN525367_c0_g1_i2	65.8329	52.3258	55.1205	45.5651	38.3036	39.4788	64.3779	99.1951	306.92	270.092	947.446	321.032	528.166	191.846	353.423	66.0069	129.267	218.379
TRINITY_DN525526_c0_g1_i1	98.7493	85.624	161.122	164.034	122.571	358.129	1470.79	1251.38	1458.66	1806.69	17760.3	11700.8	2386.29	4529.43	33122.6	2211.23	12527.1	4696.77
TRINITY_DN527178_c2_g1_i1	29.2591	28.5413	21.2002	27.339	11.4911	31.019	29.7129	55.9562	82.2672	233.593	465.11	152.068	553.62	205.883	482.724	33.0035	125.349	114.078
TRINITY_DN529921_c1_g1_i2	25.6017	14.2707	8.48008	13.6695	7.66072	59.2181	19.8086	300.129	183.519	824.874	934.526	684.305	108.179	159.092	137.921	24.0025	274.202	299.863
TRINITY_DN530484_c1_g1_i3	106.064	28.5413	21.2002	27.339	45.9643	45.1186	0	12.7173	3.16412	14.5995	1438.4	0	6.36345	0	0	3.00031	0	0
TRINITY_DN531254_c0_g1_i1	51.2034	9.51378	4.24004	9.11301	3.83036	5.63982	14.8564	264.52	518.916	635.08	3514.16	920.854	394.534	1628.35	3637.67	57.006	235.03	655.136
TRINITY_DN531492_c0_g3_i1	0	0	8.48008	0	0	36.6588	0	0	0	770.126	3647.67	249.222	292.719	18.7167	1288.7	300.031	43.0888	19.5563
TRINITY_DN531583_c4_g1_i1	43.8886	38.0551	12.7201	13.6695	42.1339	64.858	69.3301	440.019	291.099	678.879	465.11	177.412	362.717	276.071	986.998	90.0094	262.45	205.341
TRINITY_DN531935_c0_g2_i1	3.65738	14.2707	8.48008	13.6695	7.66072	5.63982	24.7607	0	31.6412	799.325	1128.32	21.1205	101.815	201.204	94.8208	108.011	391.717	68.447
TRINITY_DN532215_c0_g2_i1	190.184	33.2982	38.1604	31.8956	76.6072	93.0571	54.4736	2937.7	408.172	1865.09	3255.77	2327.48	2144.48	1174.47	6439.19	417.044	928.369	1023.45
TRINITY_DN532423_c1_g1_i1	219.443	109.408	76.3207	45.5651	99.5893	42.2987	217.894	696.909	1521.94	1609.6	4844.89	1368.61	1788.13	1104.28	3749.73	495.052	415.22	648.617
TRINITY_DN532476_c5_g1_i1	95.0919	57.0827	59.3606	77.4606	88.0982	107.157	39.6172	111.912	174.027	109.497	861.315	232.326	369.08	191.846	616.335	60.0063	66.5918	68.447
TRINITY_DN532837_c3_g3_i1	51.2034	9.51378	25.4402	4.55651	19.1518	8.45973	4.95215	58.4997	75.939	11723.4	16860.2	4012.9	1845.4	4005.36	7633.07	1959.21	1390.59	537.798
TRINITY_DN533554_c2_g1_i1	18.2869	9.51378	0	0	0	2.81991	59.4258	882.582	104.416	3025.76	29043.5	185.86	44.5442	219.921	8.62007	6.00063	27.4202	35.8532
TRINITY_DN534053_c0_g3_i1	65.8329	42.812	12.7201	18.226	7.66072	36.6588	19.8086	282.325	281.607	2076.79	1739.86	464.651	69.998	149.733	124.991	90.0094	242.864	94.5221
TRINITY_DN534337_c3_g1_i1	0	0	0	0	0	2.81991	0	0	0	178.844	2627.01	397.066	1419.05	37.4333	1142.16	21.0022	379.965	182.525
TRINITY_DN535095_c2_g1_i2	47.546	14.2707	21.2002	13.6695	7.66072	5.63982	39.6172	259.433	69.6107	1430.76	3669.2	460.427	1565.41	837.57	1607.64	477.05	1006.71	224.897
TRINITY_DN535230_c0_g3_i1	40.2312	19.0276	12.7201	36.4521	7.66072	28.1991	0	5.08693	22.1489	302.941	951.753	59.1374	216.357	88.9041	797.357	72.0075	97.9292	136.894
TRINITY_DN539766_c2_g1_i1	0	0	0	0	0	0	9.9043	0	18.9847	138.696	6886.21	92.9302	25.4538	23.3958	3917.82	6.00063	74.4262	19.5563
TRINITY_DN540109_c0_g1_i4	523.006	418.606	750.487	378.19	317.92	383.508	287.225	315.39	325.905	2091.38	2635.62	1740.33	1629.04	1656.42	1116.3	1158.12	1241.74	589.948
TRINITY_DN541320_c0_g1_i1	0	0	0	0	0	0	0	0	18.9847	2507.47	3397.89	1596.71	0	0	2249.84	0	15.6687	0
TRINITY_DN543005_c0_g2_i1	91.4346	33.2982	25.4402	31.8956	38.3036	22.5593	44.5693	218.738	553.722	3478.34	26601.7	1465.76	2399.02	1614.31	9783.78	201.021	850.025	1610.13
TRINITY_DN543599_c0_g1_i2	54.8607	47.5689	12.7201	91.1301	53.625	47.9385	158.469	376.433	920.76	616.831	2037.01	815.252	1011.79	519.387	1305.94	132.014	391.717	378.088
TRINITY_DN543782_c0_g1_i1	36.5738	161.734	29.6803	4.55651	3.83036	0	59.4258	0	94.9237	339.439	1584.82	937.751	1189.97	1436.5	3357.52	111.012	180.19	453.054
TRINITY_DN544031_c0_g1_i1	7.31476	4.75689	16.9602	4.55651	3.83036	62.038	0	0	0	562.083	2131.75	228.102	750.887	60.8291	909.418	204.021	35.2545	74.9658
TRINITY_DN544553_c0_g1_i1	73.1476	42.812	63.6006	41.0086	34.4732	33.8389	64.3779	83.9343	224.653	105.847	499.562	456.203	190.904	201.204	534.444	165.017	133.184	104.3
TRINITY_DN545066_c1_g1_i2	95.0919	23.7845	55.1205	72.9041	68.9464	53.5783	14.8564	106.826	63.2825	313.89	598.614	240.774	260.901	201.204	603.405	117.012	219.361	332.457
TRINITY_DN545999_c0_g1_i1	36.5738	28.5413	21.2002	27.339	15.3214	25.3792	29.7129	76.3039	151.878	967.22	7458.98	1267.23	2780.83	84.2249	2060.2	378.04	1531.61	1665.54
TRINITY_DN547140_c0_g1_i1	230.415	147.464	165.362	218.712	275.786	485.025	108.947	523.954	528.409	846.774	2898.32	2289.46	1889.94	1310.17	1758.49	636.067	944.037	782.252
TRINITY_DN547321_c1_g1_i1	73.1476	61.8396	42.4004	22.7825	45.9643	59.2181	34.665	162.782	319.576	613.181	1726.94	418.186	184.54	458.558	495.654	42.0044	556.238	143.413
TRINITY_DN547932_c2_g2_i1	54.8607	52.3258	16.9602	72.9041	42.1339	146.635	203.038	719.8	560.05	1230.01	2476.28	595.598	190.904	98.2624	387.903	48.005	82.2605	97.7815
TRINITY_DN548457_c1_g1_i3	3.65738	0	0	0	0	2.81991	4.95215	193.303	25.313	299.291	10404.7	244.998	2952.64	355.616	7908.92	165.017	552.321	58.6689
TRINITY_DN548776_c1_g2_i3	274.304	133.193	33.9203	27.339	38.3036	42.2987	69.3301	887.669	1784.57	755.526	2226.5	688.529	1323.6	954.549	6434.88	498.052	1045.88	1698.14
TRINITY_DN549099_c0_g1_i1	69.4903	14.2707	25.4402	31.8956	42.1339	28.1991	19.8086	155.151	211.996	1259.21	1653.72	367.497	1215.42	350.937	1637.81	420.044	317.291	182.525
TRINITY_DN549676_c0_g1_i1	21.9443	28.5413	16.9602	22.7825	11.4911	5.63982	19.8086	10.1739	6.32825	105.847	521.095	228.102	349.99	84.2249	280.152	18.0019	35.2545	22.8157
TRINITY_DN549934_c1_g2_i1	113.379	28.5413	8.48008	27.339	7.66072	5.63982	0	15.2608	37.9695	452.586	1576.21	819.476	1730.86	313.504	2030.03	51.0053	82.2605	374.829
TRINITY_DN550657_c1_g3_i1	0	14.2707	8.48008	13.6695	7.66072	5.63982	277.32	0	215.16	569.382	775.183	908.182	636.345	14.0375	974.068	0	3.91717	22.8157
TRINITY_DN550988_c2_g1_i1	380.368	142.707	195.042	72.9041	302.598	366.588	173.325	2347.62	534.737	6825.29	6649.35	3565.14	5313.48	3790.12	11313.8	999.105	2644.09	3865.63
TRINITY_DN551214_c0_g4_i1	128.008	52.3258	106.001	95.6867	122.571	149.455	158.469	445.106	237.309	1018.32	469.416	498.444	394.534	341.579	1465.41	252.026	442.64	560.614
TRINITY_DN551354_c1_g3_i7	40.2312	19.0276	21.2002	27.339	11.4911	11.2796	59.4258	172.956	6.32825	474.485	1300.59	359.049	954.518	313.504	698.226	444.046	571.906	127.116
TRINITY_DN551731_c0_g1_i2	80.4624	80.8671	139.921	72.9041	141.723	47.9385	49.5215	10.1739	63.2825	240.893	1003.43	1668.52	534.53	131.017	3254.08	252.026	634.581	247.713
TRINITY_DN552897_c0_g1_i1	51.2034	23.7845	21.2002	9.11301	7.66072	28.1991	0	25.4346	22.1489	54.7483	64.5986	118.275	95.4518	280.75	3064.44	33.0035	791.268	117.338
TRINITY_DN554365_c0_g1_i1	76.805	19.0276	46.6404	18.226	34.4732	31.019	24.7607	292.498	148.714	408.787	1502.99	675.856	789.068	369.654	965.448	270.028	379.965	472.61
TRINITY_DN555076_c0_g1_i1	117.036	57.0827	101.761	136.695	122.571	296.091	222.847	905.473	2373.09	1529.3	5318.62	4211.43	3143.54	2189.85	7930.47	1239.13	3838.82	4276.31
TRINITY_DN555128_c0_g1_i1	32.9164	38.0551	8.48008	13.6695	19.1518	14.0996	24.7607	68.6735	354.382	1788.44	5994.75	261.894	3194.45	112.3	3891.96	12.0013	184.107	9.77815
TRINITY_DN557375_c1_g1_i1	0	4.75689	4.24004	4.55651	0	0	534.832	58.4997	531.573	1069.42	1326.42	1191.2	1565.41	116.979	1435.24	6.00063	340.794	6.51876
TRINITY_DN557977_c0_g1_i3	3.65738	0	16.9602	13.6695	4144.45	70.4978	4.95215	0	0	20486.8	43341.4	1951.54	6.36345	495.991	68.9606	267.028	129.267	45.6314
TRINITY_DN559622_c0_g3_i1	69.4903	19.0276	12.7201	18.226	34.4732	2.81991	34.665	211.108	436.649	609.531	1317.81	464.651	579.074	187.167	719.776	48.005	203.693	309.641
TRINITY_DN559884_c1_g1_i2	98.7493	114.165	220.482	100.243	114.911	132.536	79.2344	17.8043	69.6107	514.634	1360.88	549.133	1126.33	1225.94	3598.88	360.038	282.036	312.901
TRINITY_DN560236_c0_g1_i1	40.2312	14.2707	21.2002	13.6695	26.8125	16.9195	19.8086	109.369	88.5954	3547.69	7730.3	2188.08	286.355	215.242	1202.5	57.006	395.634	410.682
TRINITY_DN560543_c0_g1_i2	0	0	0	4.55651	0	42.2987	0	0	0	514.634	2179.13	443.531	1629.04	14.0375	758.566	102.011	19.5858	19.5563
TRINITY_DN560656_c0_g1_i1	14.6295	42.812	33.9203	41.0086	91.9286	53.5783	14.8564	0	6.32825	897.872	4465.92	802.579	1889.94	56.15	1133.54	327.034	1018.46	1108.19
TRINITY_DN561349_c2_g1_i1	106.064	76.1103	59.3606	86.5736	26.8125	33.8389	99.043	96.6517	88.5954	21479.6	24198.6	1824.81	197.267	336.9	241.362	363.038	199.776	159.71
TRINITY_DN561440_c2_g2_i2	95.0919	114.165	101.761	63.7911	126.402	118.436	366.459	440.019	417.664	339.439	2278.18	629.391	903.61	678.479	685.296	78.0082	105.764	65.1876
TRINITY_DN561715_c1_g4_i1	212.128	118.922	118.721	41.0086	34.4732	28.1991	59.4258	254.346	518.916	799.325	3944.82	696.977	2971.73	2704.56	1508.51	342.036	1006.71	397.645
TRINITY_DN562123_c1_g1_i1	65.8329	47.5689	89.0409	191.373	348.563	439.906	455.598	557.019	113.908	890.572	2433.21	802.579	579.074	505.35	849.077	252.026	195.858	446.535
TRINITY_DN562186_c3_g1_i1	153.61	137.95	114.481	27.339	99.5893	70.4978	188.182	506.149	395.515	357.689	2321.24	1402.4	1234.51	1282.09	922.348	558.058	575.824	726.842
TRINITY_DN562460_c0_g1_i1	7.31476	47.5689	4.24004	22.7825	42.1339	81.7774	19.8086	5.08693	914.432	2624.27	2644.24	1600.93	2526.29	589.575	1025.79	162.017	199.776	198.822
TRINITY_DN562602_c2_g1_i1	329.164	275.9	466.404	410.086	605.196	637.3	1030.05	1454.86	1237.17	3941.88	4836.28	1271.45	2169.94	3411.11	930.968	1353.14	1641.29	1020.19
TRINITY_DN564383_c0_g1_i2	0	0	0	0	0	2.81991	0	0	0	3003.86	5288.47	308.359	25.4538	135.696	0	12.0013	0	0
TRINITY_DN564526_c4_g1_i2	168.24	61.8396	38.1604	31.8956	22.9821	16.9195	64.3779	267.064	2107.31	1054.82	22351.1	1220.77	922.7	4777.43	2999.79	489.051	191.941	247.713
TRINITY_DN564576_c2_g1_i1	1770.17	623.153	623.286	309.843	566.893	1003.89	356.555	8741.89	2094.65	18315.1	49943.3	12342.8	69966.1	6073.55	69089.9	8034.84	24259	28936.8
TRINITY_DN565035_c0_g2_i3	18.2869	14.2707	8.48008	13.6695	7.66072	5.63982	178.277	132.26	82.2672	182.494	865.621	625.167	330.899	510.029	1111.99	246.026	513.149	567.133
TRINITY_DN565737_c1_g1_i1	32.9164	28.5413	42.4004	22.7825	11.4911	11.2796	24.7607	22.8912	6.32825	153.295	822.555	42.241	108.179	56.15	68.9606	159.017	309.456	35.8532
TRINITY_DN566034_c0_g1_i1	0	0	4.24004	0	0	25.3792	0	0	0	98.5469	3492.63	451.979	502.713	46.7916	4008.33	87.0091	0	52.1501
TRINITY_DN566614_c0_g1_i3	109.721	76.1103	55.1205	45.5651	65.1161	62.038	158.469	424.759	303.756	364.989	809.636	413.962	458.168	360.296	965.448	198.021	336.876	469.351
TRINITY_DN567060_c1_g1_i1	40.2312	19.0276	12.7201	13.6695	19.1518	22.5593	29.7129	450.193	148.714	135.046	1266.13	485.772	502.713	472.596	327.563	21.0022	105.764	130.375
TRINITY_DN568728_c1_g20_i2	0	0	8.48008	0	0	33.8389	0	0	15.8206	514.634	4233.36	591.374	1011.79	79.5458	1456.79	306.032	27.4202	45.6314
TRINITY_DN568995_c3_g1_i1	120.694	90.3809	25.4402	31.8956	38.3036	62.038	29.7129	396.78	329.069	354.039	1149.86	654.736	591.801	622.329	870.627	138.014	493.563	221.638
TRINITY_DN569074_c5_g1_i1	0	0	0	0	0	0	0	0	15.8206	1211.76	6528.76	325.256	1915.4	18.7167	43.1004	33.0035	0	13.0375
TRINITY_DN569074_c5_g2_i1	0	0	4.24004	0	0	0	0	0	0	3631.64	18290	899.734	8590.66	18.7167	43.1004	63.0066	0	26.0751
TRINITY_DN569226_c0_g3_i1	40.2312	23.7845	12.7201	396.416	15.3214	53.5783	14.8564	10.1739	186.683	934.371	5602.85	1288.35	1062.7	1595.59	8499.39	93.0097	242.864	563.873
TRINITY_DN569763_c0_g1_i1	40.2312	14.2707	12.7201	13.6695	7.66072	14.0996	74.2822	353.542	218.324	193.444	1968.1	185.86	222.721	51.4708	1418	30.0031	133.184	140.153
TRINITY_DN569771_c2_g2_i2	25.6017	23.7845	16.9602	22.7825	26.8125	5.63982	4.95215	5.08693	18.9847	36.4989	2338.47	388.617	661.799	116.979	2340.35	60.0063	1206.49	153.191
TRINITY_DN570110_c0_g1_i1	62.1755	66.5965	42.4004	27.339	30.6429	56.3982	34.665	106.826	136.057	226.293	753.65	794.131	509.076	397.729	590.475	261.027	509.232	143.413
TRINITY_DN570157_c7_g6_i2	84.1198	14.2707	42.4004	36.4521	19.1518	36.6588	14.8564	198.39	224.653	281.041	697.665	367.497	362.717	238.637	495.654	78.0082	117.515	159.71
TRINITY_DN570464_c2_g1_i1	65.8329	14.2707	8.48008	9.11301	0	2.81991	0	223.825	414.5	2277.53	3143.8	2732.99	1641.77	2737.31	396.523	486.051	1555.12	205.341
TRINITY_DN570647_c0_g2_i3	7.31476	4.75689	16.9602	13.6695	7.66072	47.9385	0	0	148.714	605.881	1761.39	1440.42	509.076	196.525	1284.39	267.028	82.2605	101.041
TRINITY_DN570711_c0_g1_i1	168.24	38.0551	80.5608	72.9041	195.348	33.8389	128.756	852.061	541.065	733.627	2041.32	773.011	1947.22	795.458	1667.98	465.049	869.611	1117.97
TRINITY_DN570913_c1_g1_i1	7.31476	0	0	0	0	0	14.8564	1025.02	262.622	7150.13	15856.8	8452.43	820.885	3551.49	5417.72	357.037	31.3373	228.157
TRINITY_DN571135_c0_g2_i1	0	0	8.48008	0	0	11.2796	0	0	34.8054	193.444	4263.51	1030.68	839.975	116.979	5141.87	258.027	15.6687	114.078
TRINITY_DN571322_c1_g1_i1	3.65738	9.51378	16.9602	9.11301	3.83036	5.63982	79.2344	0	183.519	2168.03	2467.67	3041.35	2640.83	987.303	2348.97	159.017	23.503	61.9283
TRINITY_DN571322_c1_g5_i1	10.9721	0	0	0	0	2.81991	29.7129	66.1301	0	18004.9	15370.2	88.7061	146.359	8263.4	7581.35	1653.17	164.521	26.0751
TRINITY_DN571373_c0_g4_i4	7.31476	4.75689	12.7201	4.55651	3.83036	56.3982	0	0	53.7901	427.037	1477.15	604.047	559.984	219.921	918.038	192.02	31.3373	35.8532
TRINITY_DN571651_c1_g2_i2	95.0919	104.652	93.2809	18.226	38.3036	42.2987	138.66	178.043	151.878	478.135	1266.13	616.719	311.809	449.2	443.934	366.038	548.403	482.389
TRINITY_DN571875_c0_g1_i1	102.407	90.3809	38.1604	77.4606	42.1339	93.0571	118.852	289.955	316.412	638.73	490.949	633.615	547.257	364.975	1767.11	144.015	285.953	270.529
TRINITY_DN571927_c3_g2_i1	54.8607	23.7845	59.3606	77.4606	42.1339	59.2181	108.947	246.716	284.771	364.989	710.585	397.066	699.98	439.841	745.636	174.018	458.309	485.648
TRINITY_DN572089_c1_g2_i2	248.702	218.817	237.442	205.043	187.688	135.356	0	0	0	682.529	994.818	616.719	540.893	416.446	961.138	87.0091	466.143	609.505
TRINITY_DN572360_c0_g1_i1	106.064	90.3809	38.1604	45.5651	49.7946	76.1376	74.2822	442.563	256.294	456.236	1490.07	528.013	954.518	556.82	612.025	276.029	450.474	241.194
TRINITY_DN572388_c4_g1_i1	73.1476	61.8396	38.1604	54.6781	26.8125	45.1186	123.804	233.999	79.1031	405.137	1330.73	1191.2	451.805	435.162	1560.23	477.05	1206.49	1056.04
TRINITY_DN572393_c1_g3_i1	36.5738	28.5413	76.3207	13.6695	88.0982	163.555	49.5215	137.347	357.546	1175.26	1076.64	443.531	489.986	430.483	517.204	192.02	336.876	88.0033
TRINITY_DN572457_c0_g2_i1	113.379	61.8396	46.6404	22.7825	45.9643	118.436	128.756	1607.47	268.95	1978.24	5318.62	2052.91	3022.64	2100.94	4560.02	783.082	1770.56	2920.41
TRINITY_DN572612_c2_g1_i1	76.805	52.3258	55.1205	72.9041	84.2679	140.996	108.947	389.15	294.263	963.57	2041.32	646.288	1412.69	1310.17	1228.36	135.014	223.279	176.007
TRINITY_DN572695_c1_g8_i2	18.2869	4.75689	12.7201	4.55651	11.4911	0	14.8564	20.3477	0	715.378	1029.27	244.998	127.269	84.2249	814.597	36.0038	172.355	88.0033
TRINITY_DN572725_c4_g1_i1	149.953	118.922	131.441	104.8	91.9286	267.892	198.086	577.366	230.981	967.22	1270.44	270.343	808.158	598.933	659.436	663.069	767.765	352.013
TRINITY_DN573392_c1_g1_i1	0	4.75689	4.24004	4.55651	3.83036	14.0996	0	0	300.592	1908.89	3225.62	1106.71	2360.84	308.825	1439.55	24.0025	94.012	169.488
TRINITY_DN573892_c8_g17_i1	10.9721	14.2707	4.24004	13.6695	11.4911	36.6588	0	0	136.057	2314.03	2484.89	519.565	1196.33	201.204	499.964	90.0094	31.3373	140.153
TRINITY_DN574374_c0_g6_i2	3416	1974.11	555.445	91.1301	111.08	98.6969	24.7607	198.39	626.496	2985.61	21158.2	1026.46	13306	16625.1	23800	1020.11	1182.98	3901.48
TRINITY_DN574543_c1_g1_i1	157.267	128.436	84.8008	113.913	176.196	186.114	103.995	307.759	132.893	416.087	723.504	274.567	559.984	519.387	353.423	480.05	266.367	449.795
TRINITY_DN575050_c0_g1_i1	69.4903	109.408	38.1604	31.8956	61.2857	39.4788	267.416	195.847	177.191	193.444	1192.92	291.463	827.249	1052.81	1560.23	432.045	493.563	498.686
TRINITY_DN575078_c3_g2_i9	87.7772	71.3534	46.6404	27.339	103.42	53.5783	74.2822	267.064	284.771	281.041	900.074	363.273	419.988	393.05	422.384	21.0022	101.846	94.5221
TRINITY_DN575219_c1_g1_i1	0	0	0	0	0	2.81991	0	0	0	1357.76	3380.66	257.67	184.54	14.0375	0	21.0022	0	0
TRINITY_DN575233_c7_g2_i1	329.164	199.789	288.323	309.843	287.277	425.807	331.794	841.887	1139.08	1554.85	2803.58	1174.3	795.431	1380.35	1150.78	801.084	1226.07	661.655
TRINITY_DN575594_c0_g1_i2	285.276	304.441	148.401	123.026	237.482	256.612	386.268	704.54	800.523	1270.16	1610.66	756.114	1170.87	753.345	2021.41	789.083	662.001	602.986
TRINITY_DN575675_c3_g1_i1	14.6295	4.75689	4.24004	4.55651	3.83036	0	14.8564	68.6735	107.58	974.52	2932.78	71.8097	1279.05	88.9041	1396.45	147.015	195.858	0
TRINITY_DN575741_c2_g7_i1	7.31476	28.5413	4.24004	4.55651	15.3214	11.2796	44.5693	48.3258	142.386	160.595	2170.51	1119.39	1546.32	112.3	293.082	12.0013	101.846	22.8157
TRINITY_DN575781_c1_g2_i1	223.1	42.812	114.481	59.2346	45.9643	138.176	89.1387	2685.9	1135.92	7434.82	12213.4	7007.79	16863.1	4010.04	25786.9	3630.38	6588.68	1574.28
TRINITY_DN575903_c2_g1_i2	36.5738	19.0276	12.7201	18.226	34.4732	33.8389	34.665	244.173	53.7901	587.632	624.453	164.74	241.811	196.525	172.401	60.0063	156.687	97.7815
TRINITY_DN576106_c0_g2_i1	32.9164	4.75689	21.2002	4.55651	19.1518	19.7394	64.3779	1536.25	262.622	332.14	23087.5	6906.41	17162.2	56.15	18291.8	2499.26	873.528	48.8907
TRINITY_DN576351_c0_g1_i1	351.109	356.767	271.363	291.616	275.786	332.749	599.21	780.844	398.68	945.321	1300.59	557.581	674.526	828.212	590.475	465.049	481.812	495.426
TRINITY_DN576609_c3_g1_i1	3.65738	0	0	0	0	5.63982	4.95215	473.084	22.1489	2087.74	6679.49	3222.99	3544.44	467.916	1383.52	348.036	2424.73	1029.96
TRINITY_DN576776_c0_g3_i1	0	0	4.24004	4.55651	7.66072	39.4788	0	0	66.4466	620.481	1864.75	1110.94	999.062	486.633	1400.76	249.026	62.6747	52.1501
TRINITY_DN577373_c1_g9_i1	58.5181	52.3258	29.6803	45.5651	68.9464	31.019	108.947	157.695	123.401	182.494	335.913	109.827	286.355	205.883	232.742	99.0104	137.101	88.0033
TRINITY_DN577410_c3_g1_i1	245.045	204.546	161.122	77.4606	57.4554	132.536	168.373	501.063	183.519	824.874	1791.53	658.96	566.347	477.275	624.955	312.033	454.391	306.382
TRINITY_DN577516_c3_g1_i1	14.6295	0	4.24004	0	0	2.81991	4.95215	546.845	0	510.984	6589.06	3032.91	2850.83	149.733	1504.2	441.046	1355.34	596.467
TRINITY_DN577700_c4_g1_i1	0	0	4.24004	0	0	2.81991	0	0	768.882	3660.84	4078.32	2036.02	260.901	1572.2	3146.33	180.019	744.262	101.041
TRINITY_DN578107_c0_g3_i5	3.65738	19.0276	12.7201	18.226	134.063	234.053	84.1865	27.9781	18.9847	934.371	1447.01	481.548	642.709	1286.77	1293.01	495.052	368.214	205.341
TRINITY_DN578221_c1_g1_i1	54.8607	23.7845	16.9602	22.7825	11.4911	5.63982	59.4258	172.956	211.996	332.14	1180	460.427	324.536	388.371	357.733	108.011	74.4262	149.932
TRINITY_DN578277_c7_g2_i3	201.156	61.8396	114.481	27.339	45.9643	59.2181	79.2344	997.038	876.462	2919.91	4620.95	1457.32	827.249	954.549	974.068	273.029	756.013	596.467
TRINITY_DN578678_c2_g11_i1	179.212	42.812	148.401	104.8	241.313	172.015	321.89	4321.35	601.183	10164.9	20684.5	9301.47	1794.49	308.825	1426.62	444.046	1954.67	694.248
TRINITY_DN578682_c1_g1_i1	40.2312	38.0551	55.1205	72.9041	76.6072	81.7774	128.756	73.7605	272.115	328.49	624.453	215.429	235.448	140.375	357.733	60.0063	105.764	143.413
TRINITY_DN578972_c0_g1_i2	1232.54	580.341	648.726	565.007	513.268	555.522	698.253	3746.52	2015.55	5952.96	10826.7	4308.58	3143.54	2021.4	3504.06	1857.19	3423.6	1971.93
TRINITY_DN579029_c0_g1_i1	40.2312	28.5413	16.9602	54.6781	11.4911	31.019	89.1387	83.9343	53.7901	120.446	516.789	139.395	267.265	145.054	366.353	339.035	39.1717	192.304
TRINITY_DN579100_c0_g4_i1	91.4346	61.8396	46.6404	36.4521	34.4732	28.1991	14.8564	55.9562	63.2825	2168.03	2812.19	464.651	1686.31	837.57	827.527	795.083	810.854	120.597
TRINITY_DN579337_c0_g1_i2	0	4.75689	0	9.11301	5423.79	11.2796	0	0	120.237	16862.5	30184.8	1153.18	120.906	168.45	0	234.024	242.864	29.3344
TRINITY_DN579539_c0_g1_i1	654.671	708.777	377.364	528.555	474.964	631.66	1465.84	1978.82	1085.29	1368.71	4931.03	1685.42	1845.4	2709.24	4758.28	690.072	1284.83	1701.4
TRINITY_DN579618_c0_g1_i2	3.65738	4.75689	0	4.55651	5569.34	8.45973	4.95215	0	148.714	15504.7	34319.1	2361.27	190.904	126.337	90.5108	228.024	141.018	48.8907
TRINITY_DN579618_c0_g2_i1	0	0	4.24004	0	22.9821	0	0	0	0	6748.64	11968	363.273	95.4518	23.3958	0	48.005	0	0
TRINITY_DN579632_c4_g3_i1	84.1198	28.5413	42.4004	22.7825	3.83036	5.63982	0	0	9.49237	2631.57	981.899	333.704	3207.18	1595.59	9335.54	252.026	826.522	2017.56
TRINITY_DN579946_c1_g2_i1	0	4.75689	12.7201	0	3.83036	36.6588	0	0	18.9847	1018.32	3712.27	346.376	1947.22	126.337	1314.56	291.03	27.4202	6.51876
TRINITY_DN580111_c0_g3_i1	62.1755	47.5689	38.1604	72.9041	95.7589	104.337	103.995	353.542	889.119	1635.15	3036.13	908.182	1406.32	538.104	969.758	165.017	552.321	322.679
TRINITY_DN580139_c3_g1_i1	0	0	0	0	3.83036	0	0	0	47.4618	6405.55	11403.8	325.256	127.269	46.7916	47.4104	108.011	39.1717	26.0751
TRINITY_DN580155_c5_g1_i1	106.064	104.652	93.2809	45.5651	95.7589	98.6969	262.464	310.303	389.187	313.89	1528.83	308.359	1406.32	1024.74	1396.45	600.063	368.214	563.873
TRINITY_DN580175_c0_g3_i1	248.702	228.331	131.441	86.5736	195.348	586.541	827.009	2289.12	2452.2	813.925	2256.64	798.355	2710.83	2180.49	7452.05	1551.16	489.646	2483.65
TRINITY_DN580484_c6_g3_i5	62.1755	42.812	55.1205	36.4521	80.4375	219.953	9.9043	89.0213	47.4618	306.59	805.329	337.928	610.891	463.237	693.916	117.012	235.03	117.338
TRINITY_DN580723_c5_g1_i1	25.6017	4.75689	12.7201	4.55651	19.1518	22.5593	64.3779	381.52	3679.88	521.934	8979.2	295.687	241.811	121.658	426.694	21.0022	11.7515	22.8157
TRINITY_DN580867_c7_g1_i1	563.237	623.153	470.645	136.695	168.536	183.294	564.545	707.083	613.84	3014.81	7644.17	1347.49	1947.22	1132.36	1624.88	600.063	900.949	518.242
TRINITY_DN581094_c1_g3_i1	3.65738	4.75689	0	13.6695	0	8.45973	4.95215	15.2608	158.206	540.183	13242.7	650.512	1151.78	1174.47	21403.6	48.005	853.942	55.4095
TRINITY_DN581304_c1_g1_i4	7.31476	4.75689	4.24004	4.55651	0	0	0	0	0	1255.56	1670.95	16.8964	0	776.741	8.62007	0	0	0
TRINITY_DN581642_c0_g1_i1	0	0	0	0	0	0	0	55.9562	18.9847	565.732	5223.87	1613.61	2755.37	1441.18	896.487	111.012	462.226	0
TRINITY_DN581954_c0_g1_i10	0	0	0	0	3.83036	0	0	0	0	5788.72	11304.8	413.962	0	0	17.2401	81.0085	0	16.2969
TRINITY_DN582171_c0_g1_i2	0	0	0	4.55651	7.66072	31.019	0	0	155.042	481.785	1735.55	1009.56	744.524	46.7916	1137.85	225.024	15.6687	61.9283
TRINITY_DN582259_c0_g1_i2	0	0	4.24004	0	0	22.5593	0	0	15.8206	259.142	3617.52	388.617	260.901	46.7916	3288.56	234.024	58.7575	120.597
TRINITY_DN582350_c1_g3_i2	0	0	0	0	0	19.7394	351.602	323.02	161.37	1711.8	3311.75	1271.45	38.1807	3640.39	6443.5	6.00063	1065.47	26.0751
TRINITY_DN582459_c0_g1_i1	128.008	99.8947	50.8805	41.0086	11.4911	47.9385	69.3301	305.216	503.096	562.083	1481.46	485.772	1692.68	743.987	1633.5	180.019	454.391	534.539
TRINITY_DN582543_c2_g1_i1	25.6017	14.2707	33.9203	9.11301	76.6072	28.1991	118.852	335.737	0	1514.7	6270.37	2585.15	2290.84	2189.85	1836.08	186.019	278.119	671.433
TRINITY_DN582648_c3_g1_i1	0	4.75689	0	9.11301	7.66072	19.7394	0	0	389.187	2930.86	3298.84	1077.15	3690.8	388.371	1396.45	66.0069	94.012	221.638
TRINITY_DN582734_c2_g2_i2	29.2591	23.7845	16.9602	22.7825	11.4911	19.7394	4.95215	73.7605	66.4466	448.936	1149.86	287.239	76.3614	88.9041	0	21.0022	141.018	78.2252
TRINITY_DN583249_c0_g1_i2	91.4346	52.3258	76.3207	41.0086	107.25	231.233	148.564	381.52	2695.83	18.2494	21.5329	29.5687	133.632	56.15	3736.8	6.00063	27.4202	6.51876
TRINITY_DN583512_c6_g18_i1	14.6295	4.75689	0	145.808	3.83036	39.4788	4.95215	40.6954	411.336	1551.2	9918.04	2141.62	4378.05	5058.18	24140.5	90.0094	759.93	710.545
TRINITY_DN583613_c3_g3_i3	3.65738	0	0	0	0	8.45973	4.95215	1035.19	822.672	2704.57	16472.6	8439.76	4085.34	10158.5	16972.9	171.018	6980.39	3758.07
TRINITY_DN583698_c1_g1_i5	106.064	52.3258	16.9602	27.339	26.8125	11.2796	49.5215	206.021	382.859	890.572	912.994	625.167	50.9076	23.3958	206.882	183.019	321.208	394.385
TRINITY_DN583781_c3_g2_i2	314.535	271.143	89.0409	59.2346	34.4732	31.019	79.2344	282.325	528.409	711.728	4332.41	1355.94	4288.97	1806.16	4159.18	63.0066	250.699	218.379
TRINITY_DN584007_c1_g5_i1	508.376	195.033	195.042	255.164	321.75	307.37	212.942	1999.16	3806.44	12694.3	15051.5	5263.23	3881.7	2578.22	6534.01	816.085	4735.86	4618.54
TRINITY_DN584110_c0_g2_i3	10.9721	4.75689	16.9602	9.11301	7.66072	25.3792	0	0	158.206	485.435	1662.34	1110.94	795.431	98.2624	943.898	153.016	31.3373	74.9658
TRINITY_DN584118_c4_g2_i1	47.546	19.0276	12.7201	36.4521	19.1518	28.1991	14.8564	144.977	408.172	361.339	930.22	413.962	572.711	318.183	555.995	117.012	105.764	228.157
TRINITY_DN584195_c2_g1_i1	65.8329	38.0551	42.4004	13.6695	19.1518	22.5593	69.3301	366.259	148.714	167.895	2338.47	346.376	629.982	720.591	530.134	111.012	826.522	250.972
TRINITY_DN584210_c1_g1_i1	544.95	199.789	483.365	241.495	658.821	775.475	703.205	4082.26	3660.89	6839.89	12949.9	9293.02	7292.51	4908.44	20227	2256.24	5491.87	9005.67
TRINITY_DN584282_c5_g1_i4	146.295	71.3534	97.5209	31.8956	15.3214	22.5593	29.7129	111.912	66.4466	343.089	585.694	206.981	127.269	173.129	155.161	105.011	262.45	140.153
TRINITY_DN584331_c1_g2_i1	40.2312	0	0	0	0	2.81991	0	602.801	129.729	1668	4241.97	1271.45	3919.89	2138.38	3077.37	393.041	2491.32	1851.33
TRINITY_DN584506_c1_g2_i4	25.6017	109.408	59.3606	18.226	19.1518	16.9195	39.6172	0	6.32825	204.394	757.957	168.964	439.078	467.916	659.436	135.014	215.444	296.604
TRINITY_DN584623_c0_g2_i2	32.9164	19.0276	12.7201	18.226	34.4732	5.63982	44.5693	104.282	82.2672	843.124	1046.5	101.378	719.07	481.954	487.034	174.018	434.806	65.1876
TRINITY_DN584805_c1_g4_i2	0	0	8.48008	0	0	33.8389	0	0	31.6412	1376.01	4422.85	460.427	1749.95	182.487	1107.68	342.036	0	19.5563
TRINITY_DN584970_c5_g5_i1	464.488	123.679	106.001	182.26	390.696	84.5973	203.038	1874.53	1930.12	3737.48	11145.4	3345.49	3213.54	875.004	5538.4	906.095	1206.49	1160.34
TRINITY_DN585283_c0_g3_i1	18.2869	23.7845	16.9602	22.7825	11.4911	11.2796	54.4736	22.8912	37.9695	156.945	900.074	249.222	248.175	547.462	245.672	993.104	144.935	94.5221
TRINITY_DN585321_c5_g2_i2	65.8329	66.5965	29.6803	41.0086	61.2857	53.5783	54.4736	50.8693	75.939	441.636	1274.75	1005.34	617.255	98.2624	1443.86	1050.11	97.9292	101.041
TRINITY_DN585603_c0_g6_i1	0	0	0	0	3.83036	45.1186	29.7129	122.086	0	682.529	1696.79	1085.59	897.247	168.45	1797.28	144.015	121.432	55.4095
TRINITY_DN585801_c1_g1_i5	69.4903	66.5965	21.2002	59.2346	30.6429	81.7774	29.7129	175.499	60.1183	470.835	590.001	274.567	241.811	238.637	159.471	135.014	195.858	159.71
TRINITY_DN585870_c0_g4_i1	21.9443	28.5413	63.6006	27.339	30.6429	70.4978	34.665	5.08693	41.1336	218.993	689.052	468.875	299.082	37.4333	491.344	177.019	35.2545	52.1501
TRINITY_DN585879_c2_g1_i1	36.5738	23.7845	33.9203	18.226	22.9821	25.3792	64.3779	106.826	449.305	350.389	641.679	388.617	439.078	205.883	1685.22	96.0101	352.545	84.7439
TRINITY_DN585884_c0_g1_i2	3.65738	0	12.7201	0	3.83036	81.7774	4.95215	40.6954	354.382	1719.1	6274.68	5427.97	5173.49	641.045	4538.47	732.077	113.598	166.229
TRINITY_DN585967_c3_g1_i1	0	0	0	4.55651	0	8.45973	0	5.08693	53.7901	452.586	4401.32	211.205	2755.37	1038.77	6956.4	507.053	203.693	52.1501
TRINITY_DN586051_c1_g1_i3	7.31476	9.51378	0	18.226	360.054	0	9.9043	0	3.16412	1120.52	3595.99	97.1543	12.7269	4.67916	4.31004	45.0047	3.91717	0
TRINITY_DN586070_c0_g1_i2	7.31476	4.75689	12.7201	18.226	3.83036	33.8389	9.9043	0	28.4771	218.993	904.38	397.066	305.446	74.8666	711.156	132.014	3.91717	22.8157
TRINITY_DN586417_c0_g1_i18	32.9164	90.3809	76.3207	4.55651	26.8125	11.2796	49.5215	0	6.32825	518.284	1528.83	1372.83	916.337	355.616	831.837	213.022	11.7515	589.948
TRINITY_DN586491_c0_g2_i5	413.284	684.992	237.442	318.956	367.714	386.328	1956.1	1963.55	1496.63	489.085	6817.31	3286.35	4002.61	3074.21	5512.54	2253.24	2330.71	1981.7
TRINITY_DN586492_c0_g1_i1	117.036	71.3534	97.5209	132.139	88.0982	87.4172	252.56	310.303	123.401	609.531	465.11	413.962	114.542	84.2249	262.912	201.021	278.119	293.344
TRINITY_DN586515_c0_g4_i2	3.65738	9.51378	16.9602	9.11301	19.1518	33.8389	14.8564	0	63.2825	540.183	1447.01	882.837	699.98	135.696	840.457	231.024	54.8403	65.1876
TRINITY_DN586700_c2_g1_i1	0	0	0	0	3.83036	2.81991	0	0	56.9542	215.343	1192.92	0	1762.68	481.954	1430.93	54.0057	814.771	453.054
TRINITY_DN586806_c0_g1_i1	168.24	123.679	127.201	168.591	187.688	183.294	207.99	335.737	341.725	660.629	1477.15	283.015	299.082	360.296	413.763	213.022	270.285	244.454
TRINITY_DN587010_c0_g2_i1	14.6295	14.2707	42.4004	4.55651	7.66072	62.038	0	0	0	927.071	2334.16	1786.8	1514.5	393.05	1555.92	390.041	105.764	221.638
TRINITY_DN587043_c0_g2_i1	14.6295	0	0	4.55651	0	8.45973	0	106.826	0	2346.88	24487.2	971.543	5256.21	0	189.642	102.011	31.3373	136.894
TRINITY_DN587064_c0_g2_i1	10.9721	4.75689	12.7201	4.55651	11.4911	31.019	0	0	31.6412	324.84	1197.23	502.668	458.168	9.35833	831.837	135.014	54.8403	101.041
TRINITY_DN587082_c2_g2_i3	186.526	280.657	59.3606	164.034	233.652	248.152	316.937	523.954	319.576	722.678	1714.02	912.406	1279.05	1225.94	1305.94	1206.13	579.741	1199.45
TRINITY_DN587360_c5_g6_i1	29.2591	9.51378	21.2002	9.11301	26.8125	47.9385	19.8086	78.8474	711.928	2967.36	2424.6	494.22	1158.15	299.466	551.685	102.011	47.006	176.007
TRINITY_DN587455_c0_g9_i1	672.958	513.744	474.885	246.051	337.071	676.779	361.507	1515.9	1025.18	5650.02	16209.9	9174.75	7273.42	3827.56	6223.69	3612.38	3960.26	3021.45
TRINITY_DN587543_c2_g1_i1	106.064	104.652	29.6803	41.0086	19.1518	118.436	84.1865	1068.26	1759.25	1350.46	9918.04	2534.46	4632.59	701.875	6064.22	69.0072	2185.78	1616.65
TRINITY_DN587584_c9_g1_i1	120.694	52.3258	46.6404	63.7911	45.9643	45.1186	24.7607	106.826	129.729	350.389	318.686	418.186	152.723	336.9	702.536	66.0069	148.852	195.563
TRINITY_DN587807_c0_g1_i1	14.6295	4.75689	21.2002	4.55651	11.4911	36.6588	29.7129	73.7605	31.6412	277.391	1602.05	650.512	668.162	107.621	840.457	192.02	23.503	0
TRINITY_DN587875_c0_g1_i3	14.6295	4.75689	12.7201	4.55651	3.83036	14.0996	0	0	50.626	405.137	981.899	544.909	566.347	205.883	771.496	129.014	7.83433	48.8907
TRINITY_DN587975_c5_g2_i3	3.65738	0	4.24004	0	0	2.81991	59.4258	40.6954	0	766.476	1761.39	211.205	1539.96	1085.57	1318.87	1383.14	50.9232	19.5563
TRINITY_DN588086_c0_g13_i11	0	0	8.48008	0	7.66072	59.2181	0	0	0	1193.51	3010.29	544.909	184.54	219.921	1780.04	180.019	0	0
TRINITY_DN588100_c1_g15_i1	10.9721	0	0	0	0	0	14.8564	577.366	3.16412	3.64989	4.30657	4.2241	12.7269	9.35833	7943.4	3.00031	3.91717	65.1876
TRINITY_DN588159_c1_g7_i1	47.546	23.7845	12.7201	18.226	11.4911	11.2796	49.5215	155.151	215.16	605.881	1959.49	705.425	559.984	32.7541	1366.28	153.016	231.113	114.078
TRINITY_DN588166_c0_g5_i2	0	0	8.48008	0	0	31.019	29.7129	0	123.401	474.485	1421.17	709.649	839.975	187.167	1357.66	174.018	27.4202	94.5221
TRINITY_DN588216_c0_g1_i1	398.655	599.368	241.682	282.503	440.491	349.669	371.411	315.39	566.378	1857.79	4035.26	1119.39	2099.94	3565.52	4236.77	342.036	979.292	1254.86
TRINITY_DN588234_c6_g2_i2	84.1198	85.624	16.9602	77.4606	42.1339	87.4172	54.4736	277.238	91.7596	383.238	3251.46	903.958	2449.93	3111.64	3810.07	420.044	850.025	1209.23
TRINITY_DN588277_c0_g2_i2	157.267	104.652	131.441	118.469	80.4375	70.4978	321.89	401.867	908.103	828.524	2351.39	405.514	585.437	510.029	689.606	255.027	614.995	1170.12
TRINITY_DN588309_c0_g1_i5	5551.91	5893.79	4672.53	4775.22	5259.08	6279.94	4882.82	6722.38	4493.05	7248.67	13746.6	7721.66	10226.1	13373	10288.1	1788.19	3266.92	4090.52
TRINITY_DN588363_c0_g1_i1	0	4.75689	8.48008	0	3.83036	36.6588	0	0	202.504	624.131	2153.29	1584.04	967.244	280.75	840.457	192.02	35.2545	19.5563
TRINITY_DN588406_c2_g1_i1	25.6017	4.75689	21.2002	4.55651	3.83036	67.6779	0	20.3477	37.9695	405.137	1201.53	650.512	617.255	32.7541	913.728	180.019	54.8403	22.8157
TRINITY_DN588550_c4_g1_i1	3.65738	0	0	0	0	0	4.95215	0	0	2773.91	4048.18	0	6.36345	2550.14	2012.79	468.049	0	0
TRINITY_DN588641_c0_g2_i1	21.9443	23.7845	33.9203	13.6695	22.9821	140.996	0	0	123.401	1054.82	4061.1	2580.93	2220.84	533.425	2840.31	633.066	148.852	237.935
TRINITY_DN589265_c0_g3_i2	0	4.75689	4.24004	0	3.83036	5.63982	0	0	104.416	638.73	1662.34	701.201	1991.76	374.333	1301.63	225.024	121.432	107.56
TRINITY_DN589368_c6_g11_i1	54.8607	90.3809	80.5608	59.2346	45.9643	62.038	34.665	15.2608	221.489	4712	8036.07	612.495	1737.22	669.12	543.065	270.028	477.894	296.604
TRINITY_DN589454_c0_g2_i2	40.2312	42.812	42.4004	22.7825	15.3214	45.1186	99.043	198.39	41.1336	226.293	813.942	316.808	655.435	486.633	413.763	330.035	473.977	237.935
TRINITY_DN589483_c0_g3_i1	0	9.51378	16.9602	0	0	28.1991	74.2822	0	189.847	664.279	2101.61	819.476	1119.97	341.579	1193.88	252.026	109.681	114.078
TRINITY_DN589602_c6_g1_i1	40.2312	66.5965	33.9203	45.5651	15.3214	42.2987	173.325	195.847	94.9237	354.039	1619.27	1123.61	1062.7	818.854	741.326	609.064	830.439	65.1876
TRINITY_DN589634_c4_g8_i2	14.6295	0	4.24004	0	0	2.81991	9.9043	78.8474	56.9542	1273.81	3832.85	1402.4	432.715	0	1491.27	45.0047	0	0
TRINITY_DN589691_c1_g1_i1	0	4.75689	0	0	0	22.5593	0	0	28.4771	1189.86	1576.21	401.29	1692.68	299.466	607.715	12.0013	43.0888	35.8532
TRINITY_DN589735_c5_g3_i1	25.6017	9.51378	16.9602	9.11301	3.83036	5.63982	19.8086	203.477	66.4466	364.989	1778.61	536.461	108.179	393.05	189.642	9.00094	838.274	42.372
TRINITY_DN589843_c0_g2_i2	7.31476	14.2707	29.6803	4.55651	3.83036	39.4788	34.665	5.08693	60.1183	529.234	1235.99	1115.16	757.251	182.487	991.308	201.021	62.6747	91.2627
TRINITY_DN589940_c0_g1_i1	0	0	8.48008	0	0	45.1186	89.1387	66.1301	145.55	441.636	1653.72	1077.15	833.612	60.8291	1206.81	195.02	90.0949	52.1501
TRINITY_DN590295_c4_g1_i1	3.65738	0	0	0	0	2.81991	4.95215	160.238	63.2825	1277.46	7532.2	1998	674.526	322.862	3732.49	9.00094	39.1717	488.907
TRINITY_DN590347_c0_g2_i1	0	0	16.9602	0	0	36.6588	0	0	215.16	883.273	1981.02	1520.68	1285.42	257.354	1478.34	231.024	54.8403	140.153
TRINITY_DN590399_c0_g1_i2	0	0	0	0	7.66072	67.6779	0	0	0	1485.5	5611.46	836.372	1813.58	56.15	1611.95	645.068	0	19.5563
TRINITY_DN590513_c0_g2_i4	3.65738	0	4.24004	0	0	42.2987	4.95215	25.4346	18.9847	1084.02	3962.05	2352.82	2475.38	196.525	2767.04	444.046	47.006	159.71
TRINITY_DN590554_c0_g1_i1	0	0	0	0	0	33.8389	0	0	41.1336	510.984	1283.36	1144.73	699.98	74.8666	995.618	222.023	50.9232	65.1876
TRINITY_DN590602_c2_g1_i1	40.2312	28.5413	38.1604	54.6781	11.4911	16.9195	19.8086	35.6085	37.9695	153.295	766.57	139.395	349.99	74.8666	68.9606	48.005	105.764	48.8907
TRINITY_DN590792_c0_g2_i1	3.65738	4.75689	4.24004	4.55651	0	19.7394	0	0	56.9542	288.341	1567.59	882.837	699.98	98.2624	749.946	177.019	31.3373	71.7064
TRINITY_DN590847_c0_g1_i1	47.546	4.75689	67.8407	4.55651	3.83036	84.5973	0	43.2389	75.939	912.472	2958.62	1596.71	1393.6	341.579	2193.81	489.051	152.77	127.116
TRINITY_DN590900_c0_g4_i4	10.9721	4.75689	12.7201	13.6695	15.3214	53.5783	0	0	101.252	500.034	1296.28	642.064	738.16	145.054	952.518	234.024	31.3373	127.116
TRINITY_DN590949_c0_g1_i2	0	4.75689	8.48008	4.55651	7.66072	36.6588	49.5215	0	0	339.439	1287.67	468.875	432.715	98.2624	836.147	126.013	23.503	35.8532
TRINITY_DN590954_c0_g5_i1	0	0	4.24004	0	0	39.4788	0	0	0	459.886	2295.4	118.275	470.895	79.5458	1318.87	207.022	66.5918	0
TRINITY_DN591009_c5_g6_i1	65.8329	33.2982	55.1205	36.4521	53.625	56.3982	103.995	541.758	338.561	445.286	1330.73	299.911	1406.32	224.6	1206.81	60.0063	528.818	143.413
TRINITY_DN591017_c0_g1_i2	3.65738	0	4.24004	0	0	25.3792	4.95215	48.3258	28.4771	733.627	1925.04	979.992	1896.31	187.167	1611.95	351.037	66.5918	74.9658
TRINITY_DN591118_c0_g3_i1	3.65738	0	4.24004	0	3.83036	16.9195	4.95215	53.4128	0	591.282	3281.61	1317.92	2087.21	173.129	1448.17	234.024	152.77	94.5221
TRINITY_DN591127_c0_g2_i2	14.6295	4.75689	0	4.55651	3.83036	25.3792	0	55.9562	0	729.977	1434.09	802.579	1520.86	131.017	1426.62	156.016	47.006	26.0751
TRINITY_DN591154_c0_g2_i3	10.9721	4.75689	12.7201	18.226	11.4911	47.9385	0	0	66.4466	459.886	1688.18	954.647	572.711	168.45	1021.48	255.027	82.2605	97.7815
TRINITY_DN591232_c0_g1_i1	3.65738	4.75689	12.7201	0	0	45.1186	0	0	69.6107	543.833	1718.32	984.216	1100.88	224.6	1310.25	186.019	35.2545	81.4846
TRINITY_DN591464_c1_g2_i6	841.198	580.341	627.526	578.676	570.723	800.855	415.98	1312.43	1639.02	3325.05	3001.68	2428.86	2252.66	1974.61	1599.02	873.091	1292.67	961.518
TRINITY_DN591481_c2_g1_i1	51.2034	28.5413	21.2002	9.11301	7.66072	5.63982	14.8564	48.3258	56.9542	113.146	60.292	223.877	171.813	126.337	1081.82	30.0031	477.894	273.788
TRINITY_DN591611_c0_g1_i1	29.2591	52.3258	29.6803	50.1216	26.8125	87.4172	321.89	475.628	2768.61	6588.04	35331.1	6167.19	38829.8	4819.54	25291.3	492.052	27604.3	26573.7
TRINITY_DN591616_c0_g5_i1	0	0	8.48008	9.11301	15.3214	47.9385	19.8086	0	85.4313	554.783	1722.63	811.028	1043.61	88.9041	1025.79	165.017	113.598	81.4846
TRINITY_DN591617_c0_g7_i1	14.6295	19.0276	42.4004	13.6695	7.66072	101.517	9.9043	5.08693	56.9542	313.89	990.512	536.461	388.17	131.017	586.165	147.015	43.0888	19.5563
TRINITY_DN591672_c0_g1_i2	0	4.75689	4.24004	4.55651	3.83036	28.1991	0	0	0	660.629	2286.79	1626.28	1928.13	612.97	1999.86	267.028	27.4202	81.4846
TRINITY_DN591725_c0_g1_i1	10.9721	4.75689	8.48008	4.55651	7.66072	22.5593	0	0	12.6565	423.387	1356.57	232.326	489.986	93.5833	1043.03	150.016	0	0
TRINITY_DN591965_c1_g7_i1	54.8607	33.2982	55.1205	31.8956	53.625	149.455	133.708	869.865	186.683	2361.48	7428.84	2952.65	5752.56	3350.28	4861.72	381.04	2087.85	2715.07
TRINITY_DN592040_c8_g1_i3	1506.84	1645.88	1645.14	1968.41	1735.15	1937.28	1673.83	1238.67	1695.97	2503.82	3858.69	2344.38	3608.08	3415.79	5223.76	1188.12	2189.7	1929.55
TRINITY_DN592077_c0_g2_i1	0	0	4.24004	0	3.83036	62.038	0	0	186.683	594.931	2222.19	1883.95	1069.06	276.071	1749.87	261.027	117.515	39.1126
TRINITY_DN592112_c0_g1_i1	0	0	4.24004	0	0	19.7394	0	15.2608	139.221	839.474	1886.28	1478.44	2125.39	229.279	1474.03	228.024	101.846	94.5221
TRINITY_DN592133_c1_g1_i5	3.65738	4.75689	4.24004	4.55651	3.83036	39.4788	0	0	15.8206	492.735	1623.58	903.958	629.982	294.787	1090.44	273.029	62.6747	81.4846
TRINITY_DN592138_c0_g5_i2	0	4.75689	16.9602	4.55651	3.83036	22.5593	118.852	0	56.9542	383.238	1653.72	612.495	572.711	46.7916	862.007	246.026	70.509	52.1501
TRINITY_DN592174_c4_g4_i4	3.65738	4.75689	0	13.6695	0	8.45973	4.95215	12.7173	1101.11	1062.12	2282.48	1237.66	2723.56	1155.75	6219.38	27.0028	117.515	120.597
TRINITY_DN592188_c0_g1_i1	0	0	4.24004	0	0	33.8389	4.95215	0	224.653	492.735	2058.54	1165.85	782.704	177.808	1249.91	294.031	90.0949	143.413
TRINITY_DN592207_c0_g1_i1	0	0	12.7201	9.11301	3.83036	39.4788	29.7129	0	88.5954	459.886	1873.36	979.992	1037.24	196.525	1241.29	195.02	54.8403	97.7815
TRINITY_DN592323_c1_g1_i1	0	0	4.24004	0	11.4911	2.81991	0	0	0	5456.58	9112.71	304.135	0	0	0	51.0053	50.9232	6.51876
TRINITY_DN592338_c0_g7_i2	0	4.75689	4.24004	4.55651	3.83036	42.2987	0	0	37.9695	806.625	1408.25	1355.94	1629.04	116.979	1788.66	252.026	27.4202	107.56
TRINITY_DN592362_c0_g4_i1	0	0	8.48008	0	0	28.1991	0	0	117.073	642.38	2437.52	1921.97	1756.31	219.921	2155.02	330.035	121.432	94.5221
TRINITY_DN592408_c4_g1_i1	69.4903	42.812	93.2809	18.226	72.7768	98.6969	173.325	541.758	1078.97	514.634	5490.88	2771.01	3417.17	88.9041	5827.17	183.019	924.452	1157.08
TRINITY_DN592473_c1_g4_i2	3.65738	0	0	0	0	2.81991	54.4736	160.238	0	547.483	3535.7	304.135	1527.23	0	137.921	30.0031	0	13.0375
TRINITY_DN592554_c0_g2_i3	21.9443	0	16.9602	0	7.66072	42.2987	0	86.4778	31.6412	945.321	2553.8	1702.31	1807.22	252.675	1978.31	273.029	62.6747	97.7815
TRINITY_DN592556_c0_g1_i1	3.65738	19.0276	42.4004	4.55651	11.4911	78.9575	29.7129	0	155.042	624.131	2071.46	1174.3	1342.69	383.691	1409.38	360.038	35.2545	65.1876
TRINITY_DN592560_c1_g2_i5	3.65738	0	4.24004	0	0	16.9195	19.8086	78.8474	107.58	467.185	2269.56	1081.37	1107.24	121.658	1827.46	204.021	47.006	101.041
TRINITY_DN592573_c0_g1_i2	0	0	8.48008	0	0	39.4788	0	0	63.2825	525.584	1541.75	1288.35	1164.51	177.808	1396.45	207.022	66.5918	185.785
TRINITY_DN592586_c0_g3_i1	0	4.75689	12.7201	4.55651	7.66072	36.6588	29.7129	0	196.176	1011.02	2751.9	1736.11	1845.4	308.825	2012.79	366.038	121.432	88.0033
TRINITY_DN592589_c0_g5_i2	7.31476	19.0276	12.7201	18.226	7.66072	67.6779	4.95215	0	22.1489	397.838	1283.36	574.478	343.626	98.2624	728.396	207.022	58.7575	9.77815
TRINITY_DN592602_c0_g1_i1	0	0	4.24004	0	3.83036	45.1186	0	15.2608	243.637	755.526	2751.9	1296.8	1546.32	514.708	2073.13	339.035	137.101	58.6689
TRINITY_DN592661_c1_g10_i2	0	4.75689	4.24004	4.55651	0	31.019	0	0	0	489.085	2411.68	1436.19	909.973	308.825	1456.79	291.03	70.509	71.7064
TRINITY_DN592770_c0_g5_i1	43.8886	19.0276	21.2002	27.339	0	0	69.3301	30.5216	6.32825	456.236	2751.9	16.8964	69.998	32.7541	245.672	3.00031	15.6687	6.51876
TRINITY_DN592812_c0_g1_i3	0	0	8.48008	4.55651	7.66072	22.5593	0	0	75.939	551.133	1748.47	1423.52	1049.97	177.808	999.928	228.024	82.2605	133.635
TRINITY_DN592820_c3_g1_i2	193.841	128.436	29.6803	59.2346	934.607	14.0996	1644.11	1828.75	2002.89	3168.1	3350.51	5068.92	8775.2	6246.68	52905.7	3606.38	1190.82	599.726
TRINITY_DN592874_c0_g1_i4	0	0	4.24004	4.55651	0	28.1991	0	0	177.191	412.437	1950.88	1246.11	1310.87	350.937	1637.81	228.024	54.8403	88.0033
TRINITY_DN592915_c0_g3_i2	3.65738	0	8.48008	0	0	56.3982	4.95215	58.4997	240.473	1167.96	4513.29	2973.77	2577.2	772.062	3637.67	540.057	180.19	189.044
TRINITY_DN592999_c0_g2_i1	0	4.75689	8.48008	0	7.66072	36.6588	24.7607	0	174.027	591.282	2248.03	806.803	973.608	514.708	1594.71	240.025	39.1717	68.447
TRINITY_DN593011_c0_g3_i1	3.65738	9.51378	25.4402	22.7825	3.83036	22.5593	24.7607	0	94.9237	193.444	1550.37	853.269	553.62	327.541	1055.96	234.024	66.5918	19.5563
TRINITY_DN593016_c0_g1_i1	0	0	0	0	7.66072	25.3792	0	0	69.6107	671.579	1653.72	895.51	1221.78	98.2624	1672.29	231.024	50.9232	78.2252
TRINITY_DN593036_c0_g2_i2	36.5738	4.75689	42.4004	13.6695	7.66072	93.0571	0	27.9781	161.37	1036.57	2618.4	2302.14	1520.86	332.221	2650.67	471.049	156.687	195.563
TRINITY_DN593091_c0_g2_i1	29.2591	23.7845	29.6803	9.11301	22.9821	70.4978	0	0	113.908	583.982	1537.45	1153.18	629.982	168.45	1055.96	309.032	117.515	78.2252
TRINITY_DN593108_c0_g1_i5	3.65738	0	4.24004	0	0	5.63982	4.95215	20.3477	199.34	894.222	2954.31	1212.32	1552.68	1024.74	3206.67	483.051	148.852	221.638
TRINITY_DN593115_c0_g1_i1	0	0	12.7201	0	3.83036	39.4788	19.8086	0	94.9237	642.38	2058.54	1368.61	1158.15	290.108	1788.66	315.033	90.0949	68.447
TRINITY_DN593128_c0_g1_i1	0	4.75689	8.48008	4.55651	7.66072	50.7584	19.8086	0	44.2977	437.986	1610.66	1216.54	693.616	327.541	676.676	234.024	113.598	110.819
TRINITY_DN593188_c0_g1_i1	0	0	12.7201	4.55651	0	33.8389	0	0	139.221	817.575	1550.37	887.061	1851.76	322.862	1542.99	240.025	50.9232	32.5938
TRINITY_DN593190_c0_g1_i2	1261.8	632.666	233.202	22.7825	19.1518	0	4.95215	0	0	656.98	1843.21	794.131	6.36345	102.942	1905.04	99.0104	39.1717	22.8157
TRINITY_DN593254_c2_g3_i6	142.638	152.221	80.5608	50.1216	30.6429	16.9195	39.6172	30.5216	6.32825	94.897	400.511	287.239	400.897	233.958	1150.78	39.0041	219.361	348.754
TRINITY_DN593280_c0_g1_i1	0	4.75689	8.48008	4.55651	3.83036	39.4788	64.3779	0	53.7901	368.639	2075.77	958.871	827.249	191.846	1172.33	330.035	62.6747	39.1126
TRINITY_DN593291_c0_g3_i2	10.9721	0	25.4402	9.11301	0	56.3982	14.8564	45.7824	148.714	828.524	2398.76	1246.11	1851.76	145.054	1771.42	252.026	82.2605	101.041
TRINITY_DN593304_c0_g1_i1	0	4.75689	8.48008	4.55651	7.66072	42.2987	24.7607	0	69.6107	481.785	1869.05	1047.58	1056.33	121.658	1086.13	231.024	82.2605	78.2252
TRINITY_DN593314_c0_g1_i1	0	0	8.48008	0	3.83036	16.9195	0	0	129.729	1003.72	2825.11	1444.64	1285.42	439.841	1642.12	270.028	82.2605	68.447
TRINITY_DN593315_c1_g2_i1	0	0	16.9602	9.11301	3.83036	59.2181	0	0	243.637	1040.22	2476.28	2044.47	2589.92	538.104	2443.79	438.046	188.024	107.56
TRINITY_DN593355_c0_g1_i1	3.65738	0	4.24004	0	3.83036	36.6588	4.95215	152.608	37.9695	978.17	3273	2893.51	2812.65	411.766	2586.02	585.061	313.373	192.304
TRINITY_DN593373_c0_g4_i1	18.2869	28.5413	8.48008	9.11301	0	14.0996	0	0	117.073	587.632	1554.67	1132.06	929.064	187.167	1211.12	246.026	90.0949	71.7064
TRINITY_DN593378_c0_g1_i1	0	0	8.48008	4.55651	7.66072	36.6588	0	0	82.2672	551.133	2174.82	1301.02	865.429	313.504	1534.37	216.023	141.018	81.4846
TRINITY_DN593385_c0_g1_i2	21.9443	9.51378	38.1604	22.7825	22.9821	90.2371	0	0	79.1031	536.533	1576.21	937.751	878.156	219.921	1405.07	291.03	97.9292	101.041
TRINITY_DN593388_c0_g1_i3	0	0	8.48008	0	7.66072	33.8389	0	5.08693	88.5954	861.373	2687.3	1660.07	1584.5	332.221	1917.97	183.019	78.3433	140.153
TRINITY_DN593399_c0_g1_i1	0	0	4.24004	4.55651	7.66072	28.1991	0	0	0	748.227	2734.67	1833.26	1539.96	0	1905.04	285.03	0	94.5221
TRINITY_DN593405_c0_g2_i4	18.2869	14.2707	38.1604	27.339	38.3036	39.4788	9.9043	0	37.9695	25.5492	3893.14	946.199	44.5442	88.9041	1224.05	21.0022	27.4202	55.4095
TRINITY_DN593406_c0_g1_i1	7.31476	9.51378	29.6803	9.11301	15.3214	56.3982	14.8564	0	75.939	343.089	1184.31	789.907	343.626	201.204	1012.86	210.022	23.503	58.6689
TRINITY_DN593417_c0_g3_i1	7.31476	4.75689	4.24004	13.6695	15.3214	59.2181	0	0	47.4618	540.183	1692.48	1106.71	559.984	60.8291	1055.96	297.031	58.7575	88.0033
TRINITY_DN593422_c0_g1_i1	7.31476	4.75689	8.48008	18.226	7.66072	39.4788	0	0	12.6565	518.284	1748.47	730.77	827.249	116.979	1219.74	174.018	31.3373	110.819
TRINITY_DN593475_c0_g3_i1	0	0	4.24004	4.55651	3.83036	36.6588	0	0	0	901.522	1528.83	2175.41	2112.67	407.087	1879.18	216.023	0	74.9658
TRINITY_DN593501_c0_g2_i1	0	0	8.48008	9.11301	11.4911	53.5783	0	0	243.637	682.529	3880.22	1698.09	1565.41	285.429	2495.51	444.046	117.515	215.119
TRINITY_DN593509_c0_g1_i1	3.65738	0	4.24004	0	0	53.5783	4.95215	10.1739	0	1080.37	3087.81	1959.98	2284.48	706.554	2719.63	507.053	62.6747	149.932
TRINITY_DN593515_c2_g1_i1	7.31476	0	0	0	0	0	9.9043	58.4997	25.313	11858.5	13195.3	42.241	12.7269	5535.45	5861.65	360.038	47.006	0
TRINITY_DN593563_c0_g1_i3	14.6295	9.51378	21.2002	9.11301	7.66072	56.3982	0	0	25.313	350.389	1602.05	1110.94	846.339	135.696	1301.63	276.029	74.4262	120.597
TRINITY_DN593577_c1_g2_i2	0	4.75689	8.48008	0	3.83036	42.2987	9.9043	0	98.0878	766.476	2286.79	1486.88	1559.05	262.033	1719.7	300.031	97.9292	110.819
TRINITY_DN593598_c0_g1_i1	3.65738	0	4.24004	0	0	8.45973	113.899	101.739	0	226.293	6524.46	2082.48	1482.68	598.933	2405	300.031	3.91717	42.372
TRINITY_DN593599_c0_g2_i2	3.65738	0	4.24004	0	0	39.4788	4.95215	53.4128	94.9237	1091.32	2958.62	1740.33	2386.29	505.35	2116.23	273.029	50.9232	84.7439
TRINITY_DN593612_c4_g21_i1	3.65738	0	0	0	0	0	9.9043	40.6954	25.313	21322.6	16804.2	114.051	139.996	13480.7	10865.6	1671.17	43.0888	0
TRINITY_DN593618_c0_g2_i1	0	0	4.24004	4.55651	0	47.9385	0	0	142.386	463.536	2105.91	1381.28	1603.59	121.658	1426.62	243.025	97.9292	117.338
TRINITY_DN593621_c1_g1_i1	7.31476	4.75689	33.9203	13.6695	15.3214	87.4172	0	0	53.7901	569.382	2760.51	1415.07	1291.78	379.012	2142.09	366.038	176.273	110.819
TRINITY_DN593622_c0_g2_i2	10.9721	4.75689	16.9602	4.55651	7.66072	33.8389	0	0	22.1489	339.439	2144.67	789.907	680.889	163.771	1301.63	228.024	0	0
TRINITY_DN593656_c0_g2_i1	3.65738	9.51378	4.24004	4.55651	3.83036	36.6588	44.5693	58.4997	101.252	200.744	1167.08	836.372	528.166	131.017	685.296	153.016	50.9232	52.1501
TRINITY_DN593671_c0_g1_i2	0	0	8.48008	4.55651	11.4911	42.2987	64.3779	40.6954	31.6412	835.824	2605.48	1550.25	2360.84	318.183	2211.05	237.025	39.1717	71.7064
TRINITY_DN593678_c1_g3_i1	18.2869	14.2707	25.4402	22.7825	3.83036	59.2181	0	0	148.714	609.531	1998.25	1081.37	859.066	271.391	1482.65	240.025	74.4262	42.372
TRINITY_DN593679_c0_g2_i1	0	0	12.7201	4.55651	11.4911	101.517	54.4736	7.63039	272.115	824.874	4130	2669.63	2150.85	421.125	4021.26	414.043	160.604	182.525
TRINITY_DN593708_c0_g1_i2	0	0	25.4402	0	0	47.9385	49.5215	0	170.863	594.931	1920.73	1191.2	1520.86	154.412	1999.86	294.031	86.1777	81.4846
TRINITY_DN593771_c0_g1_i1	0	4.75689	16.9602	4.55651	0	47.9385	39.6172	0	136.057	594.931	2329.86	1605.16	1024.52	294.787	1495.58	291.03	125.349	162.969
TRINITY_DN593776_c0_g4_i2	3.65738	0	0	0	0	5.63982	4.95215	284.868	22.1489	762.826	5714.82	190.085	3048.09	4.67916	43.1004	48.005	0	0
TRINITY_DN593784_c0_g2_i3	0	0	12.7201	0	3.83036	36.6588	0	0	284.771	843.124	3143.8	1588.26	2112.67	388.371	2741.18	405.042	129.267	153.191
TRINITY_DN593824_c0_g3_i10	0	4.75689	4.24004	4.55651	3.83036	59.2181	34.665	0	15.8206	463.536	960.366	566.03	979.971	0	1267.15	99.0104	90.0949	55.4095
TRINITY_DN593845_c0_g2_i3	25.6017	0	21.2002	9.11301	7.66072	47.9385	0	45.7824	148.714	766.476	1873.36	882.837	1196.33	177.808	1836.08	276.029	176.273	71.7064
TRINITY_DN593860_c0_g1_i2	3.65738	9.51378	12.7201	18.226	11.4911	73.3177	0	0	31.6412	708.078	2140.37	1094.04	960.881	187.167	1607.64	231.024	90.0949	84.7439
TRINITY_DN593864_c2_g1_i1	0	0	12.7201	0	3.83036	25.3792	0	0	215.16	868.673	2028.4	1393.95	1011.79	149.733	1857.63	354.037	31.3373	97.7815
TRINITY_DN593918_c0_g2_i1	3.65738	0	0	0	0	11.2796	4.95215	116.999	0	1091.32	3074.89	2112.05	2653.56	327.541	2482.58	381.04	3.91717	88.0033
TRINITY_DN593928_c0_g2_i2	0	4.75689	4.24004	0	3.83036	22.5593	0	0	310.084	1040.22	1662.34	1212.32	432.715	449.2	1508.51	201.021	203.693	78.2252
TRINITY_DN593930_c0_g1_i4	14.6295	0	12.7201	4.55651	7.66072	64.858	0	116.999	357.546	992.769	4108.47	1867.05	2278.12	388.371	2611.88	624.065	211.527	97.7815
TRINITY_DN593939_c0_g1_i1	0	0	4.24004	0	0	28.1991	0	0	56.9542	441.636	1524.53	1123.61	1349.05	294.787	1120.61	345.036	23.503	32.5938
TRINITY_DN593987_c0_g2_i1	10.9721	4.75689	12.7201	18.226	11.4911	62.038	0	0	53.7901	401.488	1670.95	1085.59	871.793	154.412	1267.15	258.027	113.598	71.7064
TRINITY_DN593988_c0_g1_i4	10.9721	9.51378	46.6404	9.11301	15.3214	101.517	24.7607	10.1739	148.714	551.133	1955.18	1094.04	649.072	201.204	1301.63	234.024	78.3433	91.2627
TRINITY_DN593994_c0_g2_i2	0	0	12.7201	0	7.66072	78.9575	54.4736	55.9562	344.889	1741	4237.67	2758.34	3919.89	1099.6	4318.66	525.055	176.273	257.491
TRINITY_DN594003_c0_g3_i3	10.9721	0	8.48008	9.11301	0	62.038	14.8564	104.282	79.1031	383.238	1214.45	1267.23	979.971	327.541	1792.97	252.026	70.509	140.153
TRINITY_DN594016_c0_g2_i6	32.9164	4.75689	169.602	41.0086	45.9643	135.356	54.4736	142.434	6.32825	573.032	5955.99	2259.89	1489.05	6288.8	7292.58	192.02	1018.46	1144.04
TRINITY_DN594032_c0_g1_i1	0	4.75689	16.9602	4.55651	3.83036	62.038	54.4736	0	224.653	755.526	2011.17	1360.16	1234.51	280.75	2267.08	351.037	101.846	48.8907
TRINITY_DN594041_c0_g1_i2	0	0	16.9602	0	3.83036	36.6588	0	0	66.4466	810.275	2562.41	2141.62	1520.86	229.279	2280.01	306.032	121.432	149.932
TRINITY_DN594051_c0_g1_i2	3.65738	14.2707	38.1604	13.6695	19.1518	76.1376	39.6172	0	50.626	379.588	1235.99	979.992	432.715	131.017	883.557	216.023	66.5918	55.4095
TRINITY_DN594119_c0_g1_i1	3.65738	19.0276	8.48008	9.11301	0	53.5783	94.0908	10.1739	66.4466	865.023	2355.7	1005.34	1253.6	182.487	1620.57	363.038	74.4262	94.5221
TRINITY_DN594123_c0_g2_i3	0	4.75689	0	4.55651	0	19.7394	0	0	34.8054	613.181	1830.29	975.768	1018.15	135.696	1568.85	297.031	43.0888	32.5938
TRINITY_DN594131_c0_g1_i2	0	0	12.7201	0	0	22.5593	0	0	50.626	186.144	1507.3	1237.66	884.52	276.071	1284.39	63.0066	78.3433	19.5563
TRINITY_DN594159_c0_g2_i2	10.9721	14.2707	46.6404	27.339	7.66072	42.2987	9.9043	0	53.7901	332.14	1042.19	815.252	451.805	140.375	577.545	126.013	23.503	48.8907
TRINITY_DN594168_c0_g1_i3	0	14.2707	21.2002	18.226	15.3214	93.0571	183.229	0	335.397	1051.17	4216.14	2065.59	2488.11	584.895	3198.05	522.055	70.509	156.45
TRINITY_DN594196_c0_g1_i4	0	0	8.48008	4.55651	0	45.1186	0	0	66.4466	1438.06	2381.53	2090.93	1571.77	327.541	2667.91	300.031	90.0949	146.672
TRINITY_DN594199_c0_g1_i1	18.2869	14.2707	25.4402	4.55651	3.83036	56.3982	14.8564	43.2389	79.1031	649.68	2019.78	1246.11	986.335	201.204	1305.94	339.035	50.9232	29.3344
TRINITY_DN594207_c0_g1_i1	0	4.75689	16.9602	4.55651	7.66072	70.4978	44.5693	0	56.9542	594.931	2411.68	1630.5	1247.24	102.942	1060.27	249.026	125.349	120.597
TRINITY_DN594231_c0_g2_i2	3.65738	0	8.48008	0	0	45.1186	4.95215	58.4997	246.802	1135.11	3979.27	2293.69	3060.82	1034.1	2999.79	345.036	235.03	84.7439
TRINITY_DN594247_c0_g3_i1	7.31476	4.75689	21.2002	0	7.66072	56.3982	0	15.2608	579.035	1346.81	2898.32	2513.34	3264.45	407.087	2749.8	375.039	144.935	179.266
TRINITY_DN594255_c0_g1_i1	0	4.75689	12.7201	9.11301	19.1518	93.0571	49.5215	0	101.252	616.831	2394.45	1630.5	1049.97	336.9	1400.76	441.046	66.5918	78.2252
TRINITY_DN594281_c0_g3_i1	0	0	8.48008	4.55651	11.4911	73.3177	113.899	40.6954	272.115	992.769	3471.1	2166.96	1794.49	617.65	2124.85	447.047	141.018	241.194
TRINITY_DN594289_c0_g1_i1	7.31476	9.51378	16.9602	9.11301	7.66072	84.5973	0	0	313.248	938.021	2661.46	2082.48	1533.59	266.712	1792.97	393.041	137.101	107.56
TRINITY_DN594296_c0_g2_i1	0	4.75689	12.7201	4.55651	11.4911	78.9575	118.852	30.5216	354.382	1408.86	4293.65	2923.08	3849.89	879.683	3232.53	651.068	137.101	211.86
TRINITY_DN594319_c2_g1_i11	0	0	0	0	3.83036	0	0	0	0	2189.93	4526.21	185.86	0	0	120.681	0	0	16.2969
TRINITY_DN594320_c0_g1_i5	0	4.75689	12.7201	0	3.83036	59.2181	0	0	37.9695	934.371	2898.32	2162.74	2169.94	692.516	2417.93	570.06	125.349	202.082
TRINITY_DN594331_c0_g1_i1	0	4.75689	4.24004	4.55651	7.66072	47.9385	0	0	104.416	1131.46	2825.11	1795.24	2494.47	495.991	2452.41	450.047	43.0888	32.5938
TRINITY_DN594338_c0_g1_i1	7.31476	9.51378	8.48008	9.11301	11.4911	59.2181	0	0	0	368.639	2170.51	802.579	1107.24	154.412	1418	279.029	97.9292	97.7815
TRINITY_DN594341_c0_g1_i2	0	4.75689	16.9602	4.55651	0	67.6779	34.665	0	170.863	755.526	3014.6	1799.47	1221.78	233.958	2163.64	312.033	133.184	61.9283
TRINITY_DN594346_c0_g1_i2	0	4.75689	8.48008	4.55651	11.4911	39.4788	29.7129	0	82.2672	419.737	1989.64	739.218	986.335	154.412	1150.78	165.017	43.0888	0
TRINITY_DN594352_c0_g3_i2	3.65738	0	0	0	0	16.9195	4.95215	178.043	316.412	427.037	2704.53	1351.71	1845.4	168.45	2392.07	324.034	3.91717	35.8532
TRINITY_DN594377_c0_g1_i3	0	0	0	4.55651	3.83036	31.019	0	0	151.878	543.833	1873.36	1377.06	839.975	266.712	1198.19	231.024	90.0949	61.9283
TRINITY_DN594389_c0_g1_i1	3.65738	19.0276	25.4402	9.11301	19.1518	107.157	24.7607	0	63.2825	649.68	2428.91	1233.44	929.064	168.45	2098.99	375.039	47.006	169.488
TRINITY_DN594390_c0_g4_i1	0	0	16.9602	0	0	95.877	14.8564	0	79.1031	879.623	2898.32	1947.31	1609.95	313.504	2172.26	363.038	133.184	179.266
TRINITY_DN594399_c0_g3_i2	0	9.51378	29.6803	9.11301	3.83036	84.5973	74.2822	0	142.386	1018.32	2760.51	1753	2169.94	421.125	1999.86	438.046	129.267	143.413
TRINITY_DN594409_c0_g1_i1	3.65738	0	0	0	3.83036	59.2181	4.95215	124.63	446.141	1620.55	3527.08	2880.84	1699.04	0	3107.54	348.036	235.03	211.86
TRINITY_DN594410_c0_g2_i2	51.2034	19.0276	12.7201	9.11301	3.83036	42.2987	0	61.0432	113.908	1043.87	3221.32	2889.29	2119.03	379.012	2417.93	528.055	109.681	130.375
TRINITY_DN594423_c0_g3_i2	0	9.51378	16.9602	0	0	42.2987	108.947	0	158.206	667.929	2846.64	1440.42	1807.22	308.825	1831.77	468.049	39.1717	117.338
TRINITY_DN594427_c0_g5_i3	0	0	8.48008	4.55651	3.83036	42.2987	24.7607	0	31.6412	638.73	2665.77	1710.76	661.799	262.033	1599.02	294.031	0	130.375
TRINITY_DN594439_c0_g2_i1	18.2869	4.75689	46.6404	4.55651	11.4911	73.3177	9.9043	25.4346	246.802	788.375	3044.75	1579.81	1457.23	308.825	2211.05	522.055	74.4262	156.45
TRINITY_DN594440_c0_g1_i2	0	0	12.7201	0	7.66072	42.2987	0	0	88.5954	1003.72	2743.29	2057.14	1240.87	304.146	2969.61	477.05	223.279	159.71
TRINITY_DN594441_c0_g4_i1	25.6017	4.75689	21.2002	13.6695	3.83036	64.858	0	5.08693	63.2825	671.579	1929.34	811.028	814.522	88.9041	1685.22	243.025	19.5858	71.7064
TRINITY_DN594444_c0_g2_i1	0	0	8.48008	4.55651	0	33.8389	0	0	139.221	689.829	1925.04	718.097	852.702	121.658	1512.82	315.033	90.0949	162.969
TRINITY_DN594446_c0_g1_i4	3.65738	0	8.48008	0	0	73.3177	4.95215	63.5866	297.428	1003.72	3260.08	1951.54	1934.49	739.308	2297.25	315.033	160.604	159.71
TRINITY_DN594451_c0_g1_i3	0	4.75689	16.9602	9.11301	11.4911	28.1991	99.043	0	69.6107	412.437	1735.55	861.717	655.435	369.654	1413.69	111.012	109.681	42.372
TRINITY_DN594453_c0_g1_i5	10.9721	33.2982	33.9203	27.339	15.3214	67.6779	39.6172	0	75.939	423.387	1705.4	1106.71	547.257	56.15	1284.39	303.032	66.5918	114.078
TRINITY_DN594458_c1_g4_i2	18.2869	9.51378	16.9602	9.11301	3.83036	36.6588	0	0	85.4313	218.993	964.672	794.131	623.618	84.2249	698.226	189.02	43.0888	61.9283
TRINITY_DN594479_c0_g1_i3	0	0	16.9602	4.55651	0	45.1186	0	0	284.771	908.822	3423.73	2276.79	1928.13	832.891	2758.42	312.033	105.764	52.1501
TRINITY_DN594481_c0_g2_i3	0	0	8.48008	4.55651	3.83036	22.5593	0	0	177.191	927.071	2028.4	1482.66	1310.87	364.975	2159.33	258.027	39.1717	0
TRINITY_DN594491_c0_g1_i4	14.6295	9.51378	25.4402	18.226	11.4911	84.5973	0	0	75.939	500.034	1563.29	756.114	769.978	196.525	1267.15	282.03	105.764	55.4095
TRINITY_DN594493_c1_g3_i1	0	0	8.48008	0	0	22.5593	0	0	300.592	890.572	1843.21	1170.08	948.154	112.3	1249.91	348.036	78.3433	97.7815
TRINITY_DN594512_c0_g1_i3	14.6295	19.0276	55.1205	18.226	26.8125	81.7774	9.9043	0	129.729	799.325	2592.56	1647.4	1139.06	107.621	1961.07	480.05	97.9292	149.932
TRINITY_DN594513_c0_g3_i1	0	0	12.7201	0	0	31.019	0	0	44.2977	434.336	1907.81	1499.56	1310.87	219.921	1969.69	345.036	82.2605	58.6689
TRINITY_DN594516_c1_g4_i2	7.31476	14.2707	8.48008	0	3.83036	98.6969	29.7129	119.543	199.34	1200.81	4840.59	2521.79	2933.55	697.195	3758.35	723.076	258.533	162.969
TRINITY_DN594524_c0_g2_i3	3.65738	4.75689	8.48008	4.55651	0	53.5783	0	0	47.4618	865.023	2196.35	1816.36	801.795	224.6	1857.63	267.028	121.432	149.932
TRINITY_DN594538_c0_g1_i1	3.65738	9.51378	38.1604	9.11301	0	73.3177	24.7607	0	193.012	948.97	3600.3	2031.79	1711.77	318.183	2021.41	399.042	109.681	107.56
TRINITY_DN594541_c0_g1_i4	10.9721	9.51378	21.2002	9.11301	15.3214	64.858	74.2822	33.065	120.237	726.327	2170.51	1018.01	776.341	182.487	1991.24	513.054	66.5918	78.2252
TRINITY_DN594559_c0_g1_i3	7.31476	14.2707	16.9602	13.6695	15.3214	53.5783	49.5215	15.2608	392.351	992.769	3389.27	2196.53	1928.13	238.637	2348.97	636.067	113.598	179.266
TRINITY_DN594560_c0_g3_i1	29.2591	14.2707	33.9203	13.6695	3.83036	76.1376	0	5.08693	85.4313	927.071	2256.64	1723.43	1094.51	201.204	1775.73	339.035	129.267	52.1501
TRINITY_DN594570_c0_g1_i3	0	4.75689	8.48008	4.55651	3.83036	19.7394	44.5693	0	101.252	328.49	1102.48	878.613	515.439	18.7167	616.335	204.021	141.018	13.0375
TRINITY_DN594584_c1_g2_i1	0	0	33.9203	0	0	62.038	163.421	101.739	642.317	1565.8	4431.46	1144.73	2774.46	524.066	3288.56	363.038	278.119	215.119
TRINITY_DN594585_c0_g1_i2	7.31476	4.75689	25.4402	9.11301	7.66072	104.337	59.4258	61.0432	284.771	1861.44	6309.13	3066.7	2691.74	641.045	3805.76	843.088	254.616	189.044
TRINITY_DN594588_c1_g2_i3	0	0	0	0	7.66072	45.1186	0	0	167.699	697.128	2480.59	1102.49	967.244	308.825	1387.83	267.028	144.935	68.447
TRINITY_DN594600_c0_g3_i5	25.6017	0	12.7201	4.55651	0	39.4788	0	132.26	117.073	437.986	2006.86	1605.16	1043.61	421.125	1879.18	366.038	35.2545	58.6689
TRINITY_DN594609_c0_g2_i6	0	0	4.24004	0	7.66072	84.5973	54.4736	195.847	335.397	1222.71	5499.49	3417.3	3188.09	547.462	3952.3	540.057	282.036	234.676
TRINITY_DN594621_c0_g2_i3	0	0	8.48008	0	0	14.0996	9.9043	0	202.504	792.025	2192.05	984.216	674.526	140.375	1077.51	300.031	109.681	32.5938
TRINITY_DN594624_c1_g4_i2	0	0	8.48008	4.55651	0	25.3792	0	0	227.817	551.133	2937.08	1018.01	731.797	98.2624	1439.55	120.013	121.432	117.338
TRINITY_DN594628_c0_g2_i2	10.9721	4.75689	16.9602	0	0	25.3792	0	10.1739	94.9237	693.478	2183.43	1271.45	1279.05	500.67	1667.98	315.033	211.527	120.597
TRINITY_DN594643_c1_g2_i1	43.8886	52.3258	106.001	36.4521	30.6429	205.853	74.2822	33.065	423.993	1532.95	3957.74	2606.27	1972.67	393.05	3422.17	738.077	121.432	149.932
TRINITY_DN594645_c0_g1_i6	0	0	25.4402	4.55651	11.4911	62.038	0	0	170.863	1627.85	4875.04	3890.4	4473.51	800.137	3512.68	747.078	227.196	107.56
TRINITY_DN594647_c0_g3_i1	25.6017	14.2707	29.6803	9.11301	15.3214	124.076	0	5.08693	79.1031	1222.71	3617.52	1850.16	2653.56	191.846	3038.58	681.071	113.598	290.085
TRINITY_DN594648_c1_g2_i2	10.9721	4.75689	42.4004	4.55651	3.83036	104.337	24.7607	83.9343	50.626	799.325	2924.16	1520.68	1756.31	500.67	2357.59	528.055	172.355	0
TRINITY_DN594653_c0_g1_i4	21.9443	14.2707	25.4402	13.6695	15.3214	107.157	44.5693	109.369	360.71	1080.37	3479.71	2272.57	1692.68	439.841	2219.67	585.061	97.9292	179.266
TRINITY_DN594657_c0_g1_i1	3.65738	0	16.9602	0	3.83036	76.1376	19.8086	89.0213	259.458	2171.68	7670.01	5233.66	5765.29	1169.79	4952.23	921.096	301.622	449.795
TRINITY_DN594663_c0_g3_i1	3.65738	0	8.48008	0	0	25.3792	4.95215	63.5866	0	927.071	3725.19	1736.11	1317.23	65.5083	2042.96	429.045	305.539	26.0751
TRINITY_DN594668_c1_g3_i1	0	0	12.7201	0	0	39.4788	0	0	177.191	547.483	2187.74	1419.3	1088.15	233.958	1564.54	294.031	105.764	74.9658
TRINITY_DN594669_c0_g3_i4	10.9721	9.51378	33.9203	9.11301	11.4911	93.0571	49.5215	30.5216	287.935	1405.21	3423.73	2103.6	1845.4	388.371	2120.54	417.044	74.4262	198.822
TRINITY_DN594675_c0_g2_i1	0	4.75689	25.4402	4.55651	11.4911	112.796	39.6172	0	310.084	1584.05	5529.64	3442.64	2583.56	776.741	3478.2	684.072	278.119	133.635
TRINITY_DN594677_c0_g2_i1	0	4.75689	8.48008	4.55651	7.66072	81.7774	143.612	81.3909	205.668	1857.79	5813.87	3239.89	4498.96	898.399	4594.5	783.082	137.101	149.932
TRINITY_DN594678_c1_g1_i4	7.31476	4.75689	8.48008	0	3.83036	87.4172	0	66.1301	344.889	1700.85	4651.1	2724.55	2946.28	912.437	3947.99	591.062	219.361	133.635
TRINITY_DN594679_c0_g1_i2	36.5738	19.0276	63.6006	4.55651	11.4911	70.4978	14.8564	43.2389	243.637	751.877	3143.8	1693.86	1495.41	336.9	2159.33	510.053	113.598	130.375
TRINITY_DN594682_c0_g1_i1	3.65738	0	8.48008	0	0	33.8389	4.95215	38.152	132.893	850.424	3479.71	2057.14	3525.35	701.875	2999.79	516.054	19.5858	208.6
TRINITY_DN594682_c0_g2_i2	0	0	8.48008	0	0	11.2796	19.8086	0	0	390.538	1326.42	295.687	496.349	149.733	1081.82	249.026	47.006	0
TRINITY_DN594686_c1_g1_i1	0	0	25.4402	0	0	50.7584	138.66	15.2608	101.252	744.577	2984.46	1833.26	1514.5	407.087	2392.07	297.031	144.935	169.488
TRINITY_DN594691_c0_g1_i2	0	0	8.48008	0	7.66072	59.2181	0	10.1739	211.996	1989.19	5921.54	3472.21	4798.04	612.97	4641.91	636.067	176.273	250.972
TRINITY_DN594694_c1_g1_i1	0	4.75689	21.2002	4.55651	7.66072	70.4978	173.325	20.3477	474.618	2124.23	5904.31	4697.2	3767.16	1048.13	4279.87	672.07	180.19	280.307
TRINITY_DN594697_c0_g2_i2	0	4.75689	29.6803	4.55651	11.4911	155.095	138.66	10.1739	316.412	1744.65	5986.14	4545.13	3868.98	781.42	3917.82	852.089	219.361	247.713
TRINITY_DN594698_c2_g6_i2	14.6295	33.2982	21.2002	27.339	7.66072	95.877	9.9043	0	101.252	565.732	1636.5	1102.49	642.709	93.5833	1611.95	294.031	70.509	104.3
TRINITY_DN594711_c1_g1_i2	3.65738	0	12.7201	0	0	78.9575	9.9043	129.717	1041	2408.93	8781.1	7075.37	10716.1	1590.92	6499.53	1044.11	391.717	352.013
TRINITY_DN594717_c0_g3_i1	0	0	0	0	3.83036	45.1186	14.8564	66.1301	202.504	857.723	2136.06	1465.76	1597.23	336.9	1555.92	264.028	0	32.5938
TRINITY_DN594719_c0_g2_i2	0	0	25.4402	4.55651	7.66072	73.3177	0	0	528.409	1967.29	6937.89	4190.31	5243.48	762.704	5490.99	888.093	262.45	329.198
TRINITY_DN594721_c0_g4_i1	0	0	12.7201	0	11.4911	16.9195	24.7607	0	281.607	598.581	1731.24	1263.01	1291.78	46.7916	1262.84	288.03	58.7575	81.4846
TRINITY_DN594728_c0_g2_i2	0	4.75689	4.24004	0	0	33.8389	0	0	50.626	416.087	2471.97	1047.58	2080.85	163.771	1732.63	312.033	58.7575	52.1501
TRINITY_DN594739_c0_g1_i3	0	4.75689	21.2002	4.55651	3.83036	93.0571	222.847	71.217	300.592	2500.17	7579.57	5149.18	5911.65	1076.21	6090.08	1014.11	231.113	264.01
TRINITY_DN594746_c22_g10_i1	0	9.51378	0	4.55651	3.83036	19.7394	0	0	161.37	3029.41	3242.85	1106.71	2685.38	500.67	1474.03	45.0047	27.4202	81.4846
TRINITY_DN594747_c1_g1_i2	0	0	12.7201	4.55651	7.66072	25.3792	44.5693	0	104.416	613.181	2639.93	1005.34	1126.33	444.521	1711.08	273.029	0	48.8907
TRINITY_DN594749_c1_g1_i2	3.65738	0	8.48008	0	3.83036	73.3177	4.95215	68.6735	278.443	2631.57	6847.45	5297.02	8297.94	1670.46	8133.04	1125.12	426.971	264.01
TRINITY_DN594753_c0_g1_i1	0	14.2707	29.6803	4.55651	7.66072	149.455	84.1865	0	420.828	1799.39	6154.09	3366.61	3728.98	931.154	5029.81	849.089	309.456	348.754
TRINITY_DN594756_c1_g1_i1	0	0	12.7201	0	0	28.1991	0	0	101.252	463.536	2062.85	1182.75	528.166	285.429	1133.54	168.018	54.8403	133.635
TRINITY_DN594758_c0_g1_i2	3.65738	0	4.24004	0	0	25.3792	4.95215	63.5866	85.4313	846.774	3587.38	2124.72	2297.21	458.558	1866.25	291.03	3.91717	162.969
TRINITY_DN594760_c0_g2_i1	54.8607	4.75689	25.4402	4.55651	7.66072	62.038	0	127.173	75.939	715.378	2420.29	1224.99	534.53	210.562	1323.18	225.024	74.4262	91.2627
TRINITY_DN594764_c1_g1_i1	32.9164	9.51378	118.721	54.6781	53.625	290.451	34.665	63.5866	493.603	2668.07	8453.8	5106.94	4231.69	678.479	6624.53	1311.14	278.119	358.532
TRINITY_DN594767_c0_g2_i1	7.31476	9.51378	25.4402	9.11301	11.4911	45.1186	0	0	18.9847	361.339	792.409	730.77	655.435	182.487	879.247	201.021	39.1717	55.4095
TRINITY_DN594767_c0_g3_i3	21.9443	19.0276	25.4402	18.226	19.1518	90.2371	0	0	101.252	565.732	1718.32	1444.64	1049.97	210.562	1508.51	324.034	78.3433	189.044
TRINITY_DN594768_c1_g2_i1	0	0	8.48008	13.6695	11.4911	70.4978	153.517	111.912	389.187	1595	4366.87	2906.18	2787.19	655.083	3801.45	681.071	227.196	127.116
TRINITY_DN594772_c2_g2_i1	18.2869	0	12.7201	4.55651	11.4911	47.9385	0	132.26	341.725	1288.41	3888.84	2268.34	3054.46	421.125	2848.93	477.05	133.184	237.935
TRINITY_DN594773_c0_g1_i2	3.65738	0	8.48008	0	3.83036	59.2181	4.95215	122.086	79.1031	1689.9	6106.72	4312.81	6458.9	650.404	3930.75	648.068	168.438	143.413
TRINITY_DN594777_c1_g1_i4	3.65738	0	8.48008	0	0	124.076	4.95215	142.434	594.855	1547.55	7235.04	4291.69	3143.54	1324.2	4866.03	876.092	607.161	169.488
TRINITY_DN594778_c0_g1_i2	14.6295	14.2707	12.7201	9.11301	0	36.6588	0	0	113.908	751.877	2226.5	785.683	948.154	280.75	1836.08	327.034	27.4202	114.078
TRINITY_DN594783_c2_g1_i2	3.65738	0	8.48008	0	3.83036	39.4788	4.95215	38.152	604.348	2602.37	8027.45	6184.09	7254.33	1581.56	6154.73	864.09	180.19	410.682
TRINITY_DN594784_c1_g2_i1	32.9164	14.2707	29.6803	9.11301	22.9821	126.896	0	25.4346	639.153	2397.98	7988.69	3928.41	3830.8	1024.74	5672.01	1077.11	356.462	290.085
TRINITY_DN594785_c2_g1_i2	80.4624	14.2707	25.4402	13.6695	11.4911	140.996	0	226.368	335.397	1649.75	5620.08	2935.75	3900.8	580.216	4555.71	867.091	203.693	211.86
TRINITY_DN594786_c0_g2_i1	0	0	8.48008	0	3.83036	70.4978	0	10.1739	164.534	1766.55	6218.69	3413.07	4848.95	495.991	5064.29	849.089	203.693	286.826
TRINITY_DN594787_c0_g1_i2	18.2869	9.51378	50.8805	18.226	30.6429	177.654	103.995	129.717	363.874	2270.23	6533.07	4042.47	3035.37	711.233	5206.52	1029.11	289.87	257.491
TRINITY_DN594788_c1_g1_i1	3.65738	0	4.24004	0	3.83036	33.8389	4.95215	89.0213	272.115	890.572	2756.21	1651.62	1361.78	561.5	2331.73	135.014	78.3433	156.45
TRINITY_DN594794_c0_g2_i2	7.31476	23.7845	42.4004	22.7825	30.6429	157.915	14.8564	0	98.0878	1131.46	3415.11	1630.5	1049.97	285.429	2301.56	381.04	121.432	117.338
TRINITY_DN594804_c1_g1_i4	14.6295	9.51378	50.8805	13.6695	7.66072	214.313	19.8086	50.8693	569.542	2478.27	7691.54	4393.07	3989.88	1160.43	5469.44	1104.12	352.545	296.604
TRINITY_DN594805_c0_g3_i1	0	4.75689	8.48008	0	7.66072	64.858	0	0	221.489	1084.02	4250.59	2597.82	2819.01	659.762	2823.07	522.055	66.5918	270.529
TRINITY_DN594815_c151_g8_i1	43.8886	23.7845	29.6803	22.7825	15.3214	129.716	4.95215	45.7824	37.9695	547.483	1313.5	1237.66	852.702	88.9041	952.518	204.021	54.8403	71.7064
TRINITY_DN594820_c1_g1_i2	95.0919	9.51378	80.5608	27.339	19.1518	290.451	4.95215	338.281	550.557	2744.71	9353.88	5275.9	4861.68	903.079	7042.6	1350.14	364.297	420.46
TRINITY_DN594821_c146_g2_i1	3.65738	4.75689	12.7201	4.55651	11.4911	70.4978	44.5693	12.7173	88.5954	514.634	1322.12	1127.84	1234.51	201.204	879.247	318.033	7.83433	48.8907
TRINITY_DN594821_c146_g6_i4	54.8607	38.0551	135.681	72.9041	30.6429	465.285	163.421	256.89	522.08	1912.54	6063.65	3924.19	3200.82	505.35	3797.14	1041.11	242.864	250.972
TRINITY_DN594829_c0_g2_i1	0	9.51378	0	0	7.66072	47.9385	14.8564	0	126.565	405.137	2441.83	1013.78	999.062	177.808	1534.37	231.024	133.184	78.2252
TRINITY_DN594831_c2_g2_i2	47.546	14.2707	139.921	41.0086	22.9821	267.892	74.2822	206.021	322.741	2558.57	8923.22	4659.18	4702.59	935.833	6090.08	1143.12	352.545	378.088
TRINITY_DN594834_c2_g2_i2	18.2869	0	67.8407	13.6695	22.9821	140.996	44.5693	127.173	287.935	2281.18	6201.47	3814.36	3767.16	889.041	5417.72	1302.14	199.776	270.529
TRINITY_DN594835_c4_g1_i2	65.8329	28.5413	135.681	59.2346	42.1339	504.764	69.3301	185.673	879.626	4357.96	11838.8	7493.56	5981.64	1338.24	10128.6	1911.2	415.22	746.399
TRINITY_DN60355_c0_g1_i1	32.9164	9.51378	21.2002	9.11301	22.9821	19.7394	9.9043	58.4997	262.622	635.08	934.526	177.412	343.626	538.104	478.414	93.0097	125.349	159.71
TRINITY_DN613210_c1_g1_i1	3.65738	0	0	0	0	0	4.95215	83.9343	1585.23	5602.58	25279.6	8887.51	28291.9	79.5458	13033.5	426.045	90.0949	2235.94
TRINITY_DN673087_c0_g1_i1	58.5181	66.5965	42.4004	91.1301	99.5893	56.3982	34.665	35.6085	0	109.497	8535.63	5347.71	4518.05	3888.38	11494.9	441.046	1394.51	1427.61
TRINITY_DN694776_c0_g1_i1	18.2869	0	0	0	0	2.81991	24.7607	2192.47	41.1336	3084.15	9224.68	574.478	165.45	7664.47	4241.08	24.0025	19.5858	140.153
TRINITY_DN702430_c0_g1_i1	65.8329	23.7845	33.9203	45.5651	22.9821	19.7394	84.1865	239.086	626.496	1160.66	2769.13	418.186	1979.03	823.533	1792.97	348.036	250.699	338.976
TRINITY_DN775295_c0_g1_i1	106.064	9.51378	67.8407	59.2346	38.3036	39.4788	19.8086	368.802	205.668	321.19	1735.55	1148.96	1177.24	734.629	1542.99	201.021	419.137	801.808
TRINITY_DN802807_c1_g1_i2	80.4624	28.5413	8.48008	9.11301	7.66072	0	4.95215	147.521	25.313	127.746	1502.99	933.527	1069.06	627.008	715.466	42.0044	54.8403	114.078
TRINITY_DN836024_c0_g1_i1	29.2591	28.5413	8.48008	22.7825	3.83036	31.019	0	0	0	434.336	0	198.533	719.07	889.041	3887.65	87.0091	3.91717	0
TRINITY_DN84592_c0_g1_i1	3.65738	0	0	0	0	0	4.95215	25.4346	22.1489	419.737	1894.89	270.343	1342.69	959.229	1474.03	42.0044	35.2545	179.266
TRINITY_DN862272_c0_g1_i1	80.4624	104.652	46.6404	63.7911	49.7946	62.038	430.837	406.954	291.099	306.59	3776.86	283.015	712.706	669.12	780.117	144.015	113.598	172.747
TRINITY_DN883130_c1_g1_i1	62.1755	57.0827	38.1604	22.7825	42.1339	31.019	34.665	129.717	370.202	248.192	20637.1	266.118	8743.38	6026.76	8490.77	99.0104	3901.5	3233.31
TRINITY_DN906721_c0_g1_i1	10.9721	23.7845	16.9602	22.7825	26.8125	19.7394	24.7607	0	37.9695	350.389	1003.43	354.825	25.4538	463.237	624.955	204.021	282.036	35.8532
TRINITY_DN96363_c1_g1_i1	76.805	33.2982	76.3207	31.8956	68.9464	169.195	9.9043	106.826	117.073	521.934	908.687	392.841	470.895	257.354	374.973	507.053	372.131	290.085
TRINITY_DN971214_c0_g1_i1	124.351	47.5689	21.2002	27.339	26.8125	19.7394	64.3779	1058.08	598.019	419.737	2028.4	1094.04	1520.86	355.616	2310.18	60.0063	242.864	309.641
TRINITY_DN987185_c0_g1_i1	80.4624	71.3534	46.6404	27.339	15.3214	16.9195	29.7129	40.6954	151.878	47.4485	1033.58	451.979	617.255	463.237	1193.88	231.024	372.131	426.979
TRINITY_DN1021136_c0_g1_i1	54.8607	14.2707	25.4402	13.6695	7.66072	5.63982	0	27.9781	107.58	390.538	723.504	257.67	636.345	308.825	422.384	111.012	160.604	88.0033
TRINITY_DN1025365_c0_g1_i1	318.192	133.193	364.644	145.808	340.902	84.5973	207.99	406.954	249.966	598.581	1520.22	2521.79	3213.54	1113.64	1491.27	306.032	344.711	876.774
TRINITY_DN1031136_c0_g1_i1	3.65738	0	0	0	0	0	4.95215	150.064	0	646.03	3509.86	2606.27	5415.3	1960.57	3228.22	201.021	3.91717	0
TRINITY_DN1053118_c0_g1_i1	0	0	0	0	0	2.81991	0	0	0	14.5995	43.0657	0	5873.46	0	0	192.02	7.83433	772.474
TRINITY_DN1059758_c0_g1_i1	0	0	0	0	0	0	0	5.08693	0	2405.28	21.5329	6319.26	6586.17	0	12.9301	6.00063	11.7515	0
TRINITY_DN1067137_c0_g1_i1	0	0	0	0	0	0	0	10.1739	34.8054	193.444	434.964	0	5478.93	0	2512.75	417.044	2303.29	896.33
TRINITY_DN1067137_c0_g3_i1	0	0	0	0	3.83036	0	0	0	0	135.046	370.365	0	4435.33	0	2818.76	474.05	1993.84	1375.46
TRINITY_DN118949_c1_g1_i1	0	0	0	0	0	0	0	5.08693	0	167.895	4.30657	435.083	8138.85	5872.35	25.8602	0	423.054	228.157
TRINITY_DN137775_c0_g1_i1	40.2312	23.7845	38.1604	22.7825	26.8125	25.3792	39.6172	50.8693	120.237	138.696	232.555	253.446	604.528	84.2249	590.475	519.054	176.273	426.979
TRINITY_DN14298_c0_g1_i1	3.65738	0	0	0	0	0	19.8086	63.5866	572.706	120.446	3173.94	152.068	3474.44	1534.77	1305.94	48.005	0	97.7815
TRINITY_DN164097_c1_g1_i1	18.2869	4.75689	4.24004	4.55651	7.66072	2.81991	54.4736	297.585	1620.03	2949.11	5365.99	3941.09	3009.91	2568.86	6068.53	570.06	4344.14	1398.28
TRINITY_DN164687_c1_g1_i1	47.546	28.5413	16.9602	22.7825	26.8125	31.019	74.2822	483.258	531.573	284.691	422.044	274.567	1196.33	346.258	599.095	126.013	176.273	149.932
TRINITY_DN170596_c0_g1_i1	18.2869	14.2707	8.48008	13.6695	7.66072	14.0996	39.6172	66.1301	63.2825	302.941	865.621	181.636	839.975	210.562	482.724	63.0066	74.4262	162.969
TRINITY_DN176990_c0_g1_i1	25.6017	19.0276	12.7201	18.226	34.4732	11.2796	19.8086	66.1301	224.653	386.888	529.708	768.787	693.616	32.7541	124.991	117.012	156.687	234.676
TRINITY_DN190694_c0_g2_i1	21.9443	0	4.24004	0	0	2.81991	0	185.673	66.4466	62.0481	30.146	50.6892	5644.38	215.242	1680.91	3681.39	775.599	642.098
TRINITY_DN193108_c1_g1_i1	25.6017	28.5413	21.2002	27.339	30.6429	25.3792	34.665	40.6954	47.4618	489.085	443.577	329.48	292.719	60.8291	431.004	51.0053	160.604	29.3344
TRINITY_DN194080_c1_g1_i1	21.9443	19.0276	12.7201	41.0086	34.4732	39.4788	24.7607	43.2389	1278.31	1689.9	749.344	882.837	2284.48	247.996	844.767	72.0075	66.5918	179.266
TRINITY_DN199899_c0_g1_i1	47.546	33.2982	46.6404	31.8956	34.4732	81.7774	34.665	129.717	629.661	1244.61	378.978	2783.68	1495.41	860.966	2077.44	177.019	701.173	250.972
TRINITY_DN220514_c0_g1_i1	51.2034	9.51378	8.48008	9.11301	3.83036	16.9195	0	48.3258	31.6412	1277.46	663.212	42.241	814.522	191.846	741.326	282.03	603.244	78.2252
TRINITY_DN223713_c0_g1_i1	3.65738	0	0	0	0	0	203.038	2195.01	2363.6	9799.94	2299.71	2775.24	14069.6	6424.49	7391.71	0	19.5858	2242.46
TRINITY_DN23183_c0_g1_i1	3.65738	4.75689	4.24004	18.226	19.1518	14.0996	128.756	111.912	66.4466	51.0984	180.876	177.412	2068.12	60.8291	254.292	294.031	900.949	104.3
TRINITY_DN237835_c1_g1_i1	131.666	47.5689	89.0409	41.0086	107.25	50.7584	44.5693	289.955	367.038	405.137	680.439	346.376	1100.88	542.783	711.156	141.015	289.87	237.935
TRINITY_DN246644_c0_g1_i2	0	0	0	0	0	0	29.7129	10.1739	15.8206	40.1488	5254.02	485.772	9977.89	1567.52	3189.43	1581.17	23.503	71.7064
TRINITY_DN24858_c0_g1_i1	0	0	0	0	3.83036	0	0	0	0	0	8.61315	0	3996.25	1604.95	30.1703	861.09	43.0888	1949.11
TRINITY_DN268315_c0_g2_i1	98.7493	76.1103	127.201	18.226	22.9821	42.2987	188.182	386.607	386.023	766.476	1158.47	963.095	1692.68	977.945	1172.33	279.029	701.173	840.921
TRINITY_DN272411_c0_g1_i1	10.9721	0	8.48008	0	0	0	0	0	88.5954	91.2472	314.38	4.2241	2252.66	243.316	487.034	189.02	19.5858	1238.57
TRINITY_DN311362_c0_g2_i1	149.953	99.8947	173.842	86.5736	157.045	372.228	381.315	1709.21	376.531	6744.99	6640.74	6488.22	18772.2	9596.96	12835.3	3276.34	6886.38	6645.88
TRINITY_DN311583_c0_g1_i1	7.31476	14.2707	8.48008	13.6695	7.66072	14.0996	84.1865	114.456	47.4618	94.897	180.876	675.856	712.706	74.8666	219.812	21.0022	156.687	71.7064
TRINITY_DN312484_c0_g1_i1	3.65738	4.75689	4.24004	4.55651	3.83036	0	0	0	12.6565	14.5995	8.61315	4912.63	10786	7154.44	3085.99	5502.58	7501.38	3129.01
TRINITY_DN314514_c0_g1_i1	442.543	256.872	216.242	145.808	379.205	369.408	168.373	2161.94	2790.76	7482.27	6606.28	15401.1	13535.1	4506.03	8120.11	1353.14	7759.91	4941.22
TRINITY_DN322263_c1_g1_i1	164.582	85.624	33.9203	13.6695	15.3214	5.63982	29.7129	320.477	113.908	481.785	956.059	359.049	3328.08	149.733	1379.21	264.028	881.363	1248.34
TRINITY_DN328616_c1_g1_i1	3.65738	0	0	0	0	2.81991	4.95215	175.499	126.565	445.286	68.9052	211.205	5459.84	1918.46	2206.74	342.036	3.91717	475.87
TRINITY_DN349306_c0_g1_i1	0	4.75689	0	4.55651	0	2.81991	0	0	28.4771	47.4485	34.4526	5068.92	14190.5	20616.4	6564.18	12085.3	14015.6	8656.92
TRINITY_DN349844_c0_g2_i1	113.379	356.767	114.481	164.034	406.018	609.101	396.172	172.956	6486.45	20381	13496.8	8794.58	17626.8	2395.73	7240.86	975.102	991.043	2291.35
TRINITY_DN352307_c0_g1_i1	3.65738	9.51378	4.24004	4.55651	0	2.81991	0	0	22.1489	7.29977	4.30657	12.6723	2634.47	786.099	0	333.035	7.83433	537.798
TRINITY_DN354364_c0_g1_i1	0	14.2707	8.48008	13.6695	7.66072	33.8389	49.5215	0	1417.53	3810.48	2726.06	2095.15	6299.82	528.745	1689.53	186.019	207.61	270.529
TRINITY_DN357638_c0_g1_i1	40.2312	9.51378	4.24004	9.11301	19.1518	16.9195	4.95215	770.67	15.8206	934.371	719.198	3358.16	2819.01	940.512	306.013	117.012	125.349	384.607
TRINITY_DN358969_c0_g2_i1	3.65738	4.75689	4.24004	4.55651	7.66072	2.81991	4.95215	5.08693	0	478.135	1778.61	12.6723	6624.35	3223.94	3758.35	156.016	889.197	697.508
TRINITY_DN359768_c0_g1_i1	3.65738	0	0	0	7.66072	19.7394	89.1387	371.346	101.252	62.0481	51.6789	156.292	1425.41	0	2521.37	33.0035	176.273	169.488
TRINITY_DN364050_c0_g1_i1	3.65738	0	4.24004	0	0	8.45973	4.95215	310.303	0	1255.56	951.753	925.078	4295.33	552.141	840.457	306.032	1574.7	1065.82
TRINITY_DN366005_c1_g1_i1	36.5738	14.2707	8.48008	41.0086	15.3214	33.8389	9.9043	190.76	189.847	521.934	508.176	380.169	699.98	435.162	564.615	105.011	379.965	368.31
TRINITY_DN366617_c1_g1_i1	0	4.75689	4.24004	4.55651	3.83036	0	0	0	0	273.741	206.716	1495.33	1902.67	1099.6	17.2401	15.0016	86.1777	120.597
TRINITY_DN367418_c0_g2_i1	0	0	0	0	0	0	0	0	12.6565	0	0	33.7928	16551.3	14.0375	8.62007	2127.22	19.5858	0
TRINITY_DN367995_c0_g1_i1	95.0919	38.0551	42.4004	22.7825	49.7946	81.7774	9.9043	256.89	113.908	317.54	1180	2040.24	2036.3	945.191	1361.97	543.057	846.108	537.798
TRINITY_DN368299_c0_g1_i1	54.8607	9.51378	8.48008	36.4521	22.9821	11.2796	24.7607	320.477	120.237	536.533	1111.1	346.376	1953.58	388.371	1340.42	132.014	15.6687	94.5221
TRINITY_DN369280_c1_g1_i1	62.1755	9.51378	8.48008	9.11301	3.83036	0	0	86.4778	9.49237	58.3982	327.3	105.603	979.971	430.483	905.108	228.024	419.137	514.982
TRINITY_DN373942_c0_g1_i1	3.65738	9.51378	8.48008	9.11301	15.3214	0	4.95215	0	60.1183	2014.74	607.227	2568.25	3728.98	28.075	163.781	1731.18	513.149	280.307
TRINITY_DN374500_c0_g1_i1	36.5738	14.2707	59.3606	36.4521	42.1339	47.9385	118.852	246.716	221.489	273.741	422.044	329.48	419.988	131.017	426.694	117.012	489.646	352.013
TRINITY_DN376003_c0_g3_i1	208.471	57.0827	59.3606	50.1216	76.6072	73.3177	59.4258	1279.36	2480.67	996.419	3195.48	1617.83	4957.13	425.804	3025.65	321.034	434.806	557.354
TRINITY_DN377986_c1_g1_i1	3.65738	0	0	0	0	0	74.2822	89.0213	53.7901	1894.29	0	0	4880.77	2166.45	3103.23	15.0016	0	312.901
TRINITY_DN378380_c0_g3_i1	32.9164	28.5413	29.6803	9.11301	3.83036	0	193.134	160.238	183.519	470.835	1571.9	806.803	3964.43	1310.17	939.588	78.0082	90.0949	299.863
TRINITY_DN380715_c0_g3_i1	18.2869	38.0551	16.9602	22.7825	30.6429	16.9195	94.0908	15.2608	829	945.321	366.059	506.892	757.251	720.591	982.688	114.012	50.9232	176.007
TRINITY_DN383625_c0_g1_i1	43.8886	28.5413	106.001	82.0171	45.9643	121.256	103.995	116.999	338.561	2777.56	564.161	751.89	1883.58	879.683	530.134	594.062	595.409	909.368
TRINITY_DN384924_c0_g2_i1	0	0	0	4.55651	0	0	0	0	25.313	540.183	1881.97	33.7928	3595.35	1291.45	1926.59	201.021	595.409	52.1501
TRINITY_DN387875_c0_g1_i1	21.9443	47.5689	50.8805	36.4521	45.9643	73.3177	34.665	17.8043	3.16412	58.3982	111.971	84.482	1304.51	697.195	297.392	666.07	1002.79	736.62
TRINITY_DN389734_c2_g2_i2	182.869	99.8947	186.562	145.808	241.313	422.987	292.177	1693.95	626.496	1682.6	525.402	1609.38	2354.48	1296.13	2659.29	540.057	2514.82	1385.24
TRINITY_DN401130_c0_g1_i1	40.2312	14.2707	25.4402	13.6695	7.66072	25.3792	39.6172	241.629	525.244	302.941	366.059	257.67	699.98	219.921	504.274	144.015	180.19	417.201
TRINITY_DN401578_c0_g3_i1	0	23.7845	16.9602	22.7825	42.1339	59.2181	198.086	5.08693	844.821	478.135	1511.61	570.254	1508.14	1380.35	1305.94	255.027	544.486	759.436
TRINITY_DN402695_c0_g1_i1	7.31476	4.75689	0	0	15.3214	19.7394	84.1865	549.388	1132.76	10.9497	8.61315	0	5778.01	3411.11	1314.56	360.038	1179.07	808.327
TRINITY_DN403311_c0_g1_i1	3.65738	0	0	0	3.83036	0	4.95215	104.282	18.9847	145.995	538.322	1001.11	7693.41	219.921	1465.41	435.046	1739.22	264.01
TRINITY_DN403569_c0_g1_i1	149.953	80.8671	55.1205	22.7825	38.3036	28.1991	9.9043	66.1301	148.714	394.188	391.898	206.981	400.897	308.825	461.174	78.0082	86.1777	159.71
TRINITY_DN405445_c0_g1_i1	0	23.7845	8.48008	9.11301	22.9821	42.2987	118.852	0	1389.05	2357.83	645.986	2166.96	4257.15	603.612	1715.39	54.0057	125.349	244.454
TRINITY_DN406733_c1_g2_i1	0	0	0	0	0	2.81991	0	0	0	193.444	232.555	295.687	3105.36	140.375	1353.35	1098.11	0	756.177
TRINITY_DN413621_c0_g2_i1	14.6295	4.75689	4.24004	4.55651	3.83036	2.81991	0	20.3477	0	0	206.716	160.516	1419.05	870.324	1267.15	51.0053	58.7575	88.0033
TRINITY_DN415400_c1_g1_i1	29.2591	9.51378	16.9602	9.11301	3.83036	5.63982	14.8564	68.6735	363.874	222.643	2140.37	232.326	2831.74	935.833	900.798	360.038	822.605	413.942
TRINITY_DN415641_c1_g1_i1	0	0	0	0	3.83036	2.81991	34.665	96.6517	0	383.238	973.286	325.256	4295.33	336.9	1111.99	105.011	564.072	231.416
TRINITY_DN417143_c1_g1_i1	7.31476	4.75689	4.24004	4.55651	0	2.81991	0	0	0	8756.08	2773.43	12.6723	9067.92	9.35833	4228.15	1248.13	54.8403	0
TRINITY_DN418974_c0_g1_i1	25.6017	9.51378	8.48008	9.11301	15.3214	8.45973	0	5.08693	41.1336	21.8993	594.307	439.307	579.074	224.6	573.235	93.0097	321.208	218.379
TRINITY_DN420421_c0_g1_i1	7.31476	4.75689	4.24004	4.55651	15.3214	0	0	0	12.6565	7.29977	310.073	363.273	1724.5	84.2249	1267.15	210.022	35.2545	0
TRINITY_DN421747_c0_g1_i1	25.6017	23.7845	16.9602	45.5651	26.8125	19.7394	59.4258	61.0432	205.668	105.847	305.767	299.911	509.076	224.6	504.274	93.0097	113.598	153.191
TRINITY_DN423227_c0_g1_i1	149.953	57.0827	42.4004	31.8956	30.6429	22.5593	138.66	1119.12	2550.28	573.032	1692.48	785.683	2984.46	1427.14	4133.32	159.017	305.539	420.46
TRINITY_DN425075_c0_g1_i1	43.8886	14.2707	29.6803	13.6695	15.3214	16.9195	29.7129	127.173	98.0878	540.183	917.3	485.772	999.062	332.221	1314.56	285.03	626.747	782.252
TRINITY_DN427601_c0_g1_i1	25.6017	14.2707	16.9602	0	15.3214	5.63982	153.517	1218.32	794.195	164.245	1748.47	1233.44	52027.6	32744.8	5361.68	504.053	1817.57	5619.18
TRINITY_DN427746_c0_g2_i1	10.9721	28.5413	16.9602	9.11301	42.1339	90.2371	14.8564	10.1739	1648.51	4175.47	1093.87	3966.43	6083.46	1244.66	2508.44	156.016	211.527	563.873
TRINITY_DN431988_c0_g1_i1	3.65738	4.75689	4.24004	4.55651	3.83036	0	4.95215	5.08693	0	25.5492	86.1315	126.723	992.698	0	1185.26	9.00094	399.551	3.25938
TRINITY_DN432900_c1_g1_i1	277.961	180.762	334.963	100.243	214.5	236.873	366.459	1386.19	917.596	2788.51	572.774	2576.7	5218.03	1567.52	4667.77	561.059	3306.09	1056.04
TRINITY_DN442409_c0_g3_i1	14.6295	0	0	0	15.3214	0	0	81.3909	120.237	2427.17	1235.99	430.858	1896.31	1352.28	318.943	849.089	231.113	915.886
TRINITY_DN444254_c0_g1_i1	29.2591	47.5689	29.6803	41.0086	19.1518	53.5783	14.8564	12.7173	22.1489	87.5973	68.9052	29.5687	9513.36	18.7167	267.222	2430.25	97.9292	162.969
TRINITY_DN444380_c0_g1_i2	58.5181	66.5965	38.1604	50.1216	68.9464	78.9575	222.847	396.78	3594.44	2766.61	6042.12	3130.06	7114.34	4019.4	4857.41	936.098	1962.5	1160.34
TRINITY_DN444569_c0_g1_i1	87.7772	114.165	114.481	109.356	103.42	104.337	103.995	48.3258	541.065	678.879	1395.33	557.581	1221.78	1385.03	1168.02	456.048	634.581	531.279
TRINITY_DN445884_c0_g1_i1	84.1198	61.8396	42.4004	54.6781	30.6429	59.2181	39.6172	162.782	211.996	437.986	331.606	283.015	559.984	369.654	336.183	63.0066	137.101	140.153
TRINITY_DN446412_c0_g1_i1	36.5738	71.3534	67.8407	45.5651	72.7768	93.0571	173.325	99.1951	310.084	72.9977	232.555	206.981	1126.33	294.787	370.663	201.021	262.45	101.041
TRINITY_DN446766_c0_g2_i1	10.9721	0	0	0	11.4911	0	0	76.3039	199.34	1708.15	1963.8	963.095	2876.28	107.621	2327.42	399.042	756.013	612.764
TRINITY_DN447169_c0_g2_i1	21.9443	9.51378	0	22.7825	68.9464	16.9195	29.7129	124.63	180.355	405.137	469.416	152.068	699.98	322.862	1392.14	135.014	325.125	964.777
TRINITY_DN447368_c0_g1_i1	62.1755	47.5689	33.9203	18.226	22.9821	42.2987	24.7607	127.173	177.191	109.497	387.592	392.841	1183.6	449.2	1586.09	234.024	959.706	1020.19
TRINITY_DN448248_c0_g5_i1	91.4346	42.812	46.6404	18.226	34.4732	14.0996	54.4736	330.65	237.309	313.89	400.511	612.495	2857.19	1637.71	2616.19	816.085	2119.19	746.399
TRINITY_DN449074_c0_g1_i1	523.006	214.06	708.087	451.094	574.554	174.834	351.602	361.172	281.607	1605.95	1800.15	2411.96	8514.3	3420.47	7827.03	4920.52	4790.7	8565.66
TRINITY_DN450850_c0_g1_i1	128.008	152.221	106.001	41.0086	65.1161	160.735	59.4258	99.1951	126.565	751.877	378.978	143.619	1259.96	1651.74	672.366	1098.11	278.119	361.791
TRINITY_DN451421_c0_g1_i1	14.6295	14.2707	46.6404	13.6695	11.4911	62.038	0	0	211.996	5248.54	4319.49	1850.16	3474.44	697.195	2413.62	510.053	278.119	166.229
TRINITY_DN452962_c0_g2_i2	299.905	33.2982	16.9602	9.11301	19.1518	16.9195	0	618.062	240.473	47.4485	745.037	274.567	22265.7	1829.55	9848.43	2163.23	1672.63	2356.53
TRINITY_DN453924_c3_g1_i1	0	4.75689	4.24004	4.55651	3.83036	5.63982	0	0	53.7901	36130.2	80020.4	57122.5	137667	14103	508.584	48.005	97.9292	6.51876
TRINITY_DN454363_c0_g4_i1	0	9.51378	0	4.55651	0	16.9195	64.3779	30.5216	743.569	1905.24	525.402	2758.34	3595.35	369.654	1224.05	21.0022	168.438	104.3
TRINITY_DN455401_c0_g1_i1	80.4624	38.0551	42.4004	36.4521	30.6429	56.3982	44.5693	251.803	319.576	1379.66	960.366	811.028	2106.3	458.558	2629.12	228.024	309.456	162.969
TRINITY_DN457433_c0_g1_i1	69.4903	180.762	63.6006	113.913	241.313	157.915	455.598	91.5647	3246.39	3040.36	1843.21	1385.51	2322.66	2844.93	3732.49	192.02	238.947	814.846
TRINITY_DN458831_c1_g1_i2	0	0	0	0	0	0	0	0	15.8206	29.1991	25.8394	0	8692.47	4674.48	1323.18	822.086	90.0949	3.25938
TRINITY_DN463755_c0_g1_i1	10.9721	9.51378	33.9203	9.11301	15.3214	47.9385	39.6172	40.6954	253.13	226.293	90.438	126.723	1889.94	388.371	564.615	1014.11	348.628	919.146
TRINITY_DN467598_c2_g1_i1	0	0	0	0	0	0	0	0	28.4771	10.9497	12.9197	0	7057.07	2175.81	0	414.043	0	0
TRINITY_DN468428_c1_g14_i1	248.702	109.408	224.722	36.4521	111.08	163.555	163.421	1493.01	452.47	8139.25	3893.14	3645.4	9646.99	7903.11	8469.22	3255.34	7039.15	4439.28
TRINITY_DN468900_c0_g1_i1	153.61	104.652	190.802	173.147	199.179	214.313	336.746	643.497	408.172	664.279	658.906	291.463	814.522	402.408	478.414	429.045	955.789	479.129
TRINITY_DN471067_c0_g6_i1	18.2869	33.2982	21.2002	22.7825	15.3214	31.019	24.7607	15.2608	566.378	1609.6	792.409	1081.37	2208.12	121.658	577.545	54.0057	66.5918	117.338
TRINITY_DN474107_c0_g2_i2	0	0	0	0	0	0	0	10.1739	0	47.4485	3466.79	1077.15	5440.75	0	400.833	0	513.149	58.6689
TRINITY_DN480066_c0_g1_i1	47.546	9.51378	8.48008	9.11301	15.3214	5.63982	9.9043	155.151	224.653	339.439	615.84	447.755	649.072	505.35	676.676	87.0091	113.598	273.788
TRINITY_DN481697_c0_g3_i1	43.8886	33.2982	25.4402	63.7911	30.6429	70.4978	34.665	139.891	205.668	682.529	1080.95	2403.51	1883.58	1586.24	952.518	489.051	403.468	524.761
TRINITY_DN482084_c0_g1_i1	3.65738	0	0	0	3.83036	2.81991	4.95215	859.691	0	12212.5	19358	50237.2	49819.5	6911.12	12697.4	0	4610.51	0
TRINITY_DN483680_c0_g1_i1	131.666	57.0827	106.001	82.0171	61.2857	73.3177	64.3779	218.738	139.221	806.625	1192.92	540.685	1209.06	1123	887.867	435.046	481.812	550.836
TRINITY_DN484458_c0_g1_i1	7.31476	0	0	0	0	0	9.9043	554.475	1107.44	2795.81	2545.18	1850.16	5001.67	1342.92	1340.42	237.025	450.474	0
TRINITY_DN486316_c0_g1_i1	3.65738	4.75689	4.24004	4.55651	3.83036	0	0	0	0	0	17.2263	21.1205	1775.4	313.504	1667.98	294.031	842.191	3.25938
TRINITY_DN486509_c0_g2_i1	3.65738	9.51378	4.24004	4.55651	3.83036	14.0996	0	10.1739	37.9695	0	4.30657	0	1113.6	135.696	448.244	144.015	591.492	22.8157
TRINITY_DN490182_c1_g1_i1	106.064	95.1378	93.2809	82.0171	107.25	126.896	128.756	137.347	439.813	890.572	1124.02	675.856	1495.41	510.029	801.667	357.037	90.0949	453.054
TRINITY_DN490262_c0_g1_i2	157.267	114.165	84.8008	91.1301	76.6072	109.977	84.1865	406.954	88.5954	313.89	288.54	249.222	1762.68	1637.71	1120.61	498.052	1116.39	677.952
TRINITY_DN490577_c1_g1_i1	504.719	361.524	301.043	364.521	551.571	479.385	534.832	1493.01	575.87	3339.65	1632.19	874.389	2055.39	2709.24	2517.06	1644.17	2518.74	1483.02
TRINITY_DN490667_c0_g1_i1	0	4.75689	8.48008	0	3.83036	16.9195	272.368	91.5647	98.0878	313.89	404.818	2787.91	3086.27	388.371	1344.73	195.02	1848.9	831.143
TRINITY_DN493470_c2_g1_i1	87.7772	66.5965	42.4004	36.4521	49.7946	73.3177	0	17.8043	0	29.1991	86.1315	8.4482	1527.23	762.704	43.1004	747.078	709.007	593.208
TRINITY_DN494556_c0_g2_i1	62.1755	38.0551	55.1205	31.8956	76.6072	107.157	14.8564	55.9562	120.237	372.288	374.672	97.1543	419.988	327.541	685.296	237.025	336.876	563.873
TRINITY_DN494737_c0_g1_i1	10.9721	9.51378	8.48008	9.11301	3.83036	5.63982	0	0	9.49237	1292.06	538.322	899.734	1469.96	533.425	374.973	540.057	462.226	247.713
TRINITY_DN495076_c0_g1_i1	0	0	0	0	0	2.81991	0	0	0	2127.88	1481.46	16.8964	2418.11	407.087	34.4803	0	336.876	293.344
TRINITY_DN495301_c0_g1_i1	25.6017	76.1103	33.9203	18.226	34.4732	118.436	168.373	109.369	2654.7	3770.33	2161.9	1693.86	6344.36	856.287	3685.08	168.018	638.498	622.542
TRINITY_DN496044_c0_g1_i1	80.4624	14.2707	21.2002	13.6695	15.3214	47.9385	0	216.194	237.309	2423.52	163.65	4967.54	3627.17	2344.26	4327.28	372.039	1547.28	293.344
TRINITY_DN497904_c0_g1_i1	3.65738	9.51378	16.9602	9.11301	22.9821	50.7584	69.3301	73.7605	1319.44	2558.57	1520.22	3375.06	3716.26	1020.06	1788.66	147.015	795.185	270.529
TRINITY_DN498675_c0_g1_i1	109.721	133.193	55.1205	77.4606	38.3036	59.2181	24.7607	68.6735	145.55	218.993	714.891	270.343	3964.43	135.696	258.602	171.018	43.0888	61.9283
TRINITY_DN499914_c0_g1_i1	32.9164	23.7845	59.3606	27.339	68.9464	200.214	54.4736	139.891	88.5954	109.497	322.993	202.757	795.431	285.429	762.876	420.044	411.303	358.532
TRINITY_DN502266_c0_g1_i1	7.31476	38.0551	12.7201	13.6695	11.4911	39.4788	34.665	5.08693	832.164	1463.6	1136.94	718.097	2850.83	327.541	2435.17	87.0091	352.545	247.713
TRINITY_DN502515_c0_g1_i4	0	0	0	0	3.83036	2.81991	0	0	15.8206	1047.52	1490.07	418.186	5307.12	0	379.283	270.028	571.906	407.423
TRINITY_DN502938_c0_g1_i1	43.8886	52.3258	84.8008	50.1216	65.1161	112.796	54.4736	43.2389	917.596	2054.89	861.315	1833.26	2125.39	645.725	1043.03	327.034	395.634	541.057
TRINITY_DN503381_c1_g3_i1	0	0	0	0	0	0	14.8564	15.2608	31.6412	2861.51	663.212	71.8097	1692.68	98.2624	1486.96	225.024	791.268	78.2252
TRINITY_DN503411_c0_g1_i1	3.65738	4.75689	0	4.55651	0	2.81991	0	0	0	7.29977	38.7592	29.5687	1126.33	28.075	8.62007	489.051	0	573.651
TRINITY_DN503651_c0_g1_i1	0	0	0	0	0	0	0	25.4346	44.2977	51.0984	68.9052	198.533	15673.2	4267.4	12.9301	408.043	1425.85	1831.77
TRINITY_DN503662_c0_g3_i1	29.2591	28.5413	16.9602	54.6781	30.6429	25.3792	198.086	233.999	79.1031	175.195	465.11	709.649	1094.51	318.183	749.946	216.023	407.385	749.658
TRINITY_DN504195_c0_g1_i1	0	0	8.48008	0	7.66072	2.81991	69.3301	0	325.905	4690.1	2415.99	8296.14	14635.9	4403.09	4236.77	6.00063	0	22.8157
TRINITY_DN505054_c0_g1_i1	21.9443	38.0551	50.8805	31.8956	34.4732	14.0996	4.95215	0	18.9847	306.59	615.84	346.376	445.442	74.8666	30.1703	54.0057	109.681	104.3
TRINITY_DN505387_c0_g1_i2	3679.33	2640.07	4358.76	2474.18	4791.78	5986.67	3971.62	7040.31	24920.6	21523.4	20912.7	23942.2	42934.2	23587.7	58819.1	15586.6	23867.3	34282.2
TRINITY_DN508507_c2_g1_i1	0	0	0	0	0	0	0	30.5216	0	0	107.664	0	8985.19	1146.4	0	663.069	3259.08	1326.57
TRINITY_DN508796_c0_g1_i1	58.5181	28.5413	8.48008	9.11301	7.66072	16.9195	4.95215	129.717	151.878	226.293	400.511	595.598	680.889	196.525	512.894	126.013	188.024	211.86
TRINITY_DN508956_c2_g1_i1	0	4.75689	4.24004	4.55651	0	0	0	0	0	164.245	4.30657	12.6723	1419.05	612.97	0	213.022	1014.55	0
TRINITY_DN509831_c0_g1_i1	0	0	0	0	0	2.81991	0	0	0	189.794	38.7592	0	30659.1	0	60.3405	2898.3	19.5858	22.8157
TRINITY_DN509907_c1_g1_i1	32.9164	28.5413	33.9203	41.0086	15.3214	42.2987	84.1865	157.695	41.1336	208.044	236.862	139.395	1819.95	533.425	616.335	297.031	242.864	159.71
TRINITY_DN511371_c0_g3_i1	21.9443	9.51378	16.9602	0	0	2.81991	0	10.1739	0	105.847	223.942	76.0338	13700.5	219.921	8421.81	2175.23	7681.57	9592.36
TRINITY_DN511671_c0_g1_i1	18.2869	28.5413	21.2002	9.11301	15.3214	5.63982	29.7129	22.8912	15.8206	124.096	21.5329	185.86	1279.05	875.004	409.453	453.047	971.458	899.59
TRINITY_DN511763_c1_g2_i1	168.24	47.5689	63.6006	45.5651	15.3214	59.2181	9.9043	200.934	53.7901	1080.37	869.928	329.48	668.162	519.387	879.247	828.087	810.854	840.921
TRINITY_DN511946_c1_g1_i1	25.6017	57.0827	80.5608	27.339	68.9464	112.796	39.6172	17.8043	98.0878	167.895	344.526	346.376	948.154	594.254	258.602	441.046	285.953	368.31
TRINITY_DN512188_c1_g1_i1	54.8607	23.7845	38.1604	22.7825	42.1339	19.7394	34.665	122.086	310.084	540.183	1007.74	397.066	808.158	809.495	715.466	108.011	356.462	417.201
TRINITY_DN514151_c0_g5_i1	0	4.75689	8.48008	0	3.83036	2.81991	128.756	94.1082	0	1069.42	275.621	2863.94	6318.91	1824.87	17.2401	186.019	23.503	74.9658
TRINITY_DN514735_c0_g1_i1	40.2312	33.2982	72.0807	18.226	42.1339	53.5783	128.756	144.977	186.683	759.176	335.913	625.167	1240.87	116.979	754.256	201.021	199.776	404.163
TRINITY_DN516875_c0_g1_i1	157.267	133.193	203.522	118.469	164.705	180.474	173.325	279.781	136.057	1270.16	469.416	637.839	1635.41	772.062	1025.79	393.041	1159.48	1274.42
TRINITY_DN517459_c0_g2_i1	0	4.75689	0	4.55651	0	0	0	0	0	218.993	73.2117	1562.92	1399.96	369.654	12.9301	0	513.149	472.61
TRINITY_DN517509_c0_g2_i1	109.721	57.0827	38.1604	22.7825	26.8125	33.8389	94.0908	872.408	344.889	390.538	271.314	625.167	1584.5	622.329	922.348	504.053	313.373	436.757
TRINITY_DN519272_c0_g1_i1	7.31476	4.75689	4.24004	4.55651	3.83036	0	0	0	0	7.29977	189.489	798.355	1043.61	247.996	267.222	192.02	3.91717	0
TRINITY_DN519900_c1_g1_i1	0	0	0	0	0	0	0	15.2608	0	354.039	2278.18	802.579	3487.17	46.7916	1038.72	120.013	779.516	456.314
TRINITY_DN521815_c0_g1_i1	32.9164	33.2982	76.3207	31.8956	34.4732	28.1991	44.5693	12.7173	75.939	113.146	279.927	122.499	426.351	126.337	512.894	189.02	219.361	172.747
TRINITY_DN522400_c0_g1_i1	32.9164	4.75689	4.24004	13.6695	3.83036	2.81991	0	58.4997	9.49237	91.2472	133.504	481.548	1329.96	921.795	986.998	135.014	364.297	550.836
TRINITY_DN523673_c0_g1_i1	84.1198	61.8396	46.6404	59.2346	68.9464	95.877	74.2822	333.194	284.771	452.586	508.176	637.839	1075.42	154.412	913.728	153.016	462.226	482.389
TRINITY_DN523806_c1_g3_i2	0	0	0	0	0	0	0	10.1739	0	120.446	2204.97	2500.67	3563.53	18.7167	0	117.012	19.5858	0
TRINITY_DN524502_c0_g2_i1	0	0	0	0	0	2.81991	0	0	0	2168.03	2980.15	0	17995.8	0	2469.65	642.067	0	0
TRINITY_DN524675_c1_g1_i2	120.694	104.652	106.001	136.695	153.214	200.214	252.56	417.128	325.905	704.428	469.416	608.271	598.164	332.221	594.785	432.045	520.983	381.348
TRINITY_DN524956_c0_g1_i1	40.2312	14.2707	12.7201	4.55651	3.83036	2.81991	9.9043	122.086	9.49237	40.1488	155.037	0	4314.42	594.254	323.253	1179.12	442.64	391.126
TRINITY_DN525003_c4_g1_i1	0	0	0	0	0	2.81991	0	0	0	76.6476	12.9197	130.947	9926.98	243.316	1180.95	6.00063	1602.12	1610.13
TRINITY_DN526905_c0_g1_i1	43.8886	52.3258	55.1205	45.5651	26.8125	76.1376	173.325	345.911	136.057	927.071	684.745	295.687	814.522	762.704	86.2007	183.019	309.456	228.157
TRINITY_DN527303_c0_g1_i1	14.6295	23.7845	29.6803	22.7825	45.9643	53.5783	158.469	134.804	961.893	354.039	1261.83	734.994	954.518	1324.2	926.658	186.019	603.244	198.822
TRINITY_DN527523_c0_g2_i1	47.546	19.0276	29.6803	41.0086	34.4732	22.5593	9.9043	76.3039	107.58	116.796	1300.59	1039.13	3442.63	1675.14	2913.58	42.0044	489.646	140.153
TRINITY_DN527681_c0_g1_i2	91.4346	128.436	89.0409	86.5736	210.67	146.635	153.517	96.6517	376.531	427.037	465.11	363.273	375.444	463.237	499.964	249.026	223.279	358.532
TRINITY_DN527735_c2_g1_i1	29.2591	19.0276	12.7201	13.6695	34.4732	14.0996	34.665	119.543	63.2825	762.826	1317.81	236.55	1603.59	1282.09	698.226	375.039	215.444	78.2252
TRINITY_DN527853_c0_g2_i1	3.65738	0	0	0	0	0	4.95215	155.151	0	1226.36	2032.7	1655.85	1476.32	318.183	336.183	159.017	242.864	795.289
TRINITY_DN528657_c0_g1_i2	65.8329	156.977	33.9203	54.6781	168.536	259.432	84.1865	106.826	2939.47	7540.67	3432.34	3789.02	7954.31	879.683	4275.56	357.037	438.723	906.108
TRINITY_DN528873_c0_g2_i1	117.036	47.5689	50.8805	41.0086	22.9821	28.1991	14.8564	325.563	18.9847	76.6476	1304.89	413.962	9952.44	9026.11	1551.61	2367.25	7035.23	9814
TRINITY_DN529678_c0_g2_i1	0	4.75689	0	0	11.4911	0	0	0	0	138.696	0	709.649	5408.93	3748.01	349.113	810.085	137.101	0
TRINITY_DN529719_c0_g3_i1	21.9443	14.2707	8.48008	13.6695	7.66072	5.63982	0	0	22.1489	14.5995	215.329	604.047	852.702	191.846	693.916	93.0097	133.184	143.413
TRINITY_DN530558_c0_g4_i1	58.5181	33.2982	21.2002	63.7911	53.625	33.8389	29.7129	119.543	167.699	346.739	344.526	177.412	731.797	290.108	530.134	123.013	258.533	208.6
TRINITY_DN530655_c1_g2_i3	0	0	0	0	0	11.2796	0	40.6954	0	18.2494	137.81	198.533	10092.4	3687.18	288.772	1965.21	2193.61	990.852
TRINITY_DN530804_c0_g2_i1	65.8329	142.707	25.4402	36.4521	61.2857	25.3792	668.54	470.541	904.939	259.142	357.446	789.907	1005.43	659.762	629.265	876.092	853.942	827.883
TRINITY_DN531393_c0_g1_i1	21.9443	52.3258	33.9203	45.5651	11.4911	25.3792	14.8564	0	50.626	18.2494	155.037	253.446	598.164	500.67	241.362	342.036	94.012	215.119
TRINITY_DN531713_c0_g1_i1	29.2591	38.0551	42.4004	36.4521	57.4554	42.2987	316.937	178.043	420.828	339.439	757.957	692.753	1151.78	402.408	771.496	393.041	517.066	475.87
TRINITY_DN531827_c0_g1_i2	51.2034	47.5689	72.0807	45.5651	68.9464	211.493	84.1865	241.629	208.832	321.19	206.716	261.894	1902.67	191.846	1081.82	426.045	795.185	250.972
TRINITY_DN532438_c1_g1_i2	10.9721	23.7845	25.4402	9.11301	34.4732	62.038	89.1387	155.151	60.1183	1806.69	1184.31	409.738	5491.66	2854.29	961.138	1320.14	2252.37	0
TRINITY_DN532837_c1_g1_i1	7.31476	4.75689	4.24004	4.55651	3.83036	2.81991	34.665	137.347	104.416	1011.02	775.183	426.634	1049.97	402.408	525.824	42.0044	709.007	29.3344
TRINITY_DN533205_c0_g1_i1	135.323	109.408	106.001	45.5651	61.2857	76.1376	34.665	91.5647	75.939	485.435	322.993	88.7061	591.801	425.804	474.104	57.006	94.012	45.6314
TRINITY_DN533368_c0_g2_i3	54.8607	9.51378	0	4.55651	7.66072	2.81991	29.7129	1749.9	151.878	4270.37	2006.86	675.856	4378.05	3874.35	1361.97	276.029	101.846	140.153
TRINITY_DN534353_c0_g5_i1	0	0	8.48008	0	0	0	133.708	71.217	708.764	755.526	0	460.427	8043.4	889.041	456.864	603.063	1488.52	798.549
TRINITY_DN534374_c0_g1_i1	98.7493	42.812	29.6803	18.226	34.4732	22.5593	9.9043	165.325	373.367	156.945	245.475	38.0169	2430.84	884.362	831.837	261.027	673.753	573.651
TRINITY_DN534656_c0_g1_i1	32.9164	14.2707	8.48008	13.6695	7.66072	0	0	0	6.32825	2748.36	34.4526	1909.29	2379.93	4.67916	1120.61	393.041	720.759	534.539
TRINITY_DN536281_c0_g1_i1	0	0	4.24004	0	11.4911	2.81991	143.612	180.586	142.386	649.68	938.833	992.664	3200.82	60.8291	1249.91	237.025	1923.33	29.3344
TRINITY_DN537077_c1_g4_i1	51.2034	57.0827	25.4402	31.8956	19.1518	19.7394	54.4736	119.543	370.202	1332.21	3186.86	1482.66	4028.06	2919.8	2534.3	138.014	1100.72	309.641
TRINITY_DN537261_c0_g1_i2	10.9721	14.2707	25.4402	13.6695	30.6429	22.5593	39.6172	22.8912	224.653	47.4485	236.862	536.461	5001.67	1090.25	2392.07	174.018	415.22	482.389
TRINITY_DN537313_c0_g1_i1	14.6295	0	16.9602	0	0	2.81991	232.751	4341.69	6976.89	2613.32	43.0657	1947.31	22838.4	10968	6344.37	1770.19	3074.98	1046.26
TRINITY_DN537678_c0_g4_i1	58.5181	95.1378	59.3606	68.3476	103.42	245.332	103.995	124.63	4132.34	13241.8	9483.07	5520.9	13267.8	1698.54	4098.84	468.049	450.474	1127.75
TRINITY_DN538267_c0_g1_i1	3.65738	4.75689	8.48008	13.6695	11.4911	62.038	4.95215	33.065	2474.34	2324.98	5154.97	3780.57	10856	5404.43	4004.02	771.081	2221.03	1398.28
TRINITY_DN540006_c0_g1_i2	91.4346	47.5689	21.2002	27.339	38.3036	25.3792	29.7129	254.346	2297.15	1365.06	1976.72	1427.75	2456.29	449.2	2551.54	339.035	1151.65	1342.87
TRINITY_DN540761_c1_g1_i1	14.6295	9.51378	8.48008	9.11301	15.3214	11.2796	24.7607	129.717	319.576	102.197	396.205	773.011	8005.22	1539.44	3710.94	264.028	752.096	739.88
TRINITY_DN541320_c0_g2_i2	0	4.75689	0	0	0	0	0	0	0	10.9497	456.497	3506	13013.3	304.146	620.645	336.035	803.019	443.276
TRINITY_DN541540_c0_g1_i1	0	0	0	0	0	2.81991	0	101.739	0	98.5469	249.781	164.74	2023.58	991.983	0	549.057	822.605	430.238
TRINITY_DN542572_c0_g1_i2	0	4.75689	4.24004	4.55651	3.83036	2.81991	14.8564	0	0	0	4.30657	0	6484.36	1108.96	0	270.028	0	554.095
TRINITY_DN543069_c0_g5_i1	0	0	0	0	30.6429	0	1129.09	63.5866	180.355	2766.61	1253.21	561.806	2278.12	51.4708	1564.54	141.015	97.9292	130.375
TRINITY_DN543192_c0_g8_i1	3.65738	47.5689	42.4004	141.252	88.0982	174.834	237.703	0	3777.96	3087.8	5766.5	3180.75	11422.4	8020.09	5180.66	1920.2	3830.99	2281.57
TRINITY_DN543794_c0_g1_i1	3.65738	19.0276	4.24004	9.11301	34.4732	118.436	0	0	0	0	30.146	33.7928	1775.4	14.0375	1538.68	21.0022	0	0
TRINITY_DN543794_c0_g3_i1	0	0	0	0	0	0	0	0	47.4618	32.849	8.61315	0	3690.8	0	2711.01	21.0022	0	0
TRINITY_DN543855_c0_g3_i1	65.8329	133.193	33.9203	41.0086	84.2679	239.692	118.852	277.238	2771.77	5168.24	2708.83	2944.2	6535.26	598.933	2805.83	279.029	407.385	726.842
TRINITY_DN544121_c0_g2_i4	0	0	0	0	0	0	0	0	0	0	0	147.844	4136.24	889.041	1120.61	42.0044	15.6687	101.041
TRINITY_DN544126_c1_g5_i1	3.65738	4.75689	8.48008	4.55651	0	16.9195	0	0	0	171.545	38.7592	409.738	1864.49	74.8666	706.846	1050.11	285.953	91.2627
TRINITY_DN544281_c2_g1_i1	3657.38	3386.91	6321.9	3276.13	3987.4	4105.79	6645.78	4941.95	6752.24	6912.88	4655.41	5415.3	19262.2	15904.5	10395.8	9577	6651.35	7278.2
TRINITY_DN544607_c0_g1_i5	47.546	47.5689	50.8805	45.5651	57.4554	104.337	74.2822	124.63	158.206	386.888	219.635	650.512	464.532	257.354	474.104	180.019	188.024	192.304
TRINITY_DN544799_c1_g1_i1	21.9443	19.0276	4.24004	4.55651	19.1518	39.4788	0	45.7824	1392.21	2985.61	1722.63	2036.02	4269.88	561.5	1262.84	96.0101	246.782	237.935
TRINITY_DN544933_c2_g1_i1	36.5738	38.0551	12.7201	13.6695	7.66072	22.5593	44.5693	228.912	408.172	233.593	335.913	451.979	738.16	327.541	396.523	93.0097	129.267	172.747
TRINITY_DN545369_c0_g3_i1	197.499	137.95	80.5608	59.2346	72.7768	129.716	79.2344	633.323	718.256	1284.76	1821.68	1993.78	2252.66	1239.98	2012.79	591.062	1085.06	580.17
TRINITY_DN545457_c0_g1_i1	69.4903	109.408	67.8407	95.6867	68.9464	81.7774	29.7129	22.8912	85.4313	160.595	159.343	84.482	432.715	313.504	189.642	162.017	231.113	140.153
TRINITY_DN546055_c1_g1_i1	0	4.75689	4.24004	4.55651	7.66072	14.0996	19.8086	0	123.401	25.5492	318.686	1313.7	2119.03	697.195	1206.81	213.022	297.705	743.139
TRINITY_DN546408_c1_g2_i1	1108.19	880.025	763.207	610.572	1133.79	1017.99	2203.71	8426.5	1838.36	5861.72	5400.44	6703.65	32937.2	18085	11904.3	20033.1	23456	27427.7
TRINITY_DN547397_c3_g1_i1	248.702	109.408	93.2809	31.8956	38.3036	76.1376	39.6172	658.757	186.683	1569.45	930.22	734.994	2500.84	397.729	1922.28	486.051	1049.8	1346.12
TRINITY_DN548563_c0_g2_i1	80.4624	19.0276	46.6404	13.6695	26.8125	14.0996	39.6172	447.65	186.683	452.586	2863.87	591.374	2939.91	641.045	323.253	723.076	191.941	818.105
TRINITY_DN549082_c1_g1_i1	160.925	57.0827	38.1604	13.6695	7.66072	25.3792	9.9043	480.715	98.0878	43.7986	2304.02	481.548	15030.5	4786.78	6327.13	2076.22	3274.75	4416.46
TRINITY_DN549254_c0_g1_i1	7.31476	0	0	4.55651	0	8.45973	34.665	155.151	15.8206	208.044	223.942	16.8964	1972.67	107.621	2542.92	702.073	1304.42	179.266
TRINITY_DN549429_c3_g6_i1	10.9721	9.51378	8.48008	9.11301	3.83036	28.1991	19.8086	43.2389	591.691	76.6476	120.584	122.499	642.709	74.8666	974.068	123.013	289.87	215.119
TRINITY_DN549492_c1_g1_i2	0	0	4.24004	0	0	0	0	0	15.8206	25.5492	21.5329	6792.36	20051.2	11286.1	4607.43	8181.86	12256.8	4344.76
TRINITY_DN549516_c3_g3_i1	0	0	0	0	0	0	4.95215	0	0	80.2975	2002.56	76.0338	4282.6	449.2	499.964	240.025	219.361	127.116
TRINITY_DN549893_c1_g1_i1	0	0	0	0	3.83036	0	0	0	15.8206	21.8993	0	0	9036.1	1857.63	30.1703	501.052	0	0
TRINITY_DN550681_c6_g1_i1	43.8886	33.2982	21.2002	13.6695	15.3214	36.6588	39.6172	218.738	107.58	945.321	2011.17	1098.27	1590.86	2119.66	1043.03	525.055	662.001	977.815
TRINITY_DN550975_c1_g1_i2	109.721	171.248	89.0409	59.2346	114.911	109.977	198.086	188.216	82.2672	660.629	413.431	743.442	2119.03	416.446	693.916	468.049	117.515	257.491
TRINITY_DN551038_c6_g1_i1	0	0	0	0	0	2.81991	0	0	0	350.389	202.409	599.822	2176.3	0	1258.53	519.054	0	687.73
TRINITY_DN551342_c0_g14_i1	46905.9	75939	91504.3	40074.5	72891.7	103691	80422.9	66252.2	565305	1.17853e+06	2.06263e+06	1.21097e+06	3.73816e+06	1.63966e+06	1.20426e+06	369540	1.28286e+06	726461
TRINITY_DN551403_c0_g1_i1	1722.63	2169.14	563.925	109.356	65.1161	67.6779	14.8564	50.8693	75.939	467.185	801.023	1030.68	7082.52	3677.82	2861.86	279.029	305.539	250.972
TRINITY_DN551766_c0_g4_i1	84.1198	52.3258	55.1205	68.3476	80.4375	87.4172	64.3779	254.346	177.191	722.678	869.928	384.393	1011.79	832.891	374.973	387.041	379.965	479.129
TRINITY_DN552027_c1_g1_i1	131.666	85.624	55.1205	36.4521	38.3036	22.5593	108.947	399.324	25.313	317.54	249.781	312.584	1158.15	407.087	926.658	492.052	376.048	136.894
TRINITY_DN552077_c0_g2_i1	10.9721	0	16.9602	0	0	2.81991	0	0	0	240.893	176.569	359.049	2539.02	430.483	331.873	144.015	0	687.73
TRINITY_DN552481_c0_g1_i1	128.008	47.5689	97.5209	41.0086	65.1161	62.038	158.469	877.495	265.786	580.332	792.409	350.6	1590.86	524.066	1047.34	627.066	462.226	179.266
TRINITY_DN552872_c1_g1_i3	3.65738	0	0	0	0	0	84.1865	307.759	37.9695	1605.95	5206.65	4321.26	11422.4	5970.61	3650.6	1437.15	3650.8	1349.38
TRINITY_DN554373_c0_g1_i1	32.9164	9.51378	8.48008	9.11301	3.83036	0	0	0	0	76.6476	167.956	8.4482	1368.14	294.787	327.563	372.039	11.7515	404.163
TRINITY_DN555042_c0_g1_i1	694.903	932.351	330.723	264.277	180.027	121.256	341.698	259.433	651.809	354.039	1141.24	426.634	1476.32	701.875	1784.35	1011.11	1496.36	1561.24
TRINITY_DN555589_c1_g2_i1	18.2869	9.51378	21.2002	22.7825	15.3214	19.7394	108.947	190.76	186.683	266.442	516.789	190.085	1291.78	669.12	400.833	309.032	473.977	896.33
TRINITY_DN555765_c1_g3_i1	91.4346	33.2982	21.2002	22.7825	11.4911	16.9195	39.6172	701.996	268.95	813.925	801.023	451.979	2093.58	641.045	642.195	450.047	446.557	381.348
TRINITY_DN556200_c1_g2_i1	0	0	0	4.55651	3.83036	2.81991	0	0	41.1336	18.2494	396.205	21.1205	14973.2	9026.11	43.1004	2070.22	70.509	4158.97
TRINITY_DN556293_c0_g12_i1	3.65738	23.7845	4.24004	4.55651	7.66072	16.9195	54.4736	5.08693	705.599	1317.61	521.095	397.066	1075.42	346.258	879.247	30.0031	35.2545	78.2252
TRINITY_DN556426_c0_g3_i1	98.7493	142.707	80.5608	50.1216	88.0982	124.076	34.665	73.7605	56.9542	72.9977	142.117	126.723	477.259	397.729	198.262	348.036	325.125	273.788
TRINITY_DN556433_c0_g2_i1	43.8886	61.8396	29.6803	27.339	45.9643	121.256	168.373	579.91	120.237	642.38	865.621	1064.47	1075.42	346.258	969.758	708.074	1672.63	378.088
TRINITY_DN556502_c0_g3_i5	95.0919	109.408	76.3207	36.4521	42.1339	78.9575	24.7607	78.8474	107.58	76.6476	529.708	1292.58	999.062	697.195	612.025	369.039	376.048	133.635
TRINITY_DN556734_c2_g3_i1	7.31476	19.0276	4.24004	4.55651	19.1518	5.63982	0	0	0	43.7986	21.5329	1237.66	1062.7	18.7167	150.851	0	11.7515	0
TRINITY_DN557544_c0_g2_i1	113.379	19.0276	42.4004	36.4521	45.9643	53.5783	19.8086	549.388	215.16	1127.81	1421.17	498.444	2010.85	210.562	1435.24	186.019	223.279	316.16
TRINITY_DN557656_c0_g1_i1	0	4.75689	4.24004	4.55651	3.83036	5.63982	0	0	0	824.874	47.3723	515.34	1998.12	65.5083	0	114.012	274.202	48.8907
TRINITY_DN557675_c0_g1_i1	3.65738	4.75689	4.24004	4.55651	3.83036	0	84.1865	10.1739	468.29	5788.72	4125.7	118.275	7343.42	8020.09	1146.47	771.081	74.4262	1104.93
TRINITY_DN558021_c1_g2_i1	3.65738	0	0	0	0	2.81991	0	15.2608	0	0	21.5329	0	2577.2	32.7541	129.301	414.043	771.682	687.73
TRINITY_DN558310_c3_g1_i1	25.6017	19.0276	8.48008	9.11301	7.66072	5.63982	64.3779	178.043	1680.15	1003.72	2282.48	832.148	3633.53	1946.53	2978.23	525.055	873.528	97.7815
TRINITY_DN558360_c0_g2_i1	7.31476	33.2982	4.24004	18.226	19.1518	31.019	64.3779	20.3477	610.676	1580.4	689.052	570.254	2010.85	173.129	474.104	39.0041	101.846	192.304
TRINITY_DN558523_c2_g7_i1	0	19.0276	21.2002	4.55651	3.83036	0	153.517	0	9.49237	8299.84	3393.58	16672.5	22863.9	6761.39	0	27.0028	27.4202	514.982
TRINITY_DN559155_c0_g1_i1	3.65738	9.51378	8.48008	9.11301	3.83036	0	39.6172	0	47.4618	332.14	400.511	143.619	1234.51	60.8291	284.462	384.04	438.723	570.392
TRINITY_DN559377_c0_g1_i1	58.5181	57.0827	80.5608	22.7825	26.8125	19.7394	103.995	55.9562	91.7596	941.671	2217.89	5453.32	6757.98	1525.41	2672.22	2250.24	172.355	332.457
TRINITY_DN559817_c1_g1_i1	109.721	99.8947	139.921	59.2346	118.741	273.531	138.66	236.542	294.263	1237.31	663.212	549.133	706.343	500.67	797.357	552.058	297.705	208.6
TRINITY_DN559839_c1_g4_i1	69.4903	71.3534	67.8407	18.226	11.4911	87.4172	0	22.8912	6.32825	14.5995	17.2263	4.2241	1622.68	715.912	206.882	852.089	818.688	1365.68
TRINITY_DN559915_c1_g1_i1	18.2869	38.0551	12.7201	13.6695	30.6429	25.3792	193.134	213.651	60.1183	273.741	155.037	354.825	986.335	767.383	495.654	453.047	172.355	205.341
TRINITY_DN559934_c1_g1_i1	25.6017	14.2707	4.24004	4.55651	3.83036	0	24.7607	175.499	164.534	821.224	465.11	316.808	1043.61	191.846	409.453	390.041	513.149	254.232
TRINITY_DN560128_c1_g1_i1	18.2869	4.75689	4.24004	0	0	2.81991	0	76.3039	22.1489	47.4485	249.781	0	4333.51	3733.97	521.514	1446.15	1159.48	1313.53
TRINITY_DN560853_c0_g1_i1	14.6295	9.51378	4.24004	9.11301	11.4911	5.63982	0	0	15.8206	72.9977	279.927	33.7928	2239.93	0	1754.18	318.033	1182.98	769.214
TRINITY_DN561219_c0_g2_i1	25.6017	9.51378	4.24004	31.8956	3.83036	0	94.0908	541.758	75.939	1503.75	865.621	730.77	3811.71	266.712	1254.22	1206.13	2640.17	189.044
TRINITY_DN561267_c0_g3_i2	120.694	133.193	127.201	68.3476	107.25	169.195	316.937	437.476	1616.87	1616.9	2394.45	1305.25	2443.57	631.687	2943.75	993.104	2358.13	1072.34
TRINITY_DN561520_c1_g8_i2	14.6295	33.2982	21.2002	18.226	30.6429	78.9575	29.7129	15.2608	1205.53	3960.13	1490.07	2196.53	5746.2	842.249	2775.66	93.0097	195.858	267.269
TRINITY_DN561559_c0_g1_i1	14.6295	4.75689	8.48008	4.55651	11.4911	0	0	5.08693	0	153.295	594.307	130.947	2405.38	870.324	857.697	108.011	35.2545	140.153
TRINITY_DN561681_c1_g2_i1	10.9721	0	0	0	0	16.9195	0	86.4778	325.905	1551.2	960.366	346.376	3868.98	131.017	1792.97	300.031	916.617	120.597
TRINITY_DN562440_c1_g3_i2	3.65738	0	0	0	3.83036	0	4.95215	119.543	0	1584.05	142.117	363.273	1209.06	1043.45	0	828.087	1519.86	518.242
TRINITY_DN562824_c0_g7_i1	91.4346	23.7845	38.1604	22.7825	57.4554	39.4788	69.3301	648.583	101.252	1065.77	645.986	380.169	1374.51	173.129	1512.82	237.025	144.935	280.307
TRINITY_DN563258_c0_g3_i1	277.961	133.193	513.045	59.2346	145.554	298.911	89.1387	259.433	151.878	383.238	245.475	329.48	1406.32	1216.58	1564.54	681.071	423.054	700.767
TRINITY_DN563445_c1_g2_i1	32.9164	19.0276	29.6803	41.0086	34.4732	53.5783	19.8086	165.325	215.16	569.382	249.781	1081.37	890.883	486.633	181.022	105.011	493.563	120.597
TRINITY_DN563726_c0_g3_i1	149.953	371.037	195.042	77.4606	141.723	138.176	84.1865	33.065	136.057	525.584	2006.86	1520.68	3079.91	1422.47	1219.74	621.065	669.836	785.511
TRINITY_DN563958_c0_g2_i1	117.036	76.1103	55.1205	18.226	38.3036	19.7394	0	10.1739	25.313	229.943	8.61315	354.825	10321.5	495.991	2383.45	3948.41	4876.87	4155.71
TRINITY_DN564181_c1_g1_i4	21.9443	90.3809	38.1604	45.5651	80.4375	104.337	99.043	15.2608	2670.52	7358.17	4323.8	3311.7	7954.31	823.533	2667.91	225.024	309.456	707.286
TRINITY_DN564295_c1_g2_i1	98.7493	4.75689	356.163	346.295	448.152	682.418	985.477	6493.47	1180.22	11770.9	4401.32	1989.55	23334.8	9161.8	11779.3	8808.92	3176.82	4243.72
TRINITY_DN564310_c0_g15_i2	18.2869	23.7845	29.6803	9.11301	11.4911	11.2796	4.95215	5.08693	44.2977	3.64989	189.489	325.256	973.608	711.233	702.536	276.029	391.717	410.682
TRINITY_DN565200_c0_g1_i1	0	9.51378	12.7201	9.11301	45.9643	36.6588	183.229	15.2608	1974.41	5551.48	1093.87	1406.63	5561.66	912.437	930.968	150.016	117.515	410.682
TRINITY_DN565447_c1_g1_i1	3.65738	4.75689	4.24004	4.55651	3.83036	0	19.8086	5.08693	56.9542	912.472	107.664	1423.52	1323.6	641.045	146.541	6.00063	0	387.867
TRINITY_DN565575_c4_g2_i1	0	4.75689	4.24004	4.55651	3.83036	8.45973	128.756	0	405.008	332.14	555.548	342.152	731.797	18.7167	512.894	165.017	732.51	453.054
TRINITY_DN565717_c1_g2_i4	0	4.75689	4.24004	4.55651	0	0	0	0	12.6565	613.181	3983.58	3455.32	7998.86	542.783	8.62007	417.044	1198.65	16.2969
TRINITY_DN565741_c0_g4_i1	182.869	214.06	190.802	91.1301	172.366	160.735	133.708	119.543	170.863	149.645	310.073	249.222	445.442	336.9	607.715	333.035	411.303	593.208
TRINITY_DN565786_c2_g1_i1	47.546	14.2707	8.48008	50.1216	7.66072	5.63982	59.4258	272.151	0	959.92	697.665	384.393	1393.6	327.541	1741.25	309.032	658.084	1114.71
TRINITY_DN565925_c5_g1_i1	25.6017	23.7845	33.9203	22.7825	38.3036	28.1991	39.6172	27.9781	18.9847	1405.21	1481.46	587.15	1527.23	1085.57	1831.77	420.044	900.949	1183.16
TRINITY_DN565998_c0_g1_i1	1265.45	1360.47	1051.53	460.207	371.545	527.323	876.53	1154.73	879.626	865.023	650.293	1305.25	1298.14	1062.17	1142.16	1281.13	1324	1385.24
TRINITY_DN566027_c0_g2_i1	29.2591	19.0276	29.6803	18.226	7.66072	22.5593	74.2822	155.151	75.939	503.684	366.059	304.135	451.805	28.075	431.004	294.031	450.474	146.672
TRINITY_DN566369_c0_g3_i1	43.8886	42.812	63.6006	36.4521	45.9643	59.2181	49.5215	89.0213	221.489	291.991	335.913	337.928	553.62	201.204	232.742	207.022	466.143	153.191
TRINITY_DN566433_c7_g4_i3	10.9721	9.51378	12.7201	18.226	11.4911	56.3982	24.7607	66.1301	411.336	175.195	275.621	489.996	4225.33	790.779	1116.3	528.055	297.705	397.645
TRINITY_DN566455_c1_g6_i2	0	0	4.24004	0	0	22.5593	54.4736	89.0213	18.9847	2766.61	801.023	1060.25	7120.7	860.966	905.108	735.077	270.285	250.972
TRINITY_DN566577_c2_g3_i1	0	0	0	0	0	2.81991	54.4736	81.3909	28.4771	94.897	473.723	359.049	2399.02	42.1125	745.636	276.029	1088.97	88.0033
TRINITY_DN566897_c1_g2_i1	413.284	799.158	555.445	359.964	402.188	360.949	326.842	183.129	1085.29	1905.24	2420.29	2690.75	8616.11	2484.64	2473.96	585.061	1711.8	1056.04
TRINITY_DN567058_c5_g1_i1	21.9443	4.75689	4.24004	4.55651	3.83036	0	24.7607	53.4128	18.9847	218.993	236.862	12.6723	1298.14	46.7916	1637.81	276.029	39.1717	365.051
TRINITY_DN567615_c0_g2_i1	14.6295	9.51378	16.9602	4.55651	7.66072	2.81991	0	0	0	62.0481	185.183	156.292	1100.88	37.4333	1055.96	255.027	791.268	348.754
TRINITY_DN567641_c1_g1_i1	135.323	66.5965	46.6404	82.0171	88.0982	59.2181	74.2822	508.693	88.5954	423.387	620.147	295.687	1043.61	425.804	784.427	201.021	458.309	329.198
TRINITY_DN567655_c0_g2_i1	0	9.51378	0	0	11.4911	16.9195	44.5693	0	705.599	390.538	249.781	223.877	1489.05	318.183	793.047	30.0031	15.6687	45.6314
TRINITY_DN567705_c5_g1_i1	95.0919	19.0276	8.48008	27.339	19.1518	19.7394	0	185.673	1006.19	4091.52	6080.88	8013.12	9500.63	3092.93	724.086	1659.17	58.7575	65.1876
TRINITY_DN567724_c1_g8_i1	0	4.75689	0	0	191.518	5.63982	0	0	123.401	142.346	137.81	42.241	198565	832.891	2715.32	48.005	15.6687	13.0375
TRINITY_DN567878_c0_g2_i2	0	4.75689	4.24004	4.55651	3.83036	0	0	0	60.1183	40.1488	99.0512	28326.8	49768.5	53983.5	16731.6	26210.7	26961.9	11544.7
TRINITY_DN568554_c0_g1_i3	10.9721	0	0	0	7.66072	0	0	86.4778	18.9847	47.4485	163.65	0	2068.12	173.129	120.681	582.061	235.03	1541.69
TRINITY_DN568596_c0_g3_i1	0	0	0	0	15.3214	2.81991	0	10.1739	15.8206	423.387	426.351	152.068	1870.85	753.345	30.1703	1068.11	1241.74	260.751
TRINITY_DN568616_c2_g1_i1	10.9721	14.2707	25.4402	0	26.8125	62.038	133.708	261.977	136.057	656.98	1464.23	587.15	2755.37	1478.62	1060.27	306.032	1743.14	1261.38
TRINITY_DN569024_c0_g4_i3	0	4.75689	4.24004	0	3.83036	0	0	0	0	18.2494	17.2263	4743.67	8724.29	10668.5	2361.9	7014.73	6682.69	3373.46
TRINITY_DN569027_c0_g1_i1	47.546	33.2982	46.6404	63.7911	34.4732	16.9195	19.8086	17.8043	66.4466	448.936	241.168	105.603	451.805	187.167	495.654	51.0053	317.291	127.116
TRINITY_DN569256_c0_g2_i1	69.4903	38.0551	50.8805	31.8956	34.4732	84.5973	34.665	267.064	702.435	237.243	211.022	215.429	1546.32	683.158	474.104	717.075	897.031	1033.22
TRINITY_DN569633_c0_g3_i1	65.8329	33.2982	46.6404	27.339	49.7946	42.2987	39.6172	175.499	145.55	372.288	163.65	206.981	324.536	290.108	232.742	330.035	278.119	133.635
TRINITY_DN569708_c0_g1_i1	7.31476	0	0	0	0	0	9.9043	765.583	196.176	10015.3	11834.5	9466.21	44041.4	2882.36	6284.03	1140.12	4034.68	1062.56
TRINITY_DN569726_c4_g2_i3	21.9443	4.75689	4.24004	4.55651	3.83036	0	0	15.2608	0	72.9977	215.329	0	4428.96	252.675	793.047	105.011	266.367	166.229
TRINITY_DN569779_c0_g3_i2	237.73	176.005	262.883	542.224	643.5	403.247	103.995	96.6517	142.386	967.22	499.562	291.463	1177.24	570.858	706.846	1044.11	548.403	306.382
TRINITY_DN569880_c0_g3_i1	0	4.75689	4.24004	13.6695	7.66072	25.3792	0	0	908.103	744.577	1752.78	1482.66	3143.54	1417.79	1784.35	210.022	544.486	514.982
TRINITY_DN569903_c3_g3_i1	58.5181	52.3258	59.3606	22.7825	42.1339	138.176	84.1865	300.129	107.58	729.977	387.592	375.945	394.534	486.633	469.794	252.026	517.066	264.01
TRINITY_DN569932_c3_g1_i1	1272.77	1341.44	2302.34	1421.63	1869.21	1550.95	2144.28	1103.86	2325.63	2350.53	1894.89	2720.32	11855.1	5586.92	9926.01	3354.35	2452.15	1013.67
TRINITY_DN569970_c0_g1_i2	25.6017	9.51378	4.24004	9.11301	3.83036	8.45973	0	10.1739	0	83.9474	1352.26	122.499	1559.05	149.733	521.514	15.0016	15.6687	55.4095
TRINITY_DN570110_c1_g4_i3	3.65738	0	0	0	0	0	4.95215	30.5216	22.1489	521.934	434.964	1744.55	2220.84	1483.29	90.5108	117.012	0	981.074
TRINITY_DN570612_c2_g1_i2	25.6017	28.5413	8.48008	9.11301	7.66072	5.63982	193.134	310.303	101.252	259.142	783.796	566.03	769.978	715.912	456.864	234.024	195.858	303.123
TRINITY_DN570783_c0_g4_i1	7.31476	47.5689	16.9602	27.339	61.2857	87.4172	113.899	15.2608	1468.15	2379.73	1279.05	1305.25	4397.14	402.408	2077.44	69.0072	411.303	280.307
TRINITY_DN570860_c0_g1_i1	43.8886	14.2707	21.2002	13.6695	7.66072	14.0996	24.7607	584.997	53.7901	94.897	3677.81	1981.1	13605.1	6709.92	6288.34	507.053	3067.14	886.552
TRINITY_DN570897_c0_g1_i1	0	0	0	0	0	0	0	0	25.313	51.0984	826.862	489.996	12065.1	4206.57	2960.99	33.0035	3000.55	3702.66
TRINITY_DN570964_c0_g1_i2	65.8329	33.2982	8.48008	31.8956	19.1518	8.45973	49.5215	348.455	259.458	350.389	796.716	528.013	827.249	481.954	599.095	81.0085	227.196	453.054
TRINITY_DN570975_c1_g7_i1	0	0	0	0	0	0	0	10.1739	0	5066.04	3845.77	2813.25	3913.52	32.7541	2917.89	327.034	31.3373	26.0751
TRINITY_DN570977_c1_g1_i1	7.31476	4.75689	4.24004	4.55651	3.83036	2.81991	0	0	31.6412	58.3982	981.899	363.273	3442.63	210.562	2611.88	78.0082	293.788	394.385
TRINITY_DN570977_c1_g3_i1	0	0	4.24004	0	0	0	0	0	0	10.9497	142.117	92.9302	3690.8	631.687	1452.48	201.021	266.367	231.416
TRINITY_DN571000_c1_g1_i1	18.2869	19.0276	12.7201	36.4521	30.6429	31.019	49.5215	71.217	139.221	145.995	219.635	270.343	814.522	205.883	517.204	189.02	258.533	120.597
TRINITY_DN571008_c1_g1_i6	2812.53	6897.49	5554.45	4401.59	4822.42	7281.01	3728.97	1096.23	4796.81	7394.67	15813.7	15409.5	43869.6	37550.3	13326.6	21482.2	12644.6	9018.71
TRINITY_DN571670_c2_g1_i1	25.6017	14.2707	8.48008	13.6695	7.66072	16.9195	29.7129	378.976	6.32825	7.29977	0	25.3446	1113.6	846.929	840.457	90.0094	125.349	3.25938
TRINITY_DN571727_c0_g2_i1	117.036	280.657	271.363	173.147	398.357	609.101	297.129	109.369	9109.51	26472.6	9061.03	26299.3	33719.9	7112.33	14231.7	2325.24	5409.61	6626.32
TRINITY_DN571825_c3_g13_i2	7.31476	38.0551	12.7201	27.339	34.4732	59.2181	64.3779	5.08693	1199.2	2233.73	1080.95	1330.59	2933.55	304.146	870.627	72.0075	105.764	228.157
TRINITY_DN571825_c3_g7_i1	7.31476	66.5965	8.48008	27.339	22.9821	76.1376	316.937	25.4346	635.989	2376.08	857.008	811.028	1234.51	729.949	2361.9	117.012	156.687	280.307
TRINITY_DN571918_c0_g1_i1	32.9164	104.652	63.6006	18.226	19.1518	33.8389	0	0	0	65.698	103.358	21.1205	3245.36	842.249	38.7903	1884.2	364.297	345.495
TRINITY_DN571923_c0_g2_i1	3.65738	4.75689	0	4.55651	26.8125	14.0996	99.043	394.237	987.206	3109.7	3273	2568.25	5421.66	524.066	383.593	711.074	1112.48	638.839
TRINITY_DN571941_c1_g1_i1	69.4903	47.5689	29.6803	41.0086	42.1339	36.6588	74.2822	132.26	493.603	507.334	331.606	185.86	820.885	182.487	680.986	186.019	35.2545	48.8907
TRINITY_DN571970_c7_g1_i1	84.1198	23.7845	42.4004	36.4521	42.1339	81.7774	14.8564	376.433	493.603	886.922	3040.44	3100.49	4543.5	2105.62	3176.5	534.056	1641.29	1522.13
TRINITY_DN571973_c1_g2_i3	193.841	437.634	407.044	373.634	574.554	671.139	366.459	101.739	7002.2	7164.73	13307.3	7704.76	24480.2	16072.9	10068.2	4476.47	7497.46	4817.37
TRINITY_DN572017_c0_g3_i5	36.5738	33.2982	21.2002	27.339	15.3214	28.1991	39.6172	40.6954	113.908	2193.58	1050.8	397.066	2500.84	243.316	1620.57	951.1	141.018	136.894
TRINITY_DN572191_c1_g1_i2	0	14.2707	8.48008	13.6695	3.83036	22.5593	64.3779	0	987.206	1456.3	667.519	1039.13	2634.47	266.712	357.733	87.0091	105.764	166.229
TRINITY_DN572247_c0_g1_i4	7.31476	9.51378	21.2002	9.11301	3.83036	16.9195	123.804	33.065	25.313	178.844	107.664	46.4651	782.704	963.908	418.073	348.036	242.864	117.338
TRINITY_DN572258_c2_g1_i2	14.6295	28.5413	16.9602	22.7825	11.4911	2.81991	14.8564	0	18.9847	116.796	86.1315	59.1374	1667.22	921.795	719.776	132.014	78.3433	16.2969
TRINITY_DN572534_c1_g1_i2	25.6017	19.0276	12.7201	13.6695	19.1518	5.63982	34.665	66.1301	408.172	69.3478	142.117	168.964	623.618	304.146	224.122	90.0094	66.5918	91.2627
TRINITY_DN572648_c1_g1_i2	21.9443	9.51378	4.24004	9.11301	3.83036	16.9195	99.043	305.216	215.16	14.5995	47.3723	33.7928	1037.24	622.329	1474.03	90.0094	3.91717	488.907
TRINITY_DN573010_c0_g1_i1	0	4.75689	8.48008	9.11301	7.66072	50.7584	0	0	654.973	1124.17	2213.58	1212.32	2392.66	1951.21	1969.69	315.033	567.989	453.054
TRINITY_DN573144_c1_g2_i2	124.351	109.408	122.961	95.6867	180.027	163.555	188.182	277.238	158.206	1376.01	607.227	287.239	1113.6	903.079	724.086	588.062	662.001	635.58
TRINITY_DN573201_c0_g1_i1	84.1198	71.3534	29.6803	41.0086	76.6072	126.896	49.5215	330.65	373.367	229.943	525.402	536.461	636.345	411.766	547.375	261.027	235.03	211.86
TRINITY_DN573320_c0_g1_i1	69.4903	61.8396	16.9602	54.6781	95.7589	84.5973	148.564	462.911	218.324	1113.22	1149.86	549.133	1119.97	322.862	1788.66	969.101	756.013	1483.02
TRINITY_DN573395_c2_g1_i6	47.546	85.624	106.001	41.0086	65.1161	217.133	74.2822	246.716	6.32825	1653.4	305.767	3653.85	9532.45	5638.39	357.733	1632.17	2769.44	1753.55
TRINITY_DN573436_c0_g1_i2	21.9443	28.5413	16.9602	18.226	3.83036	31.019	89.1387	132.26	892.283	1824.94	555.548	1431.97	2068.12	355.616	1103.37	105.011	94.012	169.488
TRINITY_DN573522_c1_g1_i1	0	4.75689	4.24004	4.55651	3.83036	8.45973	39.6172	0	0	127.746	960.366	266.118	2131.76	46.7916	2495.51	66.0069	379.965	277.048
TRINITY_DN573559_c7_g12_i1	25.6017	28.5413	25.4402	18.226	11.4911	47.9385	34.665	53.4128	613.84	1715.45	857.008	756.114	1393.6	229.279	551.685	63.0066	62.6747	127.116
TRINITY_DN573586_c1_g3_i1	0	0	0	0	0	0	0	0	0	29.1991	12.9197	38.0169	3951.7	0	1814.53	486.051	1339.67	0
TRINITY_DN573616_c0_g10_i1	0	0	0	0	3.83036	0	0	5.08693	0	667.929	267.008	1224.99	2621.74	903.079	0	6.00063	0	0
TRINITY_DN573708_c3_g2_i2	95.0919	47.5689	72.0807	91.1301	80.4375	95.877	153.517	437.476	718.256	448.936	465.11	494.22	801.795	435.162	918.038	546.057	528.818	521.501
TRINITY_DN573785_c1_g1_i1	3.65738	4.75689	8.48008	18.226	11.4911	31.019	4.95215	0	1262.49	1390.61	2532.26	1026.46	3633.53	2016.72	1736.94	480.05	846.108	534.539
TRINITY_DN573865_c6_g3_i1	142.638	85.624	110.241	113.913	99.5893	90.2371	89.1387	200.934	256.294	105.847	167.956	118.275	330.899	304.146	405.143	102.011	215.444	172.747
TRINITY_DN573892_c8_g1_i1	0	19.0276	4.24004	4.55651	30.6429	42.2987	128.756	5.08693	1727.61	5080.64	4336.72	3518.68	6089.82	547.462	1530.06	189.02	278.119	355.273
TRINITY_DN573942_c1_g2_i1	0	23.7845	16.9602	22.7825	11.4911	5.63982	34.665	0	6.32825	3.64989	0	12.6723	655.435	411.766	0	588.062	144.935	707.286
TRINITY_DN573942_c1_g9_i4	0	9.51378	8.48008	9.11301	3.83036	16.9195	465.502	0	9.49237	0	12.9197	0	4428.96	2493.99	60.3405	1584.17	47.006	3539.69
TRINITY_DN573968_c1_g1_i1	138.981	180.762	114.481	77.4606	99.5893	98.6969	153.517	160.238	56.9542	171.545	172.263	122.499	585.437	224.6	405.143	420.044	364.297	234.676
TRINITY_DN573989_c10_g2_i1	7.31476	19.0276	16.9602	31.8956	3.83036	42.2987	252.56	63.5866	620.168	704.428	499.562	232.326	814.522	341.579	534.444	45.0047	82.2605	74.9658
TRINITY_DN573989_c10_g6_i2	0	0	0	13.6695	19.1518	19.7394	0	0	344.889	1700.85	1399.64	941.975	2201.75	163.771	443.934	36.0038	168.438	120.597
TRINITY_DN574305_c5_g1_i1	3.65738	33.2982	50.8805	50.1216	57.4554	64.858	69.3301	0	1930.12	1693.55	3608.91	1495.33	7127.06	4477.96	3193.74	900.094	2941.79	1254.86
TRINITY_DN574415_c2_g7_i2	131.666	123.679	322.243	18.226	11.4911	2.81991	619.018	96.6517	275.279	343.089	478.03	468.875	731.797	140.375	685.296	312.033	748.179	433.498
TRINITY_DN574512_c0_g3_i1	7.31476	28.5413	8.48008	9.11301	30.6429	36.6588	500.167	134.804	82.2672	927.071	348.832	1165.85	1775.4	430.483	599.095	234.024	35.2545	81.4846
TRINITY_DN574512_c0_g4_i1	58.5181	19.0276	12.7201	18.226	7.66072	2.81991	0	0	0	284.691	176.569	903.958	865.429	318.183	387.903	264.028	11.7515	48.8907
TRINITY_DN574512_c0_g5_i1	18.2869	19.0276	4.24004	4.55651	3.83036	0	0	0	15.8206	2233.73	1778.61	7594.94	8762.47	3383.04	4081.6	2313.24	325.125	218.379
TRINITY_DN574661_c0_g7_i2	14.6295	38.0551	21.2002	27.339	26.8125	87.4172	89.1387	48.3258	692.943	1321.26	516.789	836.372	1259.96	318.183	749.946	117.012	152.77	123.857
TRINITY_DN574713_c0_g1_i1	40.2312	28.5413	42.4004	50.1216	53.625	50.7584	64.3779	142.434	145.55	390.538	111.971	118.275	655.435	322.862	181.022	78.0082	242.864	312.901
TRINITY_DN574829_c1_g2_i1	3.65738	4.75689	4.24004	13.6695	3.83036	19.7394	34.665	68.6735	44.2977	171.545	232.555	430.858	1730.86	528.745	409.453	180.019	473.977	547.576
TRINITY_DN575077_c0_g1_i1	171.897	38.0551	131.441	31.8956	34.4732	2.81991	128.756	251.803	651.809	397.838	1248.91	646.288	1266.33	701.875	939.588	441.046	297.705	244.454
TRINITY_DN575218_c0_g1_i2	0	19.0276	12.7201	54.6781	34.4732	231.233	277.32	20.3477	107.58	985.469	47.3723	321.032	1749.95	968.587	1103.37	651.068	195.858	668.173
TRINITY_DN575718_c0_g1_i2	7.31476	0	4.24004	0	0	0	9.9043	63.5866	3.16412	2350.53	1851.83	1347.49	6198	5278.1	2745.49	1119.12	2695.01	443.276
TRINITY_DN575740_c6_g1_i4	0	0	0	0	0	2.81991	0	0	0	29.1991	21.5329	16.8964	4498.96	70.1875	43.1004	108.011	2177.95	2464.09
TRINITY_DN575772_c1_g2_i1	84.1198	38.0551	50.8805	68.3476	72.7768	180.474	59.4258	508.693	541.065	361.339	671.825	295.687	776.341	318.183	642.195	213.022	250.699	280.307
TRINITY_DN575886_c0_g3_i1	0	9.51378	0	4.55651	3.83036	16.9195	0	0	193.012	1408.86	1421.17	882.837	2093.58	131.017	362.043	84.0088	148.852	221.638
TRINITY_DN575906_c3_g1_i7	373.053	390.065	343.443	223.269	172.366	623.2	89.1387	274.694	91.7596	894.222	1425.48	257.67	3258.09	2269.39	974.068	1389.15	1856.74	2108.82
TRINITY_DN575907_c0_g1_i2	0	0	8.48008	0	3.83036	78.9575	351.602	846.974	66.4466	2314.03	4608.03	3446.87	5033.49	4346.94	2831.69	1035.11	3004.47	2252.23
TRINITY_DN576072_c0_g10_i1	307.22	195.033	89.0409	255.164	647.33	56.3982	14.8564	81.3909	56.9542	3215.55	1761.39	477.324	20700.3	9119.69	5973.71	1581.17	1778.39	13.0375
TRINITY_DN576093_c1_g6_i1	43.8886	123.679	101.761	91.1301	157.045	270.711	430.837	94.1082	3104	11212.5	4427.16	7987.78	12084.2	1735.97	4611.74	477.05	748.179	2438.02
TRINITY_DN576093_c2_g2_i1	70104.7	121662	153362	62711.2	123602	154678	160672	105032	760829	1.81407e+06	2.89941e+06	1.81691e+06	6.15138e+06	2.61474e+06	1.79366e+06	633561	1.99489e+06	1.12073e+06
TRINITY_DN576150_c0_g1_i1	7.31476	9.51378	8.48008	9.11301	7.66072	0	14.8564	15.2608	0	7.29977	12.9197	0	769.978	299.466	0	249.026	54.8403	404.163
TRINITY_DN576459_c0_g3_i1	29.2591	47.5689	50.8805	41.0086	22.9821	14.0996	44.5693	10.1739	0	171.545	21.5329	21.1205	871.793	683.158	474.104	183.019	517.066	123.857
TRINITY_DN576569_c1_g2_i4	149.953	337.739	203.522	59.2346	76.6072	78.9575	227.799	109.369	47.4618	83.9474	314.38	164.74	1164.51	524.066	379.283	381.04	454.391	264.01
TRINITY_DN576736_c1_g1_i1	0	4.75689	0	0	0	2.81991	4.95215	0	0	10.9497	4.30657	0	827.249	472.596	0	567.059	43.0888	583.429
TRINITY_DN576759_c0_g3_i1	43.8886	137.95	110.241	68.3476	183.857	239.692	148.564	38.152	2534.46	5657.32	2437.52	5668.74	6312.54	1773.4	2797.21	555.058	1206.49	808.327
TRINITY_DN576829_c2_g8_i1	7.31476	4.75689	4.24004	13.6695	3.83036	0	0	5.08693	0	1441.71	288.54	1284.13	2844.46	1923.14	47.4104	15.0016	27.4202	3.25938
TRINITY_DN576847_c0_g1_i1	10.9721	23.7845	16.9602	45.5651	22.9821	25.3792	24.7607	5.08693	18.9847	273.741	155.037	29.5687	750.887	187.167	456.864	255.027	121.432	19.5563
TRINITY_DN576904_c0_g4_i1	25.6017	128.436	84.8008	36.4521	45.9643	39.4788	39.6172	0	6.32825	149.645	223.942	12.6723	1419.05	748.666	103.441	171.018	54.8403	153.191
TRINITY_DN576926_c0_g2_i5	11052.6	2026.44	1149.05	218.712	241.313	87.4172	59.4258	3639.7	1582.06	16917.2	26399.3	17310.4	20732.1	15572.3	18322	573.06	1735.31	3155.08
TRINITY_DN577145_c1_g1_i1	36.5738	28.5413	42.4004	27.339	45.9643	39.4788	29.7129	45.7824	243.637	474.485	116.277	249.222	617.255	159.092	504.274	129.014	242.864	218.379
TRINITY_DN577161_c0_g4_i1	0	4.75689	4.24004	4.55651	7.66072	2.81991	4.95215	0	0	1459.95	934.526	4105.83	4785.31	1441.18	0	0	0	3.25938
TRINITY_DN577273_c6_g1_i4	1265.45	190.276	2463.46	18.226	42.1339	25.3792	64.3779	846.974	503.096	149.645	211.022	688.529	3614.44	818.854	862.007	126.013	156.687	136.894
TRINITY_DN577451_c0_g3_i1	193.841	275.9	173.842	246.051	157.045	84.5973	787.391	442.563	199.34	368.639	288.54	460.427	1826.31	1445.86	814.597	312.033	575.824	426.979
TRINITY_DN577470_c2_g1_i7	0	0	0	0	3.83036	0	0	0	0	0	245.475	0	2825.37	0	1323.18	606.063	0	498.686
TRINITY_DN577578_c1_g1_i4	51.2034	19.0276	12.7201	18.226	22.9821	19.7394	118.852	602.801	158.206	222.643	55.9855	595.598	852.702	804.816	2086.06	639.067	109.681	254.232
TRINITY_DN577700_c2_g1_i1	212.128	95.1378	262.883	177.704	168.536	174.834	262.464	597.714	607.512	364.989	478.03	270.343	2901.73	1703.22	1366.28	1413.15	622.83	312.901
TRINITY_DN577700_c2_g1_i2	983.836	1389.01	1420.41	1918.29	2432.28	2038.8	3654.68	2451.9	8818.41	4321.47	5038.69	9031.13	18231.3	9372.36	5107.39	4767.5	4978.72	4514.24
TRINITY_DN577858_c2_g3_i1	29.2591	104.652	21.2002	59.2346	30.6429	50.7584	34.665	25.4346	107.58	1879.69	645.986	1051.8	1947.22	2049.47	978.378	114.012	1288.75	215.119
TRINITY_DN577937_c2_g2_i1	0	4.75689	0	4.55651	0	0	0	0	0	1029.27	262.701	2090.93	2857.19	715.912	0	0	15.6687	68.447
TRINITY_DN577937_c4_g3_i3	36.5738	14.2707	8.48008	31.8956	7.66072	0	0	22.8912	0	5536.88	3992.19	8811.48	10824.2	2685.84	262.912	0	94.012	16.2969
TRINITY_DN577937_c4_g6_i1	0	4.75689	21.2002	4.55651	7.66072	14.0996	24.7607	0	25.313	2741.06	874.234	3028.68	6586.17	2573.54	8.62007	3.00031	0	0
TRINITY_DN577946_c0_g1_i1	7.31476	9.51378	4.24004	9.11301	3.83036	5.63982	0	5.08693	15.8206	10.9497	4.30657	8.4482	3162.63	734.629	21.5502	222.023	1085.06	1411.31
TRINITY_DN577958_c6_g1_i1	0	14.2707	0	4.55651	3.83036	36.6588	24.7607	5.08693	791.031	1007.37	236.862	764.562	2793.55	243.316	986.998	12.0013	50.9232	84.7439
TRINITY_DN577970_c9_g3_i1	2007.9	1712.48	1450.09	2578.98	1612.58	843.153	1862.01	1470.12	3910.86	7091.73	8862.93	5719.43	7954.31	6971.95	7865.82	3369.35	4375.48	3096.41
TRINITY_DN578109_c3_g8_i1	43.8886	47.5689	89.0409	59.2346	145.554	231.233	29.7129	35.6085	1616.87	2383.38	4500.37	2602.05	7292.51	4800.82	4064.36	1350.14	2710.68	1750.29
TRINITY_DN578119_c1_g12_i1	80.4624	166.491	76.3207	104.8	210.67	239.692	619.018	251.803	5258.77	5996.76	3565.84	2800.58	4136.24	6869.01	7012.43	294.031	544.486	1645.99
TRINITY_DN578119_c1_g4_i1	7.31476	9.51378	8.48008	4.55651	22.9821	42.2987	4.95215	20.3477	1072.64	2646.17	1541.75	1567.14	3143.54	444.521	887.867	84.0088	176.273	179.266
TRINITY_DN578119_c1_g5_i1	3.65738	4.75689	29.6803	4.55651	7.66072	36.6588	272.368	119.543	873.298	2551.27	1808.76	1144.73	5135.3	1347.6	1469.72	123.013	211.527	570.392
TRINITY_DN578215_c0_g1_i2	3.65738	0	0	4.55651	0	11.2796	4.95215	216.194	0	0	624.453	1098.27	9379.73	524.066	3116.16	453.047	654.167	1427.61
TRINITY_DN578383_c5_g1_i6	0	0	0	0	0	2.81991	0	0	0	10.9497	0	5770.12	7025.25	5638.39	3335.97	4818.5	5111.9	3239.83
TRINITY_DN578461_c0_g1_i6	18.2869	4.75689	12.7201	4.55651	11.4911	0	0	20.3477	0	1109.57	292.847	135.171	1724.5	566.179	120.681	402.042	285.953	234.676
TRINITY_DN578573_c4_g4_i1	3.65738	61.8396	16.9602	36.4521	107.25	434.266	940.908	89.0213	18383.6	57606.2	45636.8	34434.9	97984.4	8530.11	23735.4	1923.2	3572.46	4889.07
TRINITY_DN578639_c4_g3_i2	36.5738	52.3258	63.6006	45.5651	137.893	112.796	54.4736	137.347	1047.32	470.835	137.81	764.562	37576.2	4959.91	1952.45	162.017	1374.93	769.214
TRINITY_DN578639_c4_g3_i4	98.7493	142.707	80.5608	82.0171	61.2857	59.2181	14.8564	20.3477	670.794	2153.43	6920.66	2348.6	22189.4	5310.85	2672.22	639.067	1038.05	1212.49
TRINITY_DN578729_c0_g1_i2	0	0	0	0	0	2.81991	0	0	0	193.444	21.5329	274.567	1902.67	65.5083	25.8602	783.082	297.705	241.194
TRINITY_DN578863_c9_g2_i3	347.451	589.854	419.764	1175.58	574.554	939.03	386.268	236.542	534.737	2149.78	1731.24	832.148	3582.62	2877.69	1831.77	582.061	1656.96	381.348
TRINITY_DN578863_c9_g4_i1	544.95	309.198	542.725	241.495	214.5	203.034	163.421	348.455	591.691	788.375	1132.63	840.596	1145.42	996.662	939.588	462.048	650.25	342.235
TRINITY_DN579013_c9_g1_i1	1693.37	2121.57	1293.21	842.954	992.063	885.452	584.353	824.083	1357.41	1281.11	5249.71	3311.7	5205.3	4047.48	4258.32	1242.13	3827.07	2037.11
TRINITY_DN579037_c9_g1_i1	0	9.51378	4.24004	9.11301	3.83036	5.63982	212.942	0	9.49237	5230.29	4974.09	11650.1	14171.4	3078.89	4641.91	0	23.503	146.672
TRINITY_DN579067_c0_g10_i1	14.6295	52.3258	33.9203	50.1216	42.1339	42.2987	19.8086	0	37.9695	91.2472	155.037	257.67	400.897	229.279	724.086	111.012	415.22	645.358
TRINITY_DN579164_c0_g1_i2	14.6295	19.0276	12.7201	41.0086	49.7946	33.8389	217.894	144.977	259.458	40.1488	94.7446	71.8097	1501.77	552.141	2512.75	195.02	928.369	29.3344
TRINITY_DN579222_c4_g19_i1	3.65738	19.0276	4.24004	31.8956	19.1518	47.9385	94.0908	10.1739	648.645	1124.17	486.643	253.446	846.339	397.729	784.427	60.0063	86.1777	156.45
TRINITY_DN579444_c5_g8_i1	0	0	0	0	3.83036	0	292.177	66.1301	310.084	547.483	538.322	223.877	3442.63	608.291	986.998	78.0082	791.268	785.511
TRINITY_DN579704_c4_g1_i2	3.65738	9.51378	4.24004	9.11301	3.83036	0	0	0	9.49237	6412.85	2932.78	12157	19319.4	5142.4	4.31004	9.00094	0	6.51876
TRINITY_DN579812_c2_g12_i1	3.65738	0	0	0	0	5.63982	4.95215	137.347	0	3901.73	99.0512	33.7928	5510.75	276.071	1982.62	540.057	54.8403	16.2969
TRINITY_DN579864_c6_g2_i5	7.31476	0	0	0	0	2.81991	0	0	0	5372.63	30.146	12925.8	20719.4	56.15	11374.2	6024.63	0	5417.09
TRINITY_DN579919_c3_g7_i1	7.31476	14.2707	8.48008	18.226	19.1518	11.2796	54.4736	10.1739	620.168	875.973	318.686	519.565	878.156	224.6	922.348	33.0035	168.438	120.597
TRINITY_DN579934_c2_g4_i1	29.2591	33.2982	38.1604	13.6695	19.1518	5.63982	282.272	175.499	25.313	4142.62	5904.31	6065.81	9767.9	2643.73	280.152	474.05	39.1717	169.488
TRINITY_DN579942_c5_g1_i4	3.65738	4.75689	0	0	0	39.4788	4.95215	587.54	1575.73	0	6261.76	3480.66	28355.5	13798.9	5965.09	717.075	3082.81	1245.08
TRINITY_DN579943_c4_g13_i1	0	4.75689	4.24004	4.55651	3.83036	0	54.4736	0	0	2095.03	521.095	3041.35	6369.81	1955.89	491.344	0	0	9.77815
TRINITY_DN579999_c2_g1_i1	51.2034	42.812	46.6404	36.4521	34.4732	42.2987	44.5693	71.217	110.744	284.691	236.862	126.723	470.895	257.354	198.262	315.033	203.693	55.4095
TRINITY_DN580060_c1_g2_i3	0	0	0	0	0	2.81991	0	0	0	36.4989	55.9855	0	1380.87	547.462	99.1308	132.014	822.605	899.59
TRINITY_DN580174_c2_g3_i1	18.2869	28.5413	33.9203	31.8956	49.7946	45.1186	24.7607	7.63039	1809.88	1751.95	2773.43	836.372	10480.6	2194.53	3861.79	732.077	1112.48	1215.75
TRINITY_DN580224_c3_g1_i1	384.025	865.754	729.287	806.502	1091.65	1105.41	802.248	183.129	9093.69	9843.74	19392.5	9711.21	25084.7	19998.7	14154.2	5829.61	9201.43	7522.65
TRINITY_DN580224_c3_g7_i6	43.8886	171.248	190.802	132.139	225.991	344.029	569.497	45.7824	898.611	908.822	1813.07	1030.68	2239.93	1838.91	1405.07	789.083	1147.73	977.815
TRINITY_DN580340_c0_g1_i1	10.9721	42.812	4.24004	9.11301	30.6429	81.7774	217.894	302.672	104.416	244.542	1059.42	354.825	2386.29	1572.2	685.296	939.098	176.273	488.907
TRINITY_DN580627_c4_g1_i2	131.666	156.977	139.921	218.712	157.045	191.754	44.5693	43.2389	50.626	423.387	198.102	232.326	343.626	416.446	163.781	141.015	188.024	146.672
TRINITY_DN580774_c2_g1_i4	25.6017	118.922	67.8407	77.4606	210.67	270.711	247.607	55.9562	6853.49	8861.92	4341.03	21378.2	16150.4	6396.42	6184.9	2100.22	7665.9	2232.68
TRINITY_DN580926_c4_g1_i1	32.9164	71.3534	42.4004	50.1216	57.4554	152.275	633.875	885.126	1275.14	153.295	1037.88	895.51	1438.14	622.329	366.353	258.027	1018.46	342.235
TRINITY_DN580936_c1_g1_i1	73.1476	47.5689	21.2002	27.339	45.9643	64.858	44.5693	554.475	275.279	1065.77	241.168	2538.69	1100.88	327.541	1340.42	414.043	752.096	176.007
TRINITY_DN580947_c1_g3_i1	29.2591	52.3258	55.1205	22.7825	1244.87	19.7394	49.5215	22.8912	142.386	160.595	163.65	118.275	52358.5	280.75	1051.65	21.0022	62.6747	81.4846
TRINITY_DN580977_c0_g2_i1	29.2591	4.75689	12.7201	4.55651	3.83036	5.63982	19.8086	223.825	211.996	748.227	159.343	287.239	1177.24	233.958	504.274	51.0053	113.598	74.9658
TRINITY_DN581138_c4_g1_i2	672.958	513.744	674.166	464.764	490.286	724.717	415.98	783.387	509.424	2397.98	1080.95	882.837	1565.41	1324.2	1017.17	2010.21	1535.53	1395.02
TRINITY_DN581178_c9_g3_i7	208.471	95.1378	127.201	36.4521	57.4554	107.157	24.7607	638.41	158.206	291.991	1524.53	1182.75	28508.3	16826.3	4650.53	8184.86	11536.1	8487.43
TRINITY_DN581247_c3_g1_i1	179.212	137.95	118.721	59.2346	84.2679	109.977	227.799	910.56	310.084	401.488	917.3	667.408	2278.12	772.062	1646.43	612.064	998.878	488.907
TRINITY_DN581279_c0_g1_i1	124.351	47.5689	46.6404	18.226	3.83036	2.81991	24.7607	119.543	3.16412	51.0984	211.022	350.6	1654.5	687.837	1948.14	63.0066	43.0888	189.044
TRINITY_DN581296_c5_g4_i1	51.2034	33.2982	21.2002	13.6695	15.3214	16.9195	9.9043	76.3039	0	105.847	155.037	160.516	1559.05	767.383	1254.22	210.022	454.391	264.01
TRINITY_DN581400_c1_g3_i3	43.8886	85.624	89.0409	195.93	206.839	344.029	856.722	612.975	1085.29	938.021	499.562	1009.56	4486.23	1843.59	702.536	522.055	1562.95	958.258
TRINITY_DN581427_c7_g1_i2	25.6017	9.51378	8.48008	22.7825	15.3214	8.45973	9.9043	106.826	199.34	43.7986	624.453	42.241	2036.3	884.362	249.982	549.057	560.155	876.774
TRINITY_DN581436_c1_g4_i2	51.2034	42.812	148.401	59.2346	99.5893	101.517	89.1387	50.8693	34.8054	441.636	198.102	202.757	814.522	486.633	323.253	468.049	270.285	410.682
TRINITY_DN581460_c2_g1_i3	3.65738	0	4.24004	0	0	5.63982	4.95215	63.5866	0	0	684.745	219.653	5504.38	1553.48	254.292	1221.13	1880.24	1962.15
TRINITY_DN581480_c1_g1_i2	10.9721	4.75689	0	0	0	2.81991	34.665	437.476	25.313	98.5469	77.5183	920.854	4855.31	1768.72	1439.55	408.043	614.995	482.389
TRINITY_DN581489_c4_g1_i1	182.869	14.2707	42.4004	13.6695	7.66072	42.2987	0	663.844	22.1489	120.446	775.183	329.48	16576.8	6709.92	1086.13	2445.26	9459.96	13871.9
TRINITY_DN581516_c0_g1_i1	40721.3	68090.1	82002.4	37422.6	68360.4	97631	80824	59089.8	640855	1.25855e+06	1.95791e+06	1.01416e+06	4.15092e+06	1.51785e+06	1.18684e+06	309917	937041	637930
TRINITY_DN581629_c0_g1_i1	2121.28	1741.02	1653.62	669.807	547.741	882.632	257.512	633.323	1139.08	3138.9	3156.72	2851.27	4218.97	1436.5	3245.46	1194.12	2009.51	941.962
TRINITY_DN581655_c1_g1_i1	14.6295	14.2707	12.7201	13.6695	7.66072	5.63982	0	0	0	87.5973	34.4526	25.3446	776.341	786.099	181.022	486.051	35.2545	9.77815
TRINITY_DN581731_c1_g3_i1	43.8886	57.0827	67.8407	31.8956	65.1161	115.616	123.804	99.1951	22.1489	255.492	297.154	439.307	1641.77	79.5458	1301.63	1227.13	442.64	440.017
TRINITY_DN581736_c5_g3_i3	32.9164	23.7845	25.4402	50.1216	68.9464	188.934	54.4736	358.629	322.741	160.595	90.438	261.894	979.971	402.408	353.423	291.03	152.77	84.7439
TRINITY_DN581744_c0_g1_i3	1192.31	3301.28	309.523	72.9041	153.214	84.5973	534.832	674.018	923.924	835.824	1795.84	612.495	15215	3345.6	3728.18	3894.41	1939	2030.6
TRINITY_DN581803_c0_g3_i1	43.8886	23.7845	12.7201	18.226	11.4911	5.63982	0	0	0	248.192	4.30657	4.2241	1883.58	570.858	555.995	645.068	372.131	651.876
TRINITY_DN582139_c10_g1_i1	0	0	0	4.55651	3.83036	0	0	0	18.9847	120.446	103.358	0	2144.48	145.054	1068.89	438.046	454.391	720.324
TRINITY_DN582351_c5_g1_i5	21.9443	14.2707	4.24004	4.55651	3.83036	0	118.852	66.1301	256.294	1967.29	258.394	261.894	2220.84	800.137	788.737	330.035	0	550.836
TRINITY_DN582366_c2_g6_i1	10.9721	109.408	25.4402	50.1216	103.42	67.6779	1104.33	114.456	300.592	496.385	559.855	1132.06	14788.7	524.066	594.785	93.0097	191.941	149.932
TRINITY_DN582385_c0_g8_i1	29.2591	23.7845	16.9602	9.11301	22.9821	14.0996	29.7129	424.759	18.9847	3810.48	2011.17	7396.4	5663.47	1796.8	21.5502	3.00031	19.5858	231.416
TRINITY_DN582624_c7_g1_i1	3.65738	0	0	0	11.4911	0	4.95215	109.369	151.878	813.925	155.037	861.717	3340.81	3635.71	357.733	1884.2	2444.31	0
TRINITY_DN582660_c7_g7_i1	87.7772	23.7845	16.9602	31.8956	11.4911	11.2796	14.8564	236.542	417.664	631.43	1765.69	815.252	5758.92	1675.14	5197.9	696.073	1253.49	935.443
TRINITY_DN582768_c0_g1_i4	157.267	361.524	63.6006	0	19.1518	42.2987	262.464	1040.28	6103.59	2091.38	21287.4	7970.88	43226.9	20756.8	35837.9	5361.56	18594.8	19670.4
TRINITY_DN582894_c0_g2_i3	84.1198	118.922	97.5209	27.339	53.625	160.735	133.708	231.455	794.195	1054.82	1571.9	870.165	2405.38	1562.84	1409.38	702.073	763.848	785.511
TRINITY_DN582895_c5_g6_i1	69.4903	95.1378	59.3606	41.0086	61.2857	39.4788	24.7607	17.8043	0	72.9977	211.022	261.894	254.538	140.375	538.754	138.014	266.367	368.31
TRINITY_DN582898_c0_g3_i1	0	9.51378	4.24004	9.11301	3.83036	0	4.95215	5.08693	0	1635.15	1024.96	3510.23	5008.04	1492.65	0	0	0	9.77815
TRINITY_DN582907_c5_g1_i10	47.546	142.707	139.921	100.243	68.9464	70.4978	9.9043	0	15.8206	1350.46	2028.4	1060.25	8800.65	2685.84	887.867	594.062	1594.29	805.067
TRINITY_DN582918_c0_g6_i1	29.2591	142.707	42.4004	68.3476	114.911	143.815	203.038	35.6085	3534.33	9489.7	3850.08	8612.94	11549.7	2943.19	4301.42	723.076	1942.92	1698.14
TRINITY_DN582934_c1_g3_i1	0	0	0	0	0	2.81991	0	109.369	0	1423.46	90.438	756.114	4308.06	1623.67	25.8602	30.0031	0	0
TRINITY_DN582938_c0_g2_i3	146.295	99.8947	101.761	95.6867	111.08	93.0571	24.7607	134.804	158.206	361.339	409.124	832.148	1489.05	991.983	249.982	141.015	329.042	391.126
TRINITY_DN582972_c4_g7_i2	32.9164	38.0551	12.7201	27.339	38.3036	28.1991	54.4736	142.434	193.012	222.643	1003.43	1182.75	2570.83	23.3958	900.798	336.035	654.167	805.067
TRINITY_DN583170_c1_g5_i1	76.805	28.5413	21.2002	27.339	11.4911	2.81991	0	0	0	2525.72	508.176	1431.97	2036.3	1787.44	366.353	1371.14	86.1777	3.25938
TRINITY_DN583200_c11_g1_i1	296.248	99.8947	67.8407	27.339	45.9643	56.3982	84.1865	1732.1	791.031	2295.78	1507.3	392.841	5580.75	706.554	7227.93	621.065	1386.68	1606.88
TRINITY_DN583228_c2_g1_i2	7.31476	9.51378	4.24004	9.11301	3.83036	22.5593	74.2822	165.325	572.706	87.5973	77.5183	8.4482	1107.24	98.2624	163.781	324.034	117.515	117.338
TRINITY_DN583266_c2_g1_i1	3701.27	1660.15	1009.13	177.704	256.634	183.294	44.5693	674.018	1604.21	9340.06	19444.2	11865.5	66275.3	32075.7	34372.5	2070.22	4171.78	4351.28
TRINITY_DN583266_c2_g1_i4	3.65738	90.3809	67.8407	31.8956	49.7946	70.4978	277.32	0	3.16412	361.339	81.8249	4.2241	9207.91	5572.88	732.706	180.019	43.0888	195.563
TRINITY_DN583303_c1_g8_i2	0	4.75689	16.9602	9.11301	30.6429	0	1956.1	63.5866	2265.51	2390.68	2097.3	321.032	4944.4	1473.94	1435.24	294.031	638.498	1284.2
TRINITY_DN583388_c0_g1_i2	0	4.75689	4.24004	4.55651	3.83036	0	455.598	0	66.4466	113.146	34.4526	304.135	1228.15	290.108	724.086	147.015	203.693	254.232
TRINITY_DN583533_c10_g2_i2	0	9.51378	0	0	3.83036	0	0	0	0	14.5995	0	80.2579	4804.41	56.15	1168.02	1818.19	47.006	29.3344
TRINITY_DN583549_c4_g1_i1	0	0	0	0	0	0	0	0	12.6565	167.895	4.30657	308.359	24524.7	14.0375	1387.83	0	8045.86	5915.78
TRINITY_DN583621_c3_g1_i3	138.981	166.491	84.8008	95.6867	49.7946	36.6588	802.248	709.627	132.893	1649.75	1240.29	1081.37	2863.55	1871.67	2271.39	678.071	1559.03	1887.18
TRINITY_DN583740_c0_g1_i2	43.8886	52.3258	55.1205	45.5651	42.1339	53.5783	39.6172	38.152	44.2977	164.245	275.621	696.977	509.076	168.45	275.842	405.042	415.22	221.638
TRINITY_DN583773_c5_g1_i1	25.6017	4.75689	4.24004	4.55651	3.83036	5.63982	0	38.152	0	21.8993	43.0657	38.0169	1329.96	1169.79	306.013	435.046	795.185	935.443
TRINITY_DN583894_c7_g6_i5	76.805	57.0827	25.4402	18.226	137.893	33.8389	168.373	6684.23	47.4618	13219.9	6554.6	21902	34954.4	9423.84	64.6505	720.075	199.776	280.307
TRINITY_DN583894_c7_g7_i1	43.8886	28.5413	8.48008	22.7825	22.9821	25.3792	138.66	1439.6	129.729	7588.11	3479.71	2906.18	3678.07	4393.73	2711.01	2148.22	1743.14	52.1501
TRINITY_DN583959_c1_g2_i1	3225.81	4661.75	4757.33	3248.79	3638.84	4334.2	2391.89	1401.45	3221.08	9989.74	11197.1	6348.83	12370.5	11061.5	6184.9	4533.47	3999.43	1958.89
TRINITY_DN583991_c3_g2_i4	402.312	95.1378	72.0807	72.9041	45.9643	143.815	0	437.476	158.206	532.883	1416.86	312.584	19077.6	8179.18	3525.61	9225.97	13012.8	13402.6
TRINITY_DN584020_c0_g4_i1	18.2869	19.0276	25.4402	36.4521	7.66072	11.2796	14.8564	10.1739	6.32825	14.5995	202.409	59.1374	1355.41	126.337	327.563	477.05	266.367	52.1501
TRINITY_DN584261_c0_g2_i1	7.31476	4.75689	12.7201	4.55651	3.83036	56.3982	4.95215	94.1082	18.9847	2474.62	1537.45	916.63	1972.67	767.383	107.751	807.084	1324	355.273
TRINITY_DN584276_c0_g1_i1	0	4.75689	4.24004	4.55651	0	2.81991	0	0	0	0	206.716	0	1164.51	795.458	0	48.005	893.114	739.88
TRINITY_DN584370_c0_g3_i2	58.5181	38.0551	42.4004	31.8956	30.6429	50.7584	44.5693	175.499	329.069	277.391	555.548	337.928	903.61	720.591	538.754	222.023	227.196	296.604
TRINITY_DN584397_c5_g1_i1	54.8607	42.812	29.6803	18.226	19.1518	14.0996	64.3779	114.456	306.92	390.538	413.431	363.273	617.255	622.329	715.466	81.0085	121.432	241.194
TRINITY_DN584406_c1_g1_i1	18.2869	33.2982	21.2002	31.8956	15.3214	16.9195	9.9043	0	44.2977	94.897	38.7592	392.841	4225.33	0	1055.96	213.022	31.3373	218.379
TRINITY_DN584435_c3_g2_i2	58.5181	28.5413	16.9602	9.11301	11.4911	5.63982	94.0908	1065.71	490.439	2288.48	5818.18	1381.28	4180.79	3195.87	379.283	435.046	720.759	2490.17
TRINITY_DN584435_c3_g3_i1	95.0919	109.408	12.7201	36.4521	7.66072	19.7394	118.852	640.953	107.58	777.426	1851.83	912.406	1648.13	1062.17	775.806	537.056	501.397	1039.74
TRINITY_DN584504_c3_g1_i2	43.8886	156.977	169.602	104.8	245.143	270.711	158.469	15.2608	3578.62	3365.2	9452.93	4274.79	14279.6	9512.74	5404.79	2964.31	5213.75	2881.29
TRINITY_DN584530_c1_g1_i1	0	14.2707	12.7201	13.6695	19.1518	2.81991	3050.52	40.6954	66.4466	262.792	559.855	156.292	9443.36	215.242	189.642	30.0031	86.1777	39.1126
TRINITY_DN584576_c9_g1_i2	3.65738	0	0	0	0	0	4.95215	165.325	2888.84	3452.79	4539.13	3598.93	6751.62	2002.68	3176.5	327.034	3086.73	746.399
TRINITY_DN584644_c8_g4_i1	0	0	0	0	3.83036	0	0	5.08693	12.6565	974.52	86.1315	992.664	2519.93	884.362	0	12.0013	11.7515	0
TRINITY_DN584671_c10_g1_i1	1228.88	1151.17	462.164	22.7825	68.9464	42.2987	59.4258	381.52	1540.93	1613.25	8905.99	5470.21	11441.5	7884.39	4331.59	1521.16	3470.61	3419.09
TRINITY_DN584698_c2_g1_i1	51.2034	61.8396	29.6803	18.226	42.1339	33.8389	84.1865	221.281	310.084	324.84	521.095	266.118	2265.39	753.345	474.104	333.035	285.953	309.641
TRINITY_DN584746_c2_g16_i1	0	9.51378	4.24004	0	256.634	2.81991	39.6172	0	161.37	160.595	844.088	122.499	79632.2	931.154	1443.86	45.0047	35.2545	16.2969
TRINITY_DN584769_c1_g1_i1	7.31476	4.75689	12.7201	18.226	11.4911	31.019	34.665	94.1082	34.8054	941.671	990.512	811.028	1959.94	1151.07	1508.51	342.036	1175.15	606.245
TRINITY_DN584799_c1_g1_i1	402.312	442.391	428.244	154.921	218.33	225.593	173.325	330.65	379.695	113.146	236.862	494.22	6363.45	795.458	1672.29	165.017	266.367	215.119
TRINITY_DN584811_c6_g9_i1	84.1198	71.3534	63.6006	168.591	57.4554	121.256	39.6172	81.3909	683.451	1452.65	900.074	1499.56	1794.49	444.521	1331.8	444.046	1155.56	338.976
TRINITY_DN584930_c4_g1_i1	310.877	332.982	224.722	255.164	337.071	510.404	539.784	1330.23	3088.18	956.27	3113.65	2361.27	8635.2	2653.09	4870.34	2334.24	3137.65	2496.69
TRINITY_DN585036_c1_g1_i1	54.8607	38.0551	12.7201	13.6695	30.6429	14.0996	54.4736	323.02	971.386	591.282	637.373	511.116	1158.15	570.858	1021.48	84.0088	391.717	674.692
TRINITY_DN585153_c1_g1_i1	47.546	71.3534	16.9602	27.339	34.4732	56.3982	79.2344	371.346	509.424	208.044	1210.15	861.717	3550.81	2035.44	2215.36	129.014	1006.71	915.886
TRINITY_DN585211_c4_g1_i1	7.31476	4.75689	4.24004	4.55651	7.66072	2.81991	19.8086	48.3258	423.993	810.275	378.978	2335.93	1368.14	191.846	1620.57	198.021	544.486	35.8532
TRINITY_DN585283_c0_g3_i2	25.6017	23.7845	12.7201	18.226	11.4911	2.81991	29.7129	38.152	12.6565	72.9977	275.621	118.275	909.973	88.9041	1077.51	6.00063	548.403	195.563
TRINITY_DN585408_c3_g2_i10	175.554	85.624	114.481	63.7911	130.232	281.991	292.177	6559.6	15902.9	16997.5	37962.4	26375.3	58601	30241.4	19511.5	2151.23	16377.7	5361.68
TRINITY_DN585429_c3_g5_i1	0	0	8.48008	0	11.4911	11.2796	4.95215	0	12.6565	792.025	86.1315	1106.71	2679.01	388.371	512.894	918.096	803.019	140.153
TRINITY_DN585623_c9_g5_i2	29.2591	42.812	59.3606	18.226	19.1518	98.6969	59.4258	68.6735	768.882	3029.41	964.672	1440.42	2551.74	552.141	1206.81	75.0079	133.184	208.6
TRINITY_DN585692_c0_g7_i2	47.546	0	8.48008	4.55651	0	5.63982	0	473.084	98.0878	1981.89	813.942	3370.83	1298.14	238.637	2206.74	84.0088	403.468	537.798
TRINITY_DN585828_c7_g1_i5	10.9721	9.51378	16.9602	9.11301	3.83036	5.63982	34.665	68.6735	28.4771	229.943	94.7446	105.603	706.343	407.087	168.091	276.029	571.906	0
TRINITY_DN585843_c4_g1_i1	84.1198	133.193	50.8805	59.2346	45.9643	59.2181	351.602	368.802	389.187	459.886	852.701	756.114	1228.15	547.462	857.697	249.026	395.634	563.873
TRINITY_DN586073_c2_g2_i1	58.5181	19.0276	29.6803	41.0086	7.66072	14.0996	84.1865	233.999	721.42	562.083	663.212	316.808	776.341	107.621	594.785	609.064	364.297	250.972
TRINITY_DN586102_c1_g1_i1	135.323	38.0551	25.4402	31.8956	57.4554	2.81991	0	0	0	14.5995	30.146	8.4482	235.448	18.7167	90.5108	51.0053	27.4202	32.5938
TRINITY_DN586165_c6_g12_i2	3.65738	0	0	0	0	0	4.95215	132.26	22.1489	832.174	499.562	1322.14	3239	4.67916	900.798	1077.11	289.87	0
TRINITY_DN586184_c1_g3_i1	10.9721	4.75689	4.24004	4.55651	7.66072	8.45973	19.8086	241.629	3.16412	3.64989	4.30657	8.4482	11237.9	8759.39	34.4803	351.037	7.83433	1205.97
TRINITY_DN586232_c1_g3_i1	21.9443	9.51378	33.9203	9.11301	3.83036	36.6588	94.0908	172.956	218.324	594.931	792.409	38.0169	1565.41	879.683	1245.6	345.036	454.391	501.945
TRINITY_DN586267_c0_g1_i1	21.9443	95.1378	33.9203	41.0086	72.7768	45.1186	807.2	91.5647	386.023	186.144	55.9855	152.068	1228.15	659.762	814.597	501.052	697.256	498.686
TRINITY_DN586277_c2_g1_i1	3.65738	33.2982	0	0	0	2.81991	4.95215	0	0	0	34.4526	59.1374	7012.52	1151.07	1680.91	252.026	191.941	179.266
TRINITY_DN586330_c0_g3_i1	438.886	137.95	118.721	154.921	199.179	191.754	133.708	2884.29	2053.52	3168.1	2493.51	3573.59	7426.15	3036.78	6090.08	1110.12	2792.94	3833.03
TRINITY_DN586346_c1_g2_i4	0	4.75689	4.24004	13.6695	38.3036	81.7774	490.263	450.193	72.7748	266.442	107.664	105.603	1686.31	1235.3	831.837	726.076	900.949	798.549
TRINITY_DN586441_c1_g4_i1	43.8886	104.652	16.9602	18.226	22.9821	33.8389	39.6172	61.0432	18.9847	459.886	499.562	177.412	636.345	360.296	288.772	96.0101	172.355	110.819
TRINITY_DN586469_c5_g2_i1	84.1198	266.386	156.882	145.808	467.304	530.143	252.56	99.1951	7084.47	12949.8	5844.02	21711.9	17308.6	5086.25	6990.88	1836.19	5589.8	2682.47
TRINITY_DN586561_c9_g1_i1	25.6017	28.5413	12.7201	41.0086	15.3214	22.5593	326.842	562.106	189.847	113.146	689.052	164.74	973.608	313.504	215.502	138.014	250.699	345.495
TRINITY_DN586716_c3_g4_i1	43.8886	95.1378	29.6803	63.7911	88.0982	67.6779	89.1387	33.065	885.954	1000.07	645.986	485.772	782.704	664.441	952.518	72.0075	121.432	234.676
TRINITY_DN586749_c2_g7_i1	248.702	337.739	305.283	332.625	406.018	329.93	683.396	422.215	661.302	1412.51	792.409	730.77	1024.52	758.024	478.414	441.046	736.427	1114.71
TRINITY_DN586765_c6_g1_i1	3.65738	0	0	0	0	0	9.9043	376.433	3.16412	624.131	2506.43	2272.57	6592.53	1707.89	3017.03	159.017	3.91717	19.5563
TRINITY_DN586821_c2_g1_i3	65.8329	42.812	29.6803	59.2346	19.1518	59.2181	24.7607	172.956	113.908	693.478	1141.24	561.806	1285.42	594.254	616.335	183.019	258.533	192.304
TRINITY_DN586836_c0_g1_i1	124.351	137.95	93.2809	123.026	183.857	256.612	133.708	274.694	294.263	357.689	366.059	333.704	769.978	416.446	379.283	264.028	231.113	404.163
TRINITY_DN586889_c1_g8_i25	3.65738	0	4.24004	18.226	22.9821	138.176	4.95215	58.4997	2952.13	2704.57	7708.77	6010.9	10200.6	5895.75	6615.91	1092.11	2503.07	1795.92
TRINITY_DN586894_c6_g23_i1	18.2869	28.5413	12.7201	36.4521	26.8125	22.5593	99.043	58.4997	705.599	1430.76	564.161	515.34	1164.51	276.071	676.676	15.0016	50.9232	104.3
TRINITY_DN586894_c6_g3_i1	0	61.8396	16.9602	22.7825	88.0982	172.015	406.076	0	3607.1	13161.5	8294.46	7345.71	15221.4	1394.39	4534.16	498.052	763.848	1183.16
TRINITY_DN586959_c9_g3_i2	0	0	0	0	0	0	0	10.1739	0	10.9497	8.61315	0	2367.2	0	1021.48	1317.14	1104.64	0
TRINITY_DN586972_c0_g1_i2	566.894	275.9	224.722	68.3476	42.1339	56.3982	24.7607	139.891	126.565	164.245	245.475	194.309	706.343	397.729	749.946	339.035	340.794	661.655
TRINITY_DN586973_c1_g3_i1	47.546	66.5965	25.4402	54.6781	15.3214	53.5783	49.5215	96.6517	699.271	2014.74	1007.74	1436.19	3347.17	608.291	1745.56	90.0094	266.367	156.45
TRINITY_DN587036_c2_g1_i1	43.8886	4.75689	12.7201	4.55651	7.66072	0	0	17.8043	50.626	32.849	185.183	67.5856	1215.42	56.15	844.767	162.017	62.6747	26.0751
TRINITY_DN587066_c2_g1_i1	175.554	214.06	152.641	309.843	367.714	231.233	336.746	394.237	829	416.087	1782.92	1026.46	15832.3	8371.02	4223.84	441.046	552.321	410.682
TRINITY_DN587121_c0_g16_i4	69.4903	71.3534	33.9203	63.7911	45.9643	31.019	113.899	203.477	711.928	430.687	155.037	173.188	1088.15	687.837	241.362	168.018	184.107	149.932
TRINITY_DN587142_c7_g1_i4	65.8329	109.408	21.2002	31.8956	49.7946	28.1991	262.464	208.564	341.725	430.687	551.241	295.687	986.335	271.391	435.314	381.04	86.1777	586.689
TRINITY_DN587346_c0_g2_i1	29.2591	47.5689	29.6803	41.0086	19.1518	39.4788	118.852	89.0213	151.878	10.9497	0	33.7928	292.719	88.9041	228.432	0	3.91717	9.77815
TRINITY_DN587360_c5_g4_i1	25.6017	109.408	55.1205	63.7911	153.214	360.949	307.033	68.6735	6480.12	21757	16489.9	11261.5	25237.4	2587.58	7495.15	1113.12	1233.91	1779.62
TRINITY_DN587447_c2_g2_i1	65.8329	47.5689	33.9203	45.5651	22.9821	5.63982	0	5.08693	79.1031	722.678	3423.73	219.653	4861.68	2695.2	94.8208	693.073	356.462	2350.01
TRINITY_DN587763_c1_g5_i1	1484.9	570.827	347.683	132.139	114.911	2.81991	64.3779	216.194	1313.11	4540.46	22178.9	26535.8	45314.1	33105.1	23157.8	963.101	3333.51	593.208
TRINITY_DN587763_c1_g5_i8	263.332	599.368	216.242	36.4521	103.42	25.3792	24.7607	7.63039	50.626	8292.54	20856.7	2547.13	38193.4	17804.2	17050.5	600.063	1171.23	397.645
TRINITY_DN587771_c1_g1_i1	32.9164	33.2982	33.9203	41.0086	34.4732	93.0571	49.5215	129.717	971.386	496.385	736.424	760.338	1743.59	776.741	504.274	309.032	599.327	544.317
TRINITY_DN587776_c3_g9_i3	10.9721	28.5413	16.9602	18.226	42.1339	47.9385	19.8086	5.08693	765.718	2595.07	611.533	2078.26	2615.38	570.858	1499.89	165.017	227.196	205.341
TRINITY_DN587859_c0_g7_i1	32.9164	76.1103	29.6803	50.1216	91.9286	81.7774	113.899	78.8474	1170.73	2273.88	857.008	4494.44	2984.46	935.833	1560.23	357.037	1038.05	505.204
TRINITY_DN587908_c4_g12_i2	3.65738	28.5413	8.48008	13.6695	42.1339	64.858	118.852	20.3477	1585.23	3719.23	852.701	2555.58	4486.23	1272.73	2560.16	222.023	219.361	596.467
TRINITY_DN587911_c1_g2_i4	526.663	832.456	970.969	387.303	471.134	552.703	336.746	178.043	898.611	1029.27	938.833	481.548	5179.85	3476.62	1288.7	2004.21	2299.38	1492.8
TRINITY_DN587928_c1_g3_i3	124.351	38.0551	25.4402	4.55651	0	0	207.99	1149.65	259.458	21.8993	25.8394	38.0169	1463.59	70.1875	1504.2	105.011	834.357	1424.35
TRINITY_DN588060_c6_g1_i2	98.7493	33.2982	29.6803	45.5651	53.625	112.796	158.469	1691.4	765.718	2664.42	3303.14	2074.03	3983.52	2405.09	978.378	759.079	27.4202	2072.97
TRINITY_DN588283_c10_g1_i1	80.4624	661.208	4.24004	729.041	22.9821	366.588	0	0	0	532.883	482.336	283.015	2017.21	1249.34	728.396	585.061	552.321	322.679
TRINITY_DN588283_c10_g1_i3	0	0	0	0	0	0	0	0	12.6565	0	783.796	515.34	5046.22	1890.38	409.453	1053.11	0	710.545
TRINITY_DN588319_c2_g5_i8	21.9443	61.8396	4.24004	9.11301	15.3214	112.796	34.665	272.151	3.16412	7.29977	2502.12	561.806	12466	18.7167	6654.7	3.00031	7.83433	3.25938
[truncated: 3,098 more rows]
