# Supplementary material for: Temporal changes in transcriptome profile provide insights of White Spot Syndrome Virus infection in Litopenaeus vannamei
Source: Sci Rep. 2019 Sep 18;9:13509. doi: 10.1038/s41598-019-49836-0 (PMC6751192; doi:10.1038/s41598-019-49836-0)
Supplement: Supplementary file 5 — Suppl Tab 4 [file 41598_2019_49836_MOESM5_ESM.xlsx]

## Sheet: S.Tab 4 Fish_All_Up_inf_FDR0.05
Tag	GO ID	GO Description	GO Category	FDR	Nr Test	Nr Reference
UNDER	GO:0030036	actin cytoskeleton organization	BIOLOGICAL_PROCESS	0.0235454	7	160
UNDER	GO:0005912	adherens junction	CELLULAR_COMPONENT	0.045561	4	114
OVER	GO:0004813	alanine-tRNA ligase activity	MOLECULAR_FUNCTION	0.0298833	4	1
OVER	GO:0006419	alanyl-tRNA aminoacylation	BIOLOGICAL_PROCESS	0.0298833	4	1
UNDER	GO:0048646	anatomical structure formation involved in morphogenesis	BIOLOGICAL_PROCESS	0.00641181	9	200
OVER	GO:0043190	ATP-binding cassette (ABC) transporter complex	CELLULAR_COMPONENT	0.0010381	6	1
OVER	GO:0003283	atrial septum development	BIOLOGICAL_PROCESS	0.0478136	3	0
UNDER	GO:0007610	behavior	BIOLOGICAL_PROCESS	0.00587768	4	139
UNDER	GO:0098588	bounding membrane of organelle	CELLULAR_COMPONENT	0.00375324	15	274
UNDER	GO:0007420	brain development	BIOLOGICAL_PROCESS	0.0298833	3	104
UNDER	GO:0007155	cell adhesion	BIOLOGICAL_PROCESS	0.00646741	10	211
UNDER	GO:0007267	cell-cell signaling	BIOLOGICAL_PROCESS	0.0146172	10	202
UNDER	GO:0022402	cell cycle process	BIOLOGICAL_PROCESS	0.00392146	12	239
UNDER	GO:0048468	cell development	BIOLOGICAL_PROCESS	7.32118e-05	22	406
UNDER	GO:0008283	cell population proliferation	BIOLOGICAL_PROCESS	0.00305947	12	243
UNDER	GO:0044255	cellular lipid metabolic process	BIOLOGICAL_PROCESS	0.00504033	12	236
UNDER	GO:0044257	cellular protein catabolic process	BIOLOGICAL_PROCESS	0.0398883	8	163
UNDER	GO:0071495	cellular response to endogenous stimulus	BIOLOGICAL_PROCESS	0.0056246	6	166
UNDER	GO:0071396	cellular response to lipid	BIOLOGICAL_PROCESS	0.047716	1	70
UNDER	GO:0033554	cellular response to stress	BIOLOGICAL_PROCESS	0.00558653	28	404
UNDER	GO:0006935	chemotaxis	BIOLOGICAL_PROCESS	0.0253925	1	79
UNDER	GO:0003682	chromatin binding	MOLECULAR_FUNCTION	6.53643e-05	4	184
UNDER	GO:0006338	chromatin remodeling	BIOLOGICAL_PROCESS	0.0138084	0	64
UNDER	GO:0072359	circulatory system development	BIOLOGICAL_PROCESS	0.0209283	5	135
UNDER	GO:0044430	cytoskeletal part	CELLULAR_COMPONENT	0.0298833	27	364
UNDER	GO:0008092	cytoskeletal protein binding	MOLECULAR_FUNCTION	0.00218603	18	317
UNDER	GO:0005829	cytosol	CELLULAR_COMPONENT	0.000716135	22	376
UNDER	GO:0003006	developmental process involved in reproduction	BIOLOGICAL_PROCESS	0.00498043	9	203
UNDER	GO:0003677	DNA binding	MOLECULAR_FUNCTION	0.000703147	67	812
UNDER	GO:0003700	DNA-binding transcription factor activity	MOLECULAR_FUNCTION	0.00490659	24	365
UNDER	GO:0140297	DNA-binding transcription factor binding	MOLECULAR_FUNCTION	0.0477621	1	71
OVER	GO:0009307	DNA restriction-modification system	BIOLOGICAL_PROCESS	0.0478136	3	0
UNDER	GO:0009790	embryo development	BIOLOGICAL_PROCESS	0.00500902	14	261
UNDER	GO:0004175	endopeptidase activity	MOLECULAR_FUNCTION	0.0307938	15	241
UNDER	GO:0005789	endoplasmic reticulum membrane	CELLULAR_COMPONENT	0.00498043	5	153
UNDER	GO:0005768	endosome	CELLULAR_COMPONENT	0.0389516	6	139
UNDER	GO:0008047	enzyme activator activity	MOLECULAR_FUNCTION	0.00498043	5	152
UNDER	GO:0004857	enzyme inhibitor activity	MOLECULAR_FUNCTION	0.000180086	3	158
UNDER	GO:0070062	extracellular exosome	CELLULAR_COMPONENT	3.03212e-05	14	327
UNDER	GO:0048732	gland development	BIOLOGICAL_PROCESS	0.00666872	0	72
UNDER	GO:0044431	Golgi apparatus part	CELLULAR_COMPONENT	0.0398883	7	152
UNDER	GO:0030695	GTPase regulator activity	MOLECULAR_FUNCTION	8.17947e-05	2	150
UNDER	GO:0005085	guanyl-nucleotide exchange factor activity	MOLECULAR_FUNCTION	0.000132628	1	126
UNDER	GO:0016570	histone modification	BIOLOGICAL_PROCESS	0.0478136	5	124
UNDER	GO:0006886	intracellular protein transport	BIOLOGICAL_PROCESS	0.00472532	16	281
UNDER	GO:0034220	ion transmembrane transport	BIOLOGICAL_PROCESS	0.0379731	11	198
UNDER	GO:0006869	lipid transport	BIOLOGICAL_PROCESS	0.0453439	4	113
UNDER	GO:0008168	methyltransferase activity	MOLECULAR_FUNCTION	0.00665324	5	151
UNDER	GO:0015630	microtubule cytoskeleton	CELLULAR_COMPONENT	0.00498043	14	260
UNDER	GO:0000226	microtubule cytoskeleton organization	BIOLOGICAL_PROCESS	0.00354636	2	113
UNDER	GO:0005743	mitochondrial inner membrane	CELLULAR_COMPONENT	0.0146172	4	129
UNDER	GO:0044455	mitochondrial membrane part	CELLULAR_COMPONENT	0.0129109	1	85
UNDER	GO:0098798	mitochondrial protein complex	CELLULAR_COMPONENT	0.00342262	1	99
UNDER	GO:0015077	monovalent inorganic cation transmembrane transporter activity	MOLECULAR_FUNCTION	0.0078598	4	136
UNDER	GO:0015672	monovalent inorganic cation transport	BIOLOGICAL_PROCESS	0.0224404	6	147
UNDER	GO:0006928	movement of cell or subcellular component	BIOLOGICAL_PROCESS	0.000655285	13	276
UNDER	GO:0003729	mRNA binding	MOLECULAR_FUNCTION	0.00986415	6	159
UNDER	GO:0000398	mRNA splicing via spliceosome	BIOLOGICAL_PROCESS	0.000823094	1	111
UNDER	GO:0032504	multicellular organism reproduction	BIOLOGICAL_PROCESS	0.037586	11	196
UNDER	GO:0044703	multi-organism reproductive process	BIOLOGICAL_PROCESS	0.022862	11	203
UNDER	GO:0061061	muscle structure development	BIOLOGICAL_PROCESS	0.0224404	6	147
UNDER	GO:0051129	negative regulation of cellular component organization	BIOLOGICAL_PROCESS	0.0453439	4	113
UNDER	GO:0032269	negative regulation of cellular protein metabolic process	BIOLOGICAL_PROCESS	0.0483595	6	136
UNDER	GO:0051093	negative regulation of developmental process	BIOLOGICAL_PROCESS	0.029248	5	134
UNDER	GO:0051241	negative regulation of multicellular organismal process	BIOLOGICAL_PROCESS	0.0230056	6	149
UNDER	GO:0048585	negative regulation of response to stimulus	BIOLOGICAL_PROCESS	0.0180395	11	208
UNDER	GO:0045892	negative regulation of transcription DNA-templated	BIOLOGICAL_PROCESS	0.00764463	7	173
UNDER	GO:0030182	neuron differentiation	BIOLOGICAL_PROCESS	0.0197871	15	248
UNDER	GO:0097458	neuron part	CELLULAR_COMPONENT	0.0235454	9	181
UNDER	GO:0000790	nuclear chromatin	CELLULAR_COMPONENT	0.00971773	2	105
UNDER	GO:0005730	nucleolus	CELLULAR_COMPONENT	0.00299268	10	221
UNDER	GO:0044451	nucleoplasm part	CELLULAR_COMPONENT	0.000797053	10	240
UNDER	GO:0070925	organelle assembly	BIOLOGICAL_PROCESS	0.0394345	6	141
UNDER	GO:0051640	organelle localization	BIOLOGICAL_PROCESS	0.0404839	3	101
UNDER	GO:0018193	peptidyl-amino acid modification	BIOLOGICAL_PROCESS	0.00387581	10	217
OVER	GO:0030585	phosphoenolpyruvate carboxykinase (diphosphate) activity	MOLECULAR_FUNCTION	0.0478136	3	0
OVER	GO:0009401	phosphoenolpyruvate-dependent sugar phosphotransferase system	BIOLOGICAL_PROCESS	0.0152868	5	2
OVER	GO:0015979	photosynthesis	BIOLOGICAL_PROCESS	0.00551181	8	7
OVER	GO:0009521	photosystem	CELLULAR_COMPONENT	0.0199045	7	7
OVER	GO:0009538	photosystem I reaction center	CELLULAR_COMPONENT	0.0437993	6	6
UNDER	GO:0120025	plasma membrane bounded cell projection	CELLULAR_COMPONENT	0.0180395	11	208
UNDER	GO:0120036	plasma membrane bounded cell projection organization	BIOLOGICAL_PROCESS	0.0226465	12	217
UNDER	GO:0043085	positive regulation of catalytic activity	BIOLOGICAL_PROCESS	0.00183581	3	135
UNDER	GO:0051130	positive regulation of cellular component organization	BIOLOGICAL_PROCESS	0.00490659	8	192
UNDER	GO:0051094	positive regulation of developmental process	BIOLOGICAL_PROCESS	0.015844	5	138
UNDER	GO:0051240	positive regulation of multicellular organismal process	BIOLOGICAL_PROCESS	0.0478136	10	181
UNDER	GO:0001934	positive regulation of protein phosphorylation	BIOLOGICAL_PROCESS	0.0132871	1	86
UNDER	GO:0045893	positive regulation of transcription DNA-templated	BIOLOGICAL_PROCESS	0.00498043	8	193
UNDER	GO:0009791	post-embryonic development	BIOLOGICAL_PROCESS	0.0483595	6	136
UNDER	GO:0098794	postsynapse	CELLULAR_COMPONENT	0.0404839	0	55
UNDER	GO:0044877	protein-containing complex binding	MOLECULAR_FUNCTION	0.00764463	7	173
UNDER	GO:0032984	protein-containing complex disassembly	BIOLOGICAL_PROCESS	0.0345216	1	74
UNDER	GO:0031503	protein-containing complex localization	BIOLOGICAL_PROCESS	0.0404839	0	55
UNDER	GO:0006486	protein glycosylation	BIOLOGICAL_PROCESS	0.0298833	3	104
OVER	GO:0070208	protein heterotrimerization	BIOLOGICAL_PROCESS	0.0478136	3	0
UNDER	GO:0042803	protein homodimerization activity	MOLECULAR_FUNCTION	0.0462463	2	87
UNDER	GO:0004672	protein kinase activity	MOLECULAR_FUNCTION	0.0159905	19	296
UNDER	GO:0006479	protein methylation	BIOLOGICAL_PROCESS	0.00228421	0	80
OVER	GO:0008982	protein-N(PI)-phosphohistidine-sugar phosphotransferase activity	MOLECULAR_FUNCTION	0.0298833	4	1
OVER	GO:0009357	protein-N(PI)-phosphohistidine-sugar phosphotransferase complex	CELLULAR_COMPONENT	0.0298833	4	1
UNDER	GO:0006508	proteolysis	BIOLOGICAL_PROCESS	1.91516e-06	30	545
UNDER	GO:0017016	Ras GTPase binding	MOLECULAR_FUNCTION	0.0143423	4	128
UNDER	GO:0051098	regulation of binding	BIOLOGICAL_PROCESS	0.0404839	0	54
UNDER	GO:0065008	regulation of biological quality	BIOLOGICAL_PROCESS	0.000369151	42	590
UNDER	GO:0045595	regulation of cell differentiation	BIOLOGICAL_PROCESS	0.022862	11	204
UNDER	GO:0030334	regulation of cell migration	BIOLOGICAL_PROCESS	0.00657211	0	70
UNDER	GO:0043087	regulation of GTPase activity	BIOLOGICAL_PROCESS	1.58115e-06	1	168
UNDER	GO:2000026	regulation of multicellular organismal development	BIOLOGICAL_PROCESS	0.0491133	14	223
UNDER	GO:0033043	regulation of organelle organization	BIOLOGICAL_PROCESS	0.000761282	9	229
UNDER	GO:0046578	regulation of Ras protein signal transduction	BIOLOGICAL_PROCESS	0.0478136	1	72
UNDER	GO:0006357	regulation of transcription by RNA polymerase II	BIOLOGICAL_PROCESS	0.000845363	13	274
UNDER	GO:0051049	regulation of transport	BIOLOGICAL_PROCESS	0.0275595	13	224
OVER	GO:0032199	reverse transcription involved in RNA-mediated transposition	BIOLOGICAL_PROCESS	0.0478136	3	0
UNDER	GO:0044391	ribosomal subunit	CELLULAR_COMPONENT	0.047716	1	70
UNDER	GO:0050658	RNA transport	BIOLOGICAL_PROCESS	0.0200142	0	62
UNDER	GO:0006364	rRNA processing	BIOLOGICAL_PROCESS	0.000817243	0	92
UNDER	GO:0007600	sensory perception	BIOLOGICAL_PROCESS	0.0404839	3	101
UNDER	GO:0005102	signaling receptor binding	MOLECULAR_FUNCTION	0.0182482	20	301
UNDER	GO:0003735	structural constituent of ribosome	MOLECULAR_FUNCTION	4.92551e-09	1	215
UNDER	GO:0097435	supramolecular fiber organization	BIOLOGICAL_PROCESS	0.0483595	6	136
UNDER	GO:0003712	transcription coregulator activity	MOLECULAR_FUNCTION	0.0034483	7	184
UNDER	GO:0005667	transcription factor complex	CELLULAR_COMPONENT	1.66218e-05	28	492
UNDER	GO:0046914	transition metal ion binding	MOLECULAR_FUNCTION	0.0068246	35	466
UNDER	GO:0007169	transmembrane receptor protein tyrosine kinase signaling pathway	BIOLOGICAL_PROCESS	0.00634905	1	90
UNDER	GO:0004888	transmembrane signaling receptor activity	MOLECULAR_FUNCTION	0.0178809	2	96
UNDER	GO:0005215	transporter activity	MOLECULAR_FUNCTION	0.022643	58	653
UNDER	GO:0035239	tube morphogenesis	BIOLOGICAL_PROCESS	0.049346	6	138
OVER	GO:0009036	type II site-specific deoxyribonuclease activity	MOLECULAR_FUNCTION	0.0478136	3	0
OVER	GO:0009359	type II site-specific deoxyribonuclease complex	CELLULAR_COMPONENT	0.0478136	3	0
UNDER	GO:0016192	vesicle-mediated transport	BIOLOGICAL_PROCESS	0.000621457	20	357
OVER	GO:0019031	viral envelope	CELLULAR_COMPONENT	0.00665324	7	5
UNDER	GO:0098805	whole membrane	CELLULAR_COMPONENT	0.00641181	9	200
