# Supplementary material for: Temporal changes in transcriptome profile provide insights of White Spot Syndrome Virus infection in Litopenaeus vannamei
Source: Sci Rep. 2019 Sep 18;9:13509. doi: 10.1038/s41598-019-49836-0 (PMC6751192; doi:10.1038/s41598-019-49836-0)
Supplement: Supplementary file 6 — Suppl Tab 5 [file 41598_2019_49836_MOESM6_ESM.xlsx]

## Sheet: S.Tab 5 Viral gene profile
Feature (Contig ID)	BlastX result	Average Expression level 1.5hpi	Average Expresssion level 18hpi	Average Expression level 56hpi	//	Difference 56hpi - 18hpi	Status
TRINITY_DN549492_c1_g1_i2	AAA domain (ALZ45670.1)	2279.81	11981.6	8261.14		-3720.46	Bell-shaped Profile
TRINITY_DN559247_c0_g2_i1	Collagen alpha-1(IV) chain (ALZ45690.1)	214.021	571.937	822.479		250.541	Bell-shaped Profile
TRINITY_DN583276_c4_g1_i1	Envelope and capsid protein - wsv442 (YP_009220620.1)	2525.78	8043.81	7401.89		-641.917	Bell-shaped Profile
TRINITY_DN592344_c0_g5_i4	Envelope protein wsv338 (YP_009220592)	14.5995	653.327	999.95		346.623	Bell-shaped Profile
TRINITY_DN546330_c1_g1_i1	Hypothetical protein (AWM67196.1)	226.119	654.062	939.868		285.807	Bell-shaped Profile
TRINITY_DN572260_c0_g2_i2	Hypothetical protein Swssvgp078 (YP_009220552.1)	1804.97	7513.85	7460.81		-53.0454	Bell-shaped Profile
TRINITY_DN512894_c0_g1_i1	Immediate-early protein - wsv056 (AAL33060.1)	116.348	717.322	1000.55		283.229	Bell-shaped Profile
TRINITY_DN589043_c9_g8_i1	Microtubule-binding protein MIP-T3 (AWU58857.1)	2996.93	26873.3	11905		-14968.2	Bell-shaped Profile
TRINITY_DN300659_c0_g1_i1	Microtubule-binding protein MIP-T3 (AWU58857.1)	404.106	847.131	1219.67		372.537	Bell-shaped Profile
TRINITY_DN583331_c1_g1_i2	ORF1005 (ATU83357.1)	4808.25	28762.4	16401.2		-12361.2	Bell-shaped Profile
TRINITY_DN349306_c0_g1_i1	ORF1053 (ATU83449.1)	1716.94	13790.4	11585.9		-2204.42	Bell-shaped Profile
TRINITY_DN569093_c0_g1_i1	ORF1154 (ATU83407.1)	900.42	1925.6	2288.11		362.509	Bell-shaped Profile
TRINITY_DN584542_c2_g3_i1	ORF365 (ATU83386.1)	2747.84	7217.64	6947.43		-270.201	Bell-shaped Profile
TRINITY_DN588797_c0_g1_i2	Putative TATA-box bind protein (YP_009220580.1)	2878.01	2629.24	1412.99		-1216.24	Bell-shaped Profile
TRINITY_DN569024_c0_g4_i3	RING finger containing E3 ubiquitin -protein ligase WSV403 (Q8VAK2.2)	1593.05	7251.56	5690.29		-1561.27	Bell-shaped Profile
TRINITY_DN585504_c0_g3_i1	Viral Protein 9 ICP11/P9 (AWM67181.1)	1572.88	4225.42	4525.62		300.2	Bell-shaped Profile
TRINITY_DN567878_c0_g2_i2	VP216 (AAM12822.1)	9488.68	40161.2	21572.4		-18588.8	Bell-shaped Profile
TRINITY_DN458831_c1_g1_i2	wsv037 (ASA40370.1)	18.3462	4896.71	305.147		-4591.57	Bell-shaped Profile
TRINITY_DN578383_c5_g1_i6	wsv161 (AWQ62848.1)	1927.02	5333.2	4390.08		-943.125	Bell-shaped Profile
TRINITY_DN312484_c0_g1_i1	wsv447 (AWQ63539.1)	1645.28	7008.83	5377.65		-1631.17	Bell-shaped Profile
TRINITY_DN529371_c0_g2_i3	26 kDa structural protein VP26 (AAF29806.1)	4371.46	9944.98	17048.9		7103.96	Linear Profile
TRINITY_DN579817_c0_g4_i1	Envelope protein -wsv256 (YP_009220562.1)	2272.49	3565.37	6573.67		3008.3	Linear Profile
TRINITY_DN582661_c0_g1_i1	Envelope protein (ALN66396.1)	2164.82	5575.4	7519.04		1943.64	Linear Profile
TRINITY_DN466552_c0_g2_i1	Hypothetical protein (AGL79491.1)	252.754	401.325	2038.97		1637.65	Linear Profile
TRINITY_DN577106_c0_g4_i3	Hypothetical protein (ALN66164.1)	264.519	1211.38	9170.14		7958.77	Linear Profile
TRINITY_DN567878_c0_g2_i1	Hypothetical protein (ALN66208.1)	526.291	14335.1	17808.6		3473.52	Linear Profile
TRINITY_DN583374_c3_g1_i1	Hypothetical protein (ALN66208.1)	195.389	822.924	1280.18		457.255	Linear Profile
TRINITY_DN592251_c3_g2_i6	Hypothetical protein (ALN66338.1)	720.697	954.107	1458.92		504.809	Linear Profile
TRINITY_DN520160_c0_g2_i1	Hypothetical protein (ASV62917.1)	809.1	1329.5	1743.85		414.353	Linear Profile
TRINITY_DN426855_c0_g1_i1	Immediate-early protein - wsv078 (AAL33082.1)	193.899	997.277	2902.52		1905.24	Linear Profile
TRINITY_DN578149_c3_g3_i1	Immediate-early protein - wsv100 (AFX59477.1)	4173.51	10512	27781.8		17269.8	Linear Profile
TRINITY_DN495175_c0_g1_i1	Late cornified envelope (ALZ45675.1)	16.254	285.952	1553.07		1267.11	Linear Profile
TRINITY_DN562886_c1_g1_i1	Major virion protein VP24 (AF380840_1)	2257.89	4223.55	7385.03		3161.48	Linear Profile
TRINITY_DN578149_c3_g4_i4	ORF159 (ATU83370.1)	1218.87	3787.77	7478.94		3691.17	Linear Profile
TRINITY_DN592344_c0_g10_i2	ORF165 (AAK77834.1)	1559.52	1744.9	3452.57		1707.67	Linear Profile
TRINITY_DN587069_c0_g5_i1	ORF190 (ATU83435.1)	805.533	1045.15	1903.81		858.666	Linear Profile
TRINITY_DN490478_c0_g2_i1	ORF249 (ATU83434.1)	7653.79	5303.59	17526.4		12222.8	Linear Profile
TRINITY_DN594814_c14_g3_i8	ORF312 (ATU83365.1)	1033.12	2588.84	3870.77		1281.93	Linear Profile
TRINITY_DN589138_c3_g2_i2	ORF324 (ATU83369.1)	4986.26	7984.59	11882.9		3898.36	Linear Profile
TRINITY_DN562324_c1_g3_i1	ORF398 (ATU83351.1)	4040.46	3943.29	8590.14		4646.85	Linear Profile
TRINITY_DN589215_c3_g1_i1	ORF398 (ATU83351.1)	7217.68	7540.35	16561.8		9021.41	Linear Profile
TRINITY_DN578556_c0_g3_i1	ORF419 (ATU83393.1)	767.572	1523.8	3336.96		1813.16	Linear Profile
TRINITY_DN568409_c2_g3_i1	ORF441 (ATU83402.1)	12607.8	19518.4	40598.5		21080.2	Linear Profile
TRINITY_DN573427_c0_g2_i1	ORF999 (ATU83425.1)	3028.66	8377.51	9338.37		960.858	Linear Profile
TRINITY_DN570955_c1_g3_i1	Protein kinase 1 (AAL30163.1)	499.497	834.808	1571.48		736.673	Linear Profile
TRINITY_DN585504_c0_g4_i2	Viral Protein 9 ICP11/P9 (AWM67181.1)	6607.64	19895.1	21287.9		1392.83	Linear Profile
TRINITY_DN577106_c0_g4_i4	WSSV183 (AAL89051.1)	43.8547	3043.17	19547.1		16503.9	Linear Profile
TRINITY_DN578402_c1_g3_i1	wsv045 (ASA40371.1)	13940.4	26698.9	63712.2		37013.2	Linear Profile
TRINITY_DN577106_c0_g5_i1	wsv128 (AFX59505.1)	533.02	5510.2	29060.3		23550.1	Linear Profile
TRINITY_DN555396_c0_g1_i1	wsv139 (AAL33143.1)	3101.71	4407.84	7608.49		3200.65	Linear Profile
TRINITY_DN522585_c2_g1_i1	wsv166 (AAL33170.1)	1071.96	1466.25	2645.1		1178.85	Linear Profile
TRINITY_DN586480_c7_g3_i1	wsv177 (AAL33181.1)	3393.97	2719.55	13964.7		11245.1	Linear Profile
TRINITY_DN466552_c0_g1_i1	wsv180 (AAL33184.1)	6373.7	4428.76	17987.8		13559.1	Linear Profile
TRINITY_DN499069_c0_g1_i1	wsv209 (AWQ61652.1)	5502.09	12755	21272.8		8517.84	Linear Profile
TRINITY_DN427862_c0_g1_i3	wsv247 (AAL33250.1)	47.6818	69.7785	949.817		880.039	Linear Profile
TRINITY_DN768778_c0_g1_i1	wsv260 (AWQ62514.1)	2842.88	5136.23	8756.21		3619.98	Linear Profile
TRINITY_DN544520_c1_g1_i1	wsv269 (AAL33272.1)	4493.52	6808.98	9357.71		2548.73	Linear Profile
TRINITY_DN593427_c5_g2_i7	wsv277 (AAL33280.1)	4435.3	7091.18	20158.8		13067.6	Linear Profile
TRINITY_DN593030_c5_g1_i1	wsv285 (ASX95052.1)	4748.45	16553.7	20871.6		4317.92	Linear Profile
TRINITY_DN587179_c0_g1_i1	wsv343 (AIX03679.1)	608.271	984.252	2065.84		1081.59	Linear Profile
TRINITY_DN543131_c0_g1_i2	wsv465 (ASA40504.1)	13729	14725.5	27788.3		13062.8	Linear Profile
TRINITY_DN585877_c1_g1_i1	wsv502 (ASA40510.1)	477.516	1266.03	1981.23		715.192	Linear Profile
TRINITY_DN575298_c5_g2_i1	wsv514 (AWQ61912.1)	4638.29	4851.3	18937.3		14086	Linear Profile
