# Supplementary material for: Temporal changes in transcriptome profile provide insights of White Spot Syndrome Virus infection in Litopenaeus vannamei
Source: Sci Rep. 2019 Sep 18;9:13509. doi: 10.1038/s41598-019-49836-0 (PMC6751192; doi:10.1038/s41598-019-49836-0)
Supplement: Supplementary file 7 — Suppl Tab 6 [file 41598_2019_49836_MOESM7_ESM.xlsx]

## Sheet: S. Tab 6 KEGG pathways
Pathway	Feature	KO	Description	ID	//	ctrl_1.5h_r1	ctrl_1.5h_r2	ctrl_1.5h_r3	ctrl_18h_r1	ctrl_18h_r2	ctrl_18h_r3	ctrl_56h_r1	ctrl_56h_r2	ctrl_56h_r3	wssv_1.5h_r1	wssv_1.5h_r2	wssv_1.5h_r3	wssv_18h_r1	wssv_18h_r2	wssv_18h_r3	wssv_56h_r1	wssv_56h_r2	wssv_56h_r3
apoptosis	TRINITY_DN579255_c7_g13_i6	K02174	broad-complex core protein	BR-C		21.9443	76.1103	72.0807	232.382	413.679	341.209	3867.63	696.909	1347.92	510.984	279.927	680.08	1406.32	542.783	193.952	168.018	329.042	495.426
apoptosis	TRINITY_DN587707_c2_g13_i2	K02174	broad-complex core protein	BR-C		687.588	604.125	682.647	647.024	593.705	524.503	321.89	412.041	66.4466	91.2472	124.891	80.2579	95.4518	182.487	68.9606	282.03	258.533	114.078
apoptosis	TRINITY_DN588710_c1_g2_i5	K02174	broad-complex core protein	BR-C		449.858	375.794	496.085	551.337	455.813	335.569	217.894	144.977	240.473	94.897	129.197	177.412	31.8173	102.942	77.5806	300.031	211.527	81.4846
apoptosis	TRINITY_DN590109_c0_g1_i1	K04397	caspase 7 [EC:3.4.22.60]	CASP7		603.468	651.694	839.528	560.45	505.607	417.347	519.975	478.171	300.592	445.286	1046.5	1246.11	2539.02	8319.55	1077.51	843.088	1355.34	1010.41
apoptosis	TRINITY_DN593527_c1_g1_i1	K04397	caspase 7 [EC:3.4.22.60]	CASP7		128.008	137.95	67.8407	127.582	88.0982	16.9195	9.9043	0	3.16412	3.64989	4.30657	4.2241	6.36345	4.67916	219.812	0	3.91717	0
apoptosis	TRINITY_DN584452_c3_g1_i1	K04374	cyclic AMP-dependent transcription factor ATF-4	ATF4		18.2869	42.812	76.3207	68.3476	61.2857	101.517	24.7607	0	3.16412	7.29977	8.61315	8.4482	25.4538	1113.64	120.681	3.00031	7.83433	42.372
apoptosis	TRINITY_DN589615_c1_g4_i3	K08738	cytochrome c	CYC		2947.85	5532.26	2276.9	350.851	907.795	493.484	6373.41	3621.89	1509.29	1835.89	6989.57	4769.01	9322.46	12002.1	15968.7	7347.77	11160	15208.3
apoptosis	TRINITY_DN590475_c1_g3_i1	K20216	dual specificity phosphatase 10 [EC:3.1.3.16 3.1.3.48]	DUSP10		398.655	147.464	97.5209	77.4606	53.625	47.9385	19.8086	427.302	272.115	255.492	422.044	481.548	6013.46	1076.21	1909.35	759.079	1198.65	1668.8
apoptosis	TRINITY_DN584671_c10_g1_i1	K09428	E74-like factor 1/2/4	ELF1_2_4		1228.88	1151.17	462.164	22.7825	68.9464	42.2987	59.4258	381.52	1540.93	1613.25	8905.99	5470.21	11441.5	7884.39	4331.59	1521.16	3470.61	3419.09
apoptosis	TRINITY_DN593068_c3_g1_i2	K16678	eiger	EGR		234.072	922.837	169.602	1913.73	137.893	78.9575	108.947	0	25.313	0	0	0	0	14.0375	0	0	0	0
apoptosis	TRINITY_DN593068_c3_g1_i2	K16678	eiger	EGR		234.072	922.837	169.602	1913.73	137.893	78.9575	108.947	0	25.313	0	0	0	0	14.0375	0	0	0	0
apoptosis	TRINITY_DN583850_c1_g1_i4	K04371	mitogen-activated protein kinase 1/3 [EC:2.7.11.24]	ERK		2454.1	2568.72	2442.26	3185	2980.02	3228.8	1753.06	1142.02	917.596	748.227	503.869	684.305	229.084	1319.52	435.314	1428.15	614.995	664.914
apoptosis	TRINITY_DN583781_c3_g1_i7	K01527	nascent polypeptide-associated complex subunit beta	EGD1		20086.3	19322.5	18473.9	16781.6	15164.4	15757.7	6180.28	6531.62	6850.33	5452.93	5688.98	6357.27	6007.1	5137.72	6141.8	5796.61	6616.1	7323.83
apoptosis	TRINITY_DN593379_c0_g1_i1	K03386	peroxiredoxin (alkyl hydroperoxide reductase subunit C) [EC:1.11.1.15]	PRDX2_4		1528.79	1255.82	1662.1	2054.98	1340.63	2114.93	519.975	521.41	503.096	412.437	288.54	261.894	311.809	271.391	258.602	735.077	395.634	818.105
apoptosis	TRINITY_DN587584_c9_g1_i1	K16686	scaffold protein salvador	SAV1		120.694	52.3258	46.6404	63.7911	45.9643	45.1186	24.7607	106.826	129.729	350.389	318.686	418.186	152.723	336.9	702.536	66.0069	148.852	195.563
apoptosis	TRINITY_DN590446_c2_g6_i3	K04412	serine/threonine kinase 3	STK3		2585.77	1978.87	1691.78	1936.52	1719.83	1816.02	510.071	913.104	904.939	295.641	292.847	456.203	178.177	701.875	323.253	846.089	748.179	635.58
apoptosis	TRINITY_DN592059_c6_g2_i1	K04404	TAK1-binding protein 2	MAP3K7IP2		343.794	675.478	419.764	642.468	429	310.19	401.124	94.1082	91.7596	76.6476	68.9052	12.6723	63.6345	65.5083	30.1703	126.013	160.604	133.635
apoptosis	TRINITY_DN574976_c0_g3_i2	K03175	TNF receptor-associated factor 6 [EC:2.3.2.27]	TRAF6		731.476	542.286	432.484	309.843	275.786	152.275	762.631	928.365	860.641	627.78	770.877	1081.37	1177.24	1338.24	2305.87	840.088	1006.71	1401.53
apoptosis	TRINITY_DN577188_c0_g1_i1	K04448	transcription factor AP-1	JUN		1214.25	2012.16	1712.98	1403.4	2662.1	2805.81	7378.7	3863.52	6828.18	2631.57	4151.54	1651.62	3506.26	3841.59	2922.2	3831.4	3940.67	2444.54
apoptosis	TRINITY_DN575330_c0_g1_i2	K05770	translocator protein	TSPO		109.721	199.789	207.762	277.947	241.313	222.773	4.95215	0	22.1489	14.5995	0	63.3615	6.36345	4.67916	0	45.0047	35.2545	32.5938
endocit	TRINITY_DN569692_c0_g1_i2	K05754	actin related protein 2/3 complex, subunit 5	ARPC5		80.4624	47.5689	63.6006	31.8956	49.7946	67.6779	133.708	267.064	569.542	1043.87	848.395	3467.99	120.906	2030.76	2090.37	672.07	1950.75	1613.39
endocit	TRINITY_DN585042_c2_g3_i9	K04646	clathrin heavy chain	CLTC		153.61	52.3258	38.1604	50.1216	57.4554	112.796	257.512	1907.6	1642.18	6869.09	5727.74	12718.8	216.357	4800.82	7098.63	2007.21	2718.51	5615.92
endocit	TRINITY_DN590364_c0_g2_i2	K12475	disabled homolog 2	DAB2		95.0919	28.5413	55.1205	86.5736	15.3214	236.873	153.517	722.344	2433.21	4190.07	8320.3	3793.24	15603.2	12867.7	12947.3	810.085	27.4202	2920.41
endocit	TRINITY_DN584065_c0_g3_i2	K12472	epidermal growth factor receptor substrate 15	EPS15		204.813	566.07	199.282	191.373	118.741	163.555	0	0	0	80.2975	301.46	143.619	197.267	159.092	163.781	159.017	285.953	55.4095
endocit	TRINITY_DN584477_c4_g4_i9	K08291	G protein-coupled receptor kinase [EC:2.7.11.16]	GRK4_5_6		588.839	922.837	975.209	952.31	804.375	727.537	539.784	221.281	268.95	156.945	111.971	67.5856	89.0883	205.883	21.5502	429.045	305.539	166.229
endocit	TRINITY_DN592229_c1_g1_i1	K03283	heat shock 70kDa protein 1/2/6/8	HSPA1s		40.2312	171.248	50.8805	0	19.1518	62.038	59.4258	30.5216	275.279	211.693	146.423	650.512	318.173	3050.81	1866.25	1242.13	3462.78	1121.23
endocit	TRINITY_DN567269_c0_g2_i5	K12182	hepatocyte growth factor-regulated tyrosine kinase substrate	HGS		25.6017	85.624	46.6404	109.356	84.2679	19.7394	39.6172	0	6.32825	7.29977	8.61315	12.6723	515.439	884.362	711.156	369.039	850.025	762.695
endocit	TRINITY_DN580088_c3_g3_i3	K04500	mothers against decapentaplegic homolog 2/3	SMAD2_3		676.616	499.474	318.003	729.041	455.813	377.868	831.961	991.951	405.008	270.092	86.1315	71.8097	133.632	126.337	215.502	150.016	62.6747	149.932
endocit	TRINITY_DN585751_c0_g1_i1	K01115	phospholipase D1/2 [EC:3.1.4.4]	PLD1_2		29.2591	28.5413	50.8805	18.226	30.6429	45.1186	148.564	147.521	287.935	281.041	361.752	384.393	254.538	739.308	344.803	492.052	1061.55	495.426
endocit	TRINITY_DN582070_c6_g3_i2	K07904	Ras-related protein Rab-11A	RAB11A		9633.55	7634.81	10167.6	7987.56	7744.98	6914.42	5427.55	5328.56	4999.31	4135.32	4289.35	5009.79	3627.17	6288.8	3685.08	6582.69	4160.03	5977.71
endocit	TRINITY_DN582070_c6_g3_i4	K07904	Ras-related protein Rab-11A	RAB11A		102.407	28.5413	63.6006	41.0086	65.1161	64.858	168.373	1124.21	1790.89	18.2494	21.5329	33.7928	146.359	60.8291	21.5502	492.052	31.3373	1033.22
endocit	TRINITY_DN549549_c0_g2_i4	K07897	Ras-related protein Rab-7A	RAB7A		1126.47	998.947	788.648	1043.44	720.107	465.285	1901.62	1930.49	2243.36	1405.21	3316.06	2314.81	2927.19	3574.88	2823.07	2229.23	2969.21	3425.61
endocit	TRINITY_DN568545_c0_g2_i3	K19366	spartin	SPG20		76.805	594.611	1166.01	0	559.232	578.082	0	0	0	0	4.30657	0	95.4518	140.375	0	0	27.4202	0
endocit	TRINITY_DN574976_c0_g3_i2	K03175	TNF receptor-associated factor 6 [EC:2.3.2.27]	TRAF6		731.476	542.286	432.484	309.843	275.786	152.275	762.631	928.365	860.641	627.78	770.877	1081.37	1177.24	1338.24	2305.87	840.088	1006.71	1401.53
endocit	TRINITY_DN591944_c3_g1_i1	K18466	vacuolar protein sorting-associated protein 26	VPS26		4026.78	6155.42	6237.1	6547.7	4906.69	4353.94	6734.92	1963.55	863.806	824.874	710.585	789.907	992.698	608.291	392.213	2157.23	818.688	1496.06
glycolysis	TRINITY_DN592133_c1_g1_i5	K01834	2,3-bisphosphoglycerate-dependent phosphoglycerate mutase [EC:5.4.2.11]	PGAM		3.65738	4.75689	4.24004	4.55651	3.83036	39.4788	0	0	15.8206	492.735	1623.58	903.958	629.982	294.787	1090.44	273.029	62.6747	81.4846
glycolysis	TRINITY_DN544031_c0_g1_i1	K04072	acetaldehyde dehydrogenase / alcohol dehydrogenase [EC:1.2.1.10 1.1.1.1]	adhE		7.31476	4.75689	16.9602	4.55651	3.83036	62.038	0	0	0	562.083	2131.75	228.102	750.887	60.8291	909.418	204.021	35.2545	74.9658
glycolysis	TRINITY_DN593835_c5_g3_i5	K01895	acetyl-CoA synthetase [EC:6.2.1.1]	ACSS		204.813	109.408	173.842	118.469	130.232	95.877	178.277	295.042	484.111	189.794	2368.62	1237.66	1291.78	3654.43	2400.69	339.035	360.379	1085.37
glycolysis	TRINITY_DN594585_c0_g1_i2	K00382	dihydrolipoamide dehydrogenase [EC:1.8.1.4]	DLD		7.31476	4.75689	25.4402	9.11301	7.66072	104.337	59.4258	61.0432	284.771	1861.44	6309.13	3066.7	2691.74	641.045	3805.76	843.088	254.616	189.044
glycolysis	TRINITY_DN593315_c1_g2_i1	K01689	enolase [EC:4.2.1.11]	ENO		0	0	16.9602	9.11301	3.83036	59.2181	0	0	243.637	1040.22	2476.28	2044.47	2589.92	538.104	2443.79	438.046	188.024	107.56
glycolysis	TRINITY_DN592661_c1_g10_i2	K01689	enolase [EC:4.2.1.11]	ENO		0	4.75689	4.24004	4.55651	0	31.019	0	0	0	489.085	2411.68	1436.19	909.973	308.825	1456.79	291.03	70.509	71.7064
glycolysis	TRINITY_DN594621_c0_g2_i3	K01624	fructose-bisphosphate aldolase, class II [EC:4.1.2.13]	FBA		0	0	8.48008	0	0	14.0996	9.9043	0	202.504	792.025	2192.05	984.216	674.526	140.375	1077.51	300.031	109.681	32.5938
glycolysis	TRINITY_DN594281_c0_g3_i1	K00134	glyceraldehyde 3-phosphate dehydrogenase [EC:1.2.1.12]	GAPDH		0	0	8.48008	4.55651	11.4911	73.3177	113.899	40.6954	272.115	992.769	3471.1	2166.96	1794.49	617.65	2124.85	447.047	141.018	241.194
glycolysis	TRINITY_DN586612_c0_g1_i1	K15779	phosphoglucomutase / phosphopentomutase [EC:5.4.2.2 5.4.2.7]	PGM2		65.8329	42.812	50.8805	59.2346	111.08	256.612	108.947	366.259	958.729	857.723	590.001	1241.89	95.4518	42.1125	452.554	711.074	1139.9	1215.75
glycolysis	TRINITY_DN594427_c0_g5_i3	K20118	PTS system, glucose-specific IIC component	PTS-Glc1-EIIC		0	0	8.48008	4.55651	3.83036	42.2987	24.7607	0	31.6412	638.73	2665.77	1710.76	661.799	262.033	1599.02	294.031	0	130.375
glycolysis	TRINITY_DN584961_c1_g2_i1	K00627	pyruvate dehydrogenase E2 component (dihydrolipoamide acetyltransferase) [EC:2.3.1.12]	DLAT		705.875	937.107	1348.33	947.754	804.375	809.314	1475.74	333.194	205.668	218.993	99.0512	143.619	57.2711	116.979	124.991	516.054	403.468	453.054
glycolysis	TRINITY_DN594199_c0_g1_i1	K00873	pyruvate kinase [EC:2.7.1.40]	PK		18.2869	14.2707	25.4402	4.55651	3.83036	56.3982	14.8564	43.2389	79.1031	649.68	2019.78	1246.11	986.335	201.204	1305.94	339.035	50.9232	29.3344
glycolysis	TRINITY_DN594624_c1_g4_i2	K03737	pyruvate-ferredoxin/flavodoxin oxidoreductase [EC:1.2.7.1 1.2.7.-]	por		0	0	8.48008	4.55651	0	25.3792	0	0	227.817	551.133	2937.08	1018.01	731.797	98.2624	1439.55	120.013	121.432	117.338
glycolysis	TRINITY_DN594624_c1_g4_i2	K03737	pyruvate-ferredoxin/flavodoxin oxidoreductase [EC:1.2.7.1 1.2.7.-]	por		0	0	8.48008	4.55651	0	25.3792	0	0	227.817	551.133	2937.08	1018.01	731.797	98.2624	1439.55	120.013	121.432	117.338
glycolysis	TRINITY_DN593214_c0_g5_i2	K01803	triosephosphate isomerase (TIM) [EC:5.3.1.1]	TPI		10.9721	76.1103	50.8805	9.11301	3.83036	42.2987	14.8564	0	31.6412	40.1488	9332.34	21597.8	3048.09	4782.11	2904.96	3489.37	10854.5	3520.13
jak	TRINITY_DN590741_c0_g1_i1	K04570	Bcl-2-like 1 (apoptosis regulator	BCL2L1		918.003	718.29	631.766	423.755	490.286	439.906	787.391	824.083	968.222	1153.36	6128.25	3366.61	1291.78	3453.22	4766.9	1620.17	1394.51	5234.57
jak	TRINITY_DN585043_c8_g1_i1	K10151	G1/S-specific cyclin-D2	CCND2		987.493	927.594	2493.14	3162.22	3497.12	4534.42	742.822	320.477	360.71	602.231	142.117	185.86	369.08	528.745	306.013	939.098	489.646	498.686
jak	TRINITY_DN345499_c0_g1_i1	K04498	E1A/CREB-binding protein [EC:2.3.1	EP300		1616.56	2644.83	2671.23	2291.92	2217.78	2100.83	2040.28	467.997	737.241	244.542	335.913	392.841	299.082	243.316	327.563	513.054	317.291	544.317
jak	TRINITY_DN590245_c1_g2_i6	K04447	Janus kinase 2 [EC:2.7.10.2]	JAK2		43.8886	19.0276	25.4402	31.8956	26.8125	28.1991	69.3301	824.083	490.439	602.231	12.9197	751.89	69.998	32.7541	12.9301	168.018	771.682	749.658
jak	TRINITY_DN581132_c5_g2_i2	K04695	suppressor of cytokine signaling 2	SOCS2		1854.29	1298.63	288.323	145.808	214.5	115.616	465.502	2823.25	1971.25	2624.27	9728.55	6543.13	2882.64	5030.1	11546.6	2670.28	6968.64	11326.4
jak	TRINITY_DN586106_c1_g1_i3	K04695	suppressor of cytokine signaling 2	SOCS2		530.32	542.286	580.886	86.5736	107.25	109.977	108.947	122.086	155.042	281.041	193.796	168.964	305.446	495.991	224.122	261.027	430.888	485.648
NFk-B	TRINITY_DN590741_c0_g1_i1	K04570	Bcl-2-like 1 (apoptosis regulator Bcl-X)	BCL2L1		918.003	718.29	631.766	423.755	490.286	439.906	787.391	824.083	968.222	1153.36	6128.25	3366.61	1291.78	3453.22	4766.9	1620.17	1394.51	5234.57
NFk-B	TRINITY_DN574976_c0_g3_i2	K03175	TNF receptor-associated factor 6 [EC:2.3.2.27]	TRAF6		731.476	542.286	432.484	309.843	275.786	152.275	762.631	928.365	860.641	627.78	770.877	1081.37	1177.24	1338.24	2305.87	840.088	1006.71	1401.53
NFk-B	TRINITY_DN584292_c1_g1_i4	K04734	NF-kappa-B inhibitor alpha	NFKBIA		95.0919	176.005	59.3606	22.7825	34.4732	25.3792	153.517	94.1082	936.58	3277.6	26627.5	5470.21	26039.2	40615.1	49518	630.066	2753.77	6186.31
NFk-B	TRINITY_DN592059_c6_g2_i1	K04404	TAK1-binding protein 2	MAP3K7IP2		343.794	675.478	419.764	642.468	429	310.19	401.124	94.1082	91.7596	76.6476	68.9052	12.6723	63.6345	65.5083	30.1703	126.013	160.604	133.635
ox_phosp	TRINITY_DN563986_c0_g2_i1	K02133	F-type H+-transporting ATPase subunit beta [EC:7.1.2.2]	ATPeF1B		1298.37	1945.57	1590.02	3982.39	2704.23	2771.97	1223.18	579.91	2430.05	967.22	310.073	308.359	139.996	219.921	43.1004	174.018	141.018	153.191
ox_phosp	TRINITY_DN587473_c0_g1_i1	K03935	NADH dehydrogenase (ubiquinone) Fe-S protein 2 [EC:7.1.1.2 1.6.99.3]	NDUFS2		2549.2	2202.44	3540.43	2916.16	2677.42	2972.19	2159.14	1337.86	1363.74	1138.76	1037.88	1681.19	750.887	1268.05	1637.81	1284.13	1194.74	1815.48
ox_phosp	TRINITY_DN594778_c0_g1_i2	K03885	NADH dehydrogenase [EC:1.6.99.3]	ndh		14.6295	14.2707	12.7201	9.11301	0	36.6588	0	0	113.908	751.877	2226.5	785.683	948.154	280.75	1836.08	327.034	27.4202	114.078
ox_phosp	TRINITY_DN594516_c1_g4_i2	K00336	NADH-quinone oxidoreductase subunit G [EC:7.1.1.2]	nuoG		7.31476	14.2707	8.48008	0	3.83036	98.6969	29.7129	119.543	199.34	1200.81	4840.59	2521.79	2933.55	697.195	3758.35	723.076	258.533	162.969
ox_phosp	TRINITY_DN591617_c0_g7_i1	K00343	NADH-quinone oxidoreductase subunit N [EC:7.1.1.2]	nuoN		14.6295	19.0276	42.4004	13.6695	7.66072	101.517	9.9043	5.08693	56.9542	313.89	990.512	536.461	388.17	131.017	586.165	147.015	43.0888	19.5563
ox_phosp	TRINITY_DN202612_c0_g1_i1	K11725	phospholysine phosphohistidine inorganic pyrophosphate phosphatase [EC:3.6.1.1 3.1.3.-]	LHPP		87.7772	128.436	182.322	282.503	233.652	219.953	4.95215	0	0	102.197	90.438	92.9302	6.36345	4.67916	0	66.0069	54.8403	65.1876
ox_phosp	TRINITY_DN594647_c0_g3_i1	K00937	polyphosphate kinase [EC:2.7.4.1]	ppk		25.6017	14.2707	29.6803	9.11301	15.3214	124.076	0	5.08693	79.1031	1222.71	3617.52	1850.16	2653.56	191.846	3038.58	681.071	113.598	290.085
ox_phosp	TRINITY_DN593621_c1_g1_i1	K00234	succinate dehydrogenase (ubiquinone) flavoprotein subunit [EC:1.3.5.1]	SDHA		7.31476	4.75689	33.9203	13.6695	15.3214	87.4172	0	0	53.7901	569.382	2760.51	1415.07	1291.78	379.012	2142.09	366.038	176.273	110.819
ox_phosp	TRINITY_DN587064_c0_g2_i1	K03889	ubiquinol-cytochrome c reductase cytochrome c subunit	qcrC		10.9721	4.75689	12.7201	4.55651	11.4911	31.019	0	0	31.6412	324.84	1197.23	502.668	458.168	9.35833	831.837	135.014	54.8403	101.041
ox_phosp	TRINITY_DN594507_c1_g1_i4	K00411	ubiquinol-cytochrome c reductase iron-sulfur subunit [EC:7.1.1.8]	UQCRFS1		58.5181	185.519	343.443	209.599	329.411	738.817	10622.4	1396.36	1268.81	2321.33	2708.83	5440.64	12650.5	9971.3	6620.22	2841.3	4089.52	4716.33
ras	TRINITY_DN590741_c0_g1_i1	K04570	Bcl-2-like 1 (apoptosis regulator Bcl-X)	BCL2L1		918.003	718.29	631.766	423.755	490.286	439.906	787.391	824.083	968.222	1153.36	6128.25	3366.61	1291.78	3453.22	4766.9	1620.17	1394.51	5234.57
ras	TRINITY_DN577408_c0_g1_i3	K10632	BRCA1-associated protein [EC:2.3.2.27]	BRAP		73.1476	85.624	84.8008	50.1216	76.6072	172.015	118.852	353.542	895.447	437.986	620.147	1410.85	3875.34	3373.68	1461.1	708.074	1539.45	834.402
ras	TRINITY_DN593721_c2_g1_i3	K05096	FMS-like tyrosine kinase 1 [EC:2.7.10.1]	FLT1		46697.5	66967.5	41543.9	111776	135698	79462.3	30049.6	12966.6	5068.93	1704.5	1167.08	1339.04	948.154	1338.24	943.898	5580.58	1876.32	1531.91
ras	TRINITY_DN583850_c1_g1_i4	K04371	mitogen-activated protein kinase 1/3 [EC:2.7.11.24]	ERK		2454.1	2568.72	2442.26	3185	2980.02	3228.8	1753.06	1142.02	917.596	748.227	503.869	684.305	229.084	1319.52	435.314	1428.15	614.995	664.914
ras	TRINITY_DN585999_c7_g3_i3	K08052	neurofibromin 1	NF1		1814.06	1779.08	1551.85	2200.79	2217.78	3437.47	688.349	885.126	430.321	182.494	241.168	71.8097	76.3614	107.621	77.5806	657.069	227.196	94.5221
ras	TRINITY_DN585751_c0_g1_i1	K01115	phospholipase D1/2 [EC:3.1.4.4]	PLD1_2		29.2591	28.5413	50.8805	18.226	30.6429	45.1186	148.564	147.521	287.935	281.041	361.752	384.393	254.538	739.308	344.803	492.052	1061.55	495.426
tca	TRINITY_DN594719_c0_g2_i2	K01681	aconitate hydratase [EC:4.2.1.3]	ACO		0	0	25.4402	4.55651	7.66072	73.3177	0	0	528.409	1967.29	6937.89	4190.31	5243.48	762.704	5490.99	888.093	262.45	329.198
tca	TRINITY_DN594585_c0_g1_i2	K00382	dihydrolipoamide dehydrogenase [EC:1.8.1.4]	DLD		7.31476	4.75689	25.4402	9.11301	7.66072	104.337	59.4258	61.0432	284.771	1861.44	6309.13	3066.7	2691.74	641.045	3805.76	843.088	254.616	189.044
tca	TRINITY_DN594711_c1_g1_i2	K00031	isocitrate dehydrogenase [EC:1.1.1.42]	IDH1		3.65738	0	12.7201	0	0	78.9575	9.9043	129.717	1041	2408.93	8781.1	7075.37	10716.1	1590.92	6499.53	1044.11	391.717	352.013
tca	TRINITY_DN589065_c0_g2_i5	K00026	malate dehydrogenase [EC:1.1.1.37]	MDH2		120.694	80.8671	228.962	100.243	283.446	1085.67	198.086	867.321	3531.16	3971.08	4091.24	8131.4	5555.29	5657.11	5258.24	1755.18	4030.77	6297.13
tca	TRINITY_DN584961_c1_g2_i1	K00627	pyruvate dehydrogenase E2 component (dihydrolipoamide acetyltransferase) [EC:2.3.1.12]	DLAT		705.875	937.107	1348.33	947.754	804.375	809.314	1475.74	333.194	205.668	218.993	99.0512	143.619	57.2711	116.979	124.991	516.054	403.468	453.054
tca	TRINITY_DN594834_c2_g2_i2	K03737	pyruvate-ferredoxin/flavodoxin oxidoreductase [EC:1.2.7.1 1.2.7.-]	por		18.2869	0	67.8407	13.6695	22.9821	140.996	44.5693	127.173	287.935	2281.18	6201.47	3814.36	3767.16	889.041	5417.72	1302.14	199.776	270.529
tca	TRINITY_DN594834_c2_g2_i2	K03737	pyruvate-ferredoxin/flavodoxin oxidoreductase [EC:1.2.7.1 1.2.7.-]	por		18.2869	0	67.8407	13.6695	22.9821	140.996	44.5693	127.173	287.935	2281.18	6201.47	3814.36	3767.16	889.041	5417.72	1302.14	199.776	270.529
tca	TRINITY_DN593621_c1_g1_i1	K00234	succinate dehydrogenase (ubiquinone) flavoprotein subunit [EC:1.3.5.1]	SDHA		7.31476	4.75689	33.9203	13.6695	15.3214	87.4172	0	0	53.7901	569.382	2760.51	1415.07	1291.78	379.012	2142.09	366.038	176.273	110.819
tca	TRINITY_DN593355_c0_g1_i1	K01903	succinyl-CoA synthetase beta subunit [EC:6.2.1.5]	sucC		3.65738	0	4.24004	0	3.83036	36.6588	4.95215	152.608	37.9695	978.17	3273	2893.51	2812.65	411.766	2586.02	585.061	313.373	192.304
DNA	TRINITY_DN582171_c0_g1_i2	-	DNA polymerase III subunit gamma/tau	P63976.1		0	0	0	4.55651	7.66072	31.019	0	0	155.042	481.785	1735.55	1009.56	744.524	46.7916	1137.85	225.024	15.6687	61.9283
DNA	TRINITY_DN593355_c0_g1_i1	-	ATP-dependent DNA helicase UvrD1	P0A5A4.1		3.65738	0	4.24004	0	3.83036	36.6588	4.95215	152.608	37.9695	978.17	3273	2893.51	2812.65	411.766	2586.02	585.061	313.373	192.304
DNA	TRINITY_DN594119_c0_g1_i1	-	ATP-dependent DNA helicase RecG	P64323.1		3.65738	19.0276	8.48008	9.11301	0	53.5783	94.0908	10.1739	66.4466	865.023	2355.7	1005.34	1253.6	182.487	1620.57	363.038	74.4262	94.5221
DNA	TRINITY_DN594199_c0_g1_i1	-	DNA polymerase I	P46835.1		18.2869	14.2707	25.4402	4.55651	3.83036	56.3982	14.8564	43.2389	79.1031	649.68	2019.78	1246.11	986.335	201.204	1305.94	339.035	50.9232	29.3344
DNA	TRINITY_DN594479_c0_g1_i3	-	DNA polymerase I	P46835.1		0	0	16.9602	4.55651	0	45.1186	0	0	284.771	908.822	3423.73	2276.79	1928.13	832.891	2758.42	312.033	105.764	52.1501
DNA	TRINITY_DN594657_c0_g1_i1	-	DNA ligase	Q6A7A2.1		3.65738	0	16.9602	0	3.83036	76.1376	19.8086	89.0213	259.458	2171.68	7670.01	5233.66	5765.29	1169.79	4952.23	921.096	301.622	449.795
DNA	TRINITY_DN594682_c0_g2_i2	-	DNA gyrase subunit A	A1SCM2.1		0	0	8.48008	0	0	11.2796	19.8086	0	0	390.538	1326.42	295.687	496.349	149.733	1081.82	249.026	47.006	0
DNA	TRINITY_DN594773_c0_g1_i2	-	DNA polymerase IV	Q6A763.1		3.65738	0	8.48008	0	3.83036	59.2181	4.95215	122.086	79.1031	1689.9	6106.72	4312.81	6458.9	650.404	3930.75	648.068	168.438	143.413
DNA	TRINITY_DN594778_c0_g1_i2	-	ATP-dependent RNA helicase HrpB	P37024.3		14.6295	14.2707	12.7201	9.11301	0	36.6588	0	0	113.908	751.877	2226.5	785.683	948.154	280.75	1836.08	327.034	27.4202	114.078
DNA	TRINITY_DN594829_c0_g2_i1	-	DNA polymerase III subunit alpha	P63978.1		0	9.51378	0	0	7.66072	47.9385	14.8564	0	126.565	405.137	2441.83	1013.78	999.062	177.808	1534.37	231.024	133.184	78.2252
Cytoskeletal	TRINITY_DN378202_c0_g1_i1	-	Tubulin alpha-3 chain	Q94572.1		113.379	137.95	148.401	91.1301	49.7946	67.6779	173.325	53.4128	825.836	1332.21	1477.15	1203.87	1113.6	2657.76	2836	423.044	665.918	1046.26
Cytoskeletal	TRINITY_DN569692_c0_g1_i2	-	Actin-related protein 2/3 complex subunit 5	Q9CPW4.3		80.4624	47.5689	63.6006	31.8956	49.7946	67.6779	133.708	267.064	569.542	1043.87	848.395	3467.99	120.906	2030.76	2090.37	672.07	1950.75	1613.39
Cytoskeletal	TRINITY_DN579337_c0_g1_i2	-	Myosin regulatory light chain 2	Q1HPS0.1		0	4.75689	0	9.11301	5423.79	11.2796	0	0	120.237	16862.5	30184.8	1153.18	120.906	168.45	0	234.024	242.864	29.3344
Cytoskeletal	TRINITY_DN579618_c0_g2_i1	-	Myosin light chain alkali	Q24654.3		0	0	4.24004	0	22.9821	0	0	0	0	6748.64	11968	363.273	95.4518	23.3958	0	48.005	0	0
Cytoskeletal	TRINITY_DN581954_c0_g1_i10	-	Troponin I	P05547.1		0	0	0	0	3.83036	0	0	0	0	5788.72	11304.8	413.962	0	0	17.2401	81.0085	0	16.2969
Cytoskeletal	TRINITY_DN589163_c3_g1_i1	-	Tropomyosin-1	P06754.2		1126.47	922.837	1026.09	1025.21	789.054	761.376	1351.94	1355.67	2898.34	2051.24	3789.78	2352.82	2863.55	7112.33	5555.64	1878.2	4943.47	7675.85
Cytoskeletal	TRINITY_DN591524_c0_g4_i1	-	Actin-related protein 3	Q99JY9.3		3097.8	2778.02	2658.51	3125.76	2512.71	1926	2243.32	1691.4	1746.6	1021.97	1279.05	899.734	1609.95	1726.61	2310.18	3000.31	2154.44	1779.62
Cytoskeletal	TRINITY_DN592323_c1_g1_i1	-	Myosin heavy chain	P05661.4		0	0	4.24004	0	11.4911	2.81991	0	0	0	5456.58	9112.71	304.135	0	0	0	51.0053	50.9232	6.51876
Cytoskeletal	TRINITY_DN593242_c3_g2_i2	-	Titin	Q9I7U4.3		2896.65	4119.47	1751.14	4633.97	3623.52	1725.79	7398.51	3970.35	2063.01	1346.81	1429.78	451.979	1272.69	1684.5	930.968	594.062	552.321	407.423
Cytoskeletal	TRINITY_DN594319_c2_g1_i11	-	Myosin heavy chain	P05661.4		0	0	0	0	3.83036	0	0	0	0	2189.93	4526.21	185.86	0	0	120.681	0	0	16.2969
Cytoskeletal	TRINITY_DN594544_c11_g11_i5	-	Actin	Q25381.1		2929.56	5327.72	7013.03	4811.67	2842.13	4588	6977.58	1233.58	465.126	580.332	297.154	456.203	381.807	510.029	353.423	846.089	423.054	361.791
ABC	TRINITY_DN570647_c0_g2_i3	-	Uncharacterized ABC transporter	O05519.2		7.31476	4.75689	16.9602	13.6695	7.66072	47.9385	0	0	148.714	605.881	1761.39	1440.42	509.076	196.525	1284.39	267.028	82.2605	101.041
ABC	TRINITY_DN576776_c0_g3_i1	-	ABC transporter	O34392.1		0	0	4.24004	4.55651	7.66072	39.4788	0	0	66.4466	620.481	1864.75	1110.94	999.062	486.633	1400.76	249.026	62.6747	52.1501
ABC	TRINITY_DN591672_c0_g1_i2	-	UvrABC system protein A	P63383.1		0	4.75689	4.24004	4.55651	3.83036	28.1991	0	0	0	660.629	2286.79	1626.28	1928.13	612.97	1999.86	267.028	27.4202	81.4846
ABC	TRINITY_DN592138_c0_g5_i2	-	ABC transporter (PH1214)	O58969.1		0	4.75689	16.9602	4.55651	3.83036	22.5593	118.852	0	56.9542	383.238	1653.72	612.495	572.711	46.7916	862.007	246.026	70.509	52.1501
ABC	TRINITY_DN592999_c0_g2_i1	-	ABC transporter (MJ0796)	Q58206.1		0	4.75689	8.48008	0	7.66072	36.6588	24.7607	0	174.027	591.282	2248.03	806.803	973.608	514.708	1594.71	240.025	39.1717	68.447
ABC	TRINITY_DN593509_c0_g1_i1	-	ABC transporter (YufO)	O05253.1		3.65738	0	4.24004	0	0	53.5783	4.95215	10.1739	0	1080.37	3087.81	1959.98	2284.48	706.554	2719.63	507.053	62.6747	149.932
ABC	TRINITY_DN593563_c0_g1_i3	-	UvrABC system protein B	Q6A9K7.1		14.6295	9.51378	21.2002	9.11301	7.66072	56.3982	0	0	25.313	350.389	1602.05	1110.94	846.339	135.696	1301.63	276.029	74.4262	120.597
ABC	TRINITY_DN593974_c3_g5_i1	-	ATP-binding cassette G member 5	Q9H222.1		29.2591	80.8671	25.4402	27.339	176.196	363.769	49.5215	124.63	6.32825	7.29977	8.61315	12.6723	1419.05	996.662	405.143	573.06	454.391	818.105
ABC	TRINITY_DN594123_c0_g2_i3	-	ABC transporter (Mb1303c)	P63398.1		0	4.75689	0	4.55651	0	19.7394	0	0	34.8054	613.181	1830.29	975.768	1018.15	135.696	1568.85	297.031	43.0888	32.5938
ABC	TRINITY_DN594281_c0_g3_i1	-	UvrABC system protein C	Q6A9J8.2		0	0	8.48008	4.55651	11.4911	73.3177	113.899	40.6954	272.115	992.769	3471.1	2166.96	1794.49	617.65	2124.85	447.047	141.018	241.194
ABC	TRINITY_DN594628_c0_g2_i2	-	ABC transporter	Q57554.1		10.9721	4.75689	16.9602	0	0	25.3792	0	10.1739	94.9237	693.478	2183.43	1271.45	1279.05	500.67	1667.98	315.033	211.527	120.597
ABC	TRINITY_DN594717_c0_g3_i1	-	UvrABC system protein B	Q6A9K7.1		0	0	0	0	3.83036	45.1186	14.8564	66.1301	202.504	857.723	2136.06	1465.76	1597.23	336.9	1555.92	264.028	0	32.5938
Immunity	TRINITY_DN111123_c0_g1_i1	-	C-type lectin BfL-1	Q90WI8.1		0	38.0551	16.9602	36.4521	42.1339	11.2796	4095.43	0	5587.84	0	8.61315	0	0	23.3958	34.4803	0	0	3.25938
Immunity	TRINITY_DN465937_c0_g1_i1	-	Lysozyme C	C1IIX1.1		14.6295	33.2982	84.8008	109.356	222.161	124.076	24.7607	0	3.16412	160.595	68.9052	67.5856	139.996	163.771	112.061	2049.21	1186.9	166.229
Immunity	TRINITY_DN559032_c0_g2_i6	-	Proclotting enzyme	P21902.1		1053.33	1460.37	1797.78	1376.07	2508.88	3183.68	1025.09	338.281	287.935	127.746	55.9855	0	197.267	84.2249	86.2007	144.015	27.4202	107.56
Immunity	TRINITY_DN565573_c0_g1_i3	-	E3 ubiquitin-protein ligase (TRIM56)	Q9BRZ2.3		54.8607	33.2982	46.6404	54.6781	88.0982	186.114	89.1387	162.782	145.55	383.238	1257.52	3674.97	82.7249	1160.43	1978.31	1356.14	1229.99	1577.54
Immunity	TRINITY_DN566067_c0_g1_i1	-	Major facilitator superfamily domain-containing protein 6	Q8CBH5.1		380.368	342.496	288.323	22.7825	38.3036	87.4172	29.7129	61.0432	202.504	102.197	615.84	295.687	171.813	889.041	1159.4	1050.11	1233.91	443.276
Immunity	TRINITY_DN573132_c0_g1_i4	-	Penaeidin-3b	P81059.1		1931.1	1560.26	826.808	14968.1	5653.61	4590.81	1188.52	1004.67	13507.6	1365.06	585.694	435.083	324.536	210.562	655.125	69.0072	78.3433	176.007
Immunity	TRINITY_DN573132_c0_g2_i1	-	Penaeidin-4a	Q95NT0.1		252.359	195.033	122.961	3025.52	1041.86	563.982	148.564	160.238	914.432	94.897	68.9052	50.6892	0	23.3958	0	36.0038	43.0888	48.8907
Immunity	TRINITY_DN574976_c0_g3_i2	-	TNF receptor-associated factor 5	P70191.1		731.476	542.286	432.484	309.843	275.786	152.275	762.631	928.365	860.641	627.78	770.877	1081.37	1177.24	1338.24	2305.87	840.088	1006.71	1401.53
Immunity	TRINITY_DN575078_c3_g2_i1	-	Plastin-2	P13796.6		358.423	280.657	305.283	123.026	329.411	73.3177	262.464	485.802	1110.61	967.22	2265.26	1579.81	1444.5	1146.4	771.496	45.0047	278.119	104.3
Immunity	TRINITY_DN576926_c0_g2_i5	-	Anti-lipopolysaccharide factor	C0KJQ4.2		11052.6	2026.44	1149.05	218.712	241.313	87.4172	59.4258	3639.7	1582.06	16917.2	26399.3	17310.4	20732.1	15572.3	18322	573.06	1735.31	3155.08
Immunity	TRINITY_DN582399_c1_g5_i14	-	Serpin B1	P30740.1		51.2034	95.1378	89.0409	145.808	210.67	242.512	1109.28	663.844	506.26	547.483	452.19	1676.97	566.347	617.65	73.2706	6999.73	1096.81	922.405
Immunity	TRINITY_DN583762_c0_g3_i2	-	C3 and PZP-like alpha-2-macroglobulin domain-containing protein 8	Q8IZJ3.2		13448.2	6279.1	9925.94	8730.27	9303.94	8437.17	4912.53	15693.2	12741.9	23782.7	16309	32343.9	22399.3	18988	23933.6	39802.2	36382.7	53199.6
Immunity	TRINITY_DN585962_c1_g2_i1	-	Coagulation factor XI	Q91Y47.2		252.359	137.95	347.683	159.478	344.732	118.436	118.852	239.086	408.172	10.9497	258.394	223.877	82.7249	4.67916	25.8602	0	3.91717	0
Immunity	TRINITY_DN586698_c2_g6_i9	-	Nuclear factor of activated T-cells 5 (NF-AT5)	Q9WV30.2		51.2034	80.8671	12.7201	68.3476	38.3036	93.0571	84.1865	323.02	686.615	10.9497	12.9197	21.1205	76.3614	32.7541	73.2706	42.0044	305.539	224.897
Immunity	TRINITY_DN588204_c2_g2_i5	-	Galactose-specific lectin (nattectin)	Q66S03.1		10.9721	123.679	67.8407	223.269	340.902	789.575	19.8086	0	3.16412	3.64989	4.30657	8.4482	19.0904	9.35833	4.31004	3.00031	74.4262	3.25938
Immunity	TRINITY_DN589291_c0_g1_i3	-	Proclotting enzyme	P21902.1		241.387	361.524	614.806	31.8956	0	126.896	4.95215	0	0	18.2494	12.9197	4.2241	6.36345	4.67916	47.4104	15.0016	3.91717	55.4095
Immunity	TRINITY_DN589634_c4_g4_i2	-	Zwei Ig domain protein zig-8	G5ED00.1		84.1198	180.762	173.842	364.521	727.768	696.518	207.99	61.0432	25.313	29.1991	21.5329	25.3446	6.36345	0	0	93.0097	19.5858	32.5938
Immunity	TRINITY_DN590896_c1_g7_i1	-	Anti-lipopolysaccharide factor isoform 1	ABP73290.1		58.5181	42.812	4.24004	50.1216	0	2.81991	94.0908	938.538	69.6107	974.52	3535.7	6889.51	3296.27	6026.76	1305.94	75.0079	309.456	495.426
Immunity	TRINITY_DN591171_c0_g1_i2	-	Cytokine IK	Q9Z1M8.2		2647.94	3429.72	3680.36	3818.35	3742.26	2636.62	2589.97	1037.73	1082.13	1467.25	1158.47	1592.49	1457.23	1731.29	1047.34	1347.14	991.043	935.443
Immunity	TRINITY_DN592768_c0_g3_i1	-	Integrin alpha-PS2	P12080.2		1985.96	2896.95	2069.14	3308.02	2972.36	1457.89	9181.28	2072.92	677.122	587.632	701.971	173.188	229.084	575.537	418.073	384.04	368.214	456.314
Immunity	TRINITY_DN593530_c0_g5_i1	-	Ras-related protein (RabJ)	Q8MYF2.1		694.903	508.987	530.005	637.911	482.625	228.413	1094.42	1098.78	1933.28	1711.8	2179.13	1546.02	2093.58	1436.5	2120.54	801.084	1758.81	2105.56
Immunity	TRINITY_DN594139_c2_g2_i1	-	Zwei Ig domain protein zig-8	G5ED00.1		504.719	1098.84	669.926	806.502	1202.73	386.328	668.54	96.6517	174.027	32.849	0	0	19.0904	51.4708	12.9301	21.0022	31.3373	68.447
Immunity	TRINITY_DN594400_c1_g1_i1	-	Hemolymph clottable protein	Q9U572.1		2958.82	271.143	305.283	220366	180.027	445.546	9.9043	66.1301	123.401	145.995	133.504	156.292	38.1807	182.487	155.161	57.006	58.7575	84.7439
Immunity	TRINITY_DN594400_c1_g1_i7	-	Hemolymph clottable protein	Q9U572.1		1228.88	3006.35	2722.11	176309	4332.13	32000.3	975.573	94.1082	439.813	142.346	81.8249	168.964	528.166	243.316	99.1308	45.0047	23.503	45.6314
