# Supplementary material for: Temporal changes in transcriptome profile provide insights of White Spot Syndrome Virus infection in Litopenaeus vannamei
Source: Sci Rep. 2019 Sep 18;9:13509. doi: 10.1038/s41598-019-49836-0 (PMC6751192; doi:10.1038/s41598-019-49836-0)
Supplement: Supplementary file 8 — Suppl Tab 7 [file 41598_2019_49836_MOESM8_ESM.xlsx]

## Sheet: Sheet1
Primer	Direction	Sequence
Triosephosphate isomerase	FOR	GAGGGACTTTAGCTGCTTGAACA
	REV	ACCGAGGACCGCAAGGA
Penaeidin-3b	FOR	GGTTGTCAAGCGAGGTTTTCA
	REV	TGCTGTCACGTGGGAAAGG
Proclotting enzyme	FOR	AACTCGGGCAAGGCACACT
	REV	CAGTATTACGTCGTCGGGATTG
Hemolymph clottable protein	FOR	CAGTCCTCCTGGTAGCGTTCA
	REV	TGCGCCGCTTTCAACTTC
Elongation factor	FOR	TCGCCGAACTGCTGACCAAGA
	REV	CCGGCTTCCAGTTCCTTACC
